# Supplementary material for: Comparison of plastid proteomes points towards a higher plastidial redox turnover in vascular tissues than in mesophyll cells
Source: J Exp Bot. 2023 Apr 7;74(14):4110–24. doi: 10.1093/jxb/erad133 (PMC10400147; doi:10.1093/jxb/erad133)
Supplement: erad133_suppl_Supplementary_Tables_S1-S3 [file erad133_suppl_supplementary_tables_s1-s3.xlsx]

## Sheet: Primers
Table S1. Primers used in this study.
Name	Sequence	Aim
pSUC2 gen F	TTGTTGCGGTGGTTGTAGTG	Genotyping and sequencing
pSUC2 gen R	GTGGGAGAGGTGAAAATGCA	Genotyping and sequencing
pCAB3 gen F	CATGTGTGAGGGCAATTAGTGA	Genotyping and sequencing
pCAB3 gen R	TGTGGCAGTCTCTAGTCCAC	Genotyping and sequencing
eGFP R	CTTGTACAGCTCGTCCATGC	Genotyping and sequencing
TOC64 gen F	GAAGCCAGCCATTGATCCTG	Genotyping and sequencing
TOC64 gen R	AGGAACAGCTGGCAATGTTG	Genotyping and sequencing
Bsa_LI_C-D_TOC64-F	ATGAAGACTTTACGGGTCTCACACCATGGCGTCTCAAGCTGCGAATCTCTGGGTTCTTCTAGGTTTAGGTCTTGCTGGGATTCTTATGCTTACCAAAAAGCTGAAGAAAACCGTCCGT
Bsa_LI_C-D_TOC64-R	ATGAAGACTTCAGAGGTCTCACCTTGAGAGTTGAAACCACAGGAG
BsaI_LI_A-B_CAB3-F	ATGAAGACTTTACGGGTCTCAGCGGAAATCAAGAGAAAATGTGATTCTCGG	Golden Gate cloning of CAB3 promoter
BsaI_LI_A-B _CAB3-R	ATGAAGACTTCAGAGGTCTCACAGATGAAACTTTTTGTGTTTTTTTTTTTTTTTG	Golden Gate cloning of CAB3 promoter
BsaI_LI_A-B_SUC2-F	ATGAAGACTTTACGGGTCTCAGCGGCTCAAGTGTTTCTTTTTTAAGG	Golden Gate cloning of SUC2 promoter
BsaI_LI_A-B _SUC2-R	ATGAAGACTTCAGAGGTCTCACAGATTTGACAAACCAAGAAAGTAAG	Golden Gate cloning of SUC2 promoter
CAB3_bsaRMV _F	ATGTGGACTCGAAATGCTTT	PCR mutagenesis to remove the bsaI site in CAB3
CAB3_bsaRMV_R	TCGAGTCCACATGTTGCAA	PCR mutagenesis to remove the bsaI site in CAB3
LIIß F1-2 49 Seq For	CCTGTATCGAGTGGTGATTTTG	Genotyping and sequencing
LIIß F1-2 49 Seq Rev	CGGATAAACCTTTTCACGCCC	Genotyping and sequencing
Nos T Rev	ACATAGATGACACCGCGCGC	Genotyping and sequencing
GFP Rev	TTGCCGGTGGTGCAGATGAAC	Genotyping and sequencing

## Sheet: Protein quantification
Table S2. Protein quantification using a Bradford assay.
Background	Condition	Genotype	Replicate	Concentration (in µg/µl)	Total protein (in µg)
Col-0 WT	Short day - 7 weeks old	CAB3-TOC64-eGFP-BLRP---UBQ10-BirA	1	0.436545	34.9236
Col-0 WT	Short day - 7 weeks old	CAB3-TOC64-eGFP-BLRP---UBQ10-BirA	2	0.363108	29.0486
Col-0 WT	Short day - 7 weeks old	CAB3-TOC64-eGFP-BLRP---UBQ10-BirA	3	0.597187	47.775
Col-0 WT	Short day - 7 weeks old	CAB3-TOC64-eGFP-BLRP---UBQ10-BirA	4	0.404	32.32
Col-0 WT	Short day - 7 weeks old	SUC2-TOC64-eGFP-BLRP---UBQ10-BirA	1	0.197917	15.8333
Col-0 WT	Short day - 7 weeks old	SUC2-TOC64-eGFP-BLRP---UBQ10-BirA	2	0.115451	9.23611
Col-0 WT	Short day - 7 weeks old	SUC2-TOC64-eGFP-BLRP---UBQ10-BirA	3	0.248628	19.8903
Col-0 WT	Short day - 7 weeks old	SUC2-TOC64-eGFP-BLRP---UBQ10-BirA	4	0.258628	20.6903

## Sheet: GO terms (Biological Process)
Table S3. GO terms associated with plastidial proteins accumulated in vascular cells.
Term ID	Name	Value	LogSize	Frequency	Uniqueness	Dispensability
GO:0006091	generation of precursor metabolites and energy	-6.0367	5.892	0.03229	0.9	0
GO:0010109	regulation of photosynthesis	-2.1492	3.274	8e-05	1	0
GO:0009658	chloroplast organization	-4.7515	3.953	0.00037	0.91	0.01
GO:0016116	carotenoid metabolic process	-3.4434	4.155	0.00059	0.79	0.06
GO:0019684	photosynthesis, light reaction	-6.0367	4.337	0.0009	0.85	0.06
GO:0044281	small molecule metabolic process	-2.7524	6.581	0.15774	0.92	0.07
GO:0015979	photosynthesis	-5.2861	4.726	0.0022	0.92	0.07
GO:1901663	quinone biosynthetic process	-2.3715	4.864	0.00303	0.6	0.07
GO:0044283	small molecule biosynthetic process	-3.7068	6.19	0.0641	0.75	0.36
GO:0009657	plastid organization	-4.9141	4.038	0.00045	0.91	0.39
GO:1901566	organonitrogen compound biosynthetic process	-2.3715	6.562	0.15111	0.79	0.46
GO:0006720	isoprenoid metabolic process	-2.0078	5.141	0.00573	0.8	0.52
GO:0010236	plastoquinone biosynthetic process	-2.3715	2.513	1e-05	0.7	0.68
