# Supplementary material for: Comparison of plastid proteomes points towards a higher plastidial redox turnover in vascular tissues than in mesophyll cells
Source: J Exp Bot. 2023 Apr 7;74(14):4110–24. doi: 10.1093/jxb/erad133 (PMC10400147; doi:10.1093/jxb/erad133)
Supplement: erad133_suppl_Supplementary_Dataset_S1 [file erad133_suppl_supplementary_dataset_s1.xlsx]

## Sheet: Legends
Protein ID	Protein accession number in UniProt database
Description	Protein description form ensembl database
Amount Unique peptides	Peptides identified only in a given protein
Amount Peptides	All the ppetides matched to a protein
Amount PSMs	Number of MS2 spectra matching to a protein
q-value	Protein FDR (<1%)
MS1 precursor area	Signal intensity of the precursor peptide
quanted_psm_count	Number of PSMs used for quantification of a protein
Sample ID	CF ID	TMT 10
SUC#1	XCOKCB_1	126
SUC#2	XCOKCB_2	127N
SUC#3	XCOKCB_3	127C
SUC#4	XCOKCB_4	128N
SUC#5	XCOKCB_5	128C
CAB#1	XCOKCB_6	129N
CAB#2	XCOKCB_7	129C
CAB#3	XCOKCB_8	130N
CAB#4	XCOKCB_9	130C
CAB#5	XCOKCB_10	131

## Sheet: Raw data
Table S3. Median depth proteomics analysis (TMT labelled 4-hour long gradient LC-MS) of chloroplast samples. The quantification was performed using TMT isobaric labelling for relative quantification.
Protein ID	Gene Name	Description	Coverage	Proteins in group	Amount Proteins	set1_Amount PSMs	set1_Amount Peptides	set1_Amount Unique peptides	set1_q-value	set1_MS1 precursor area	XCOKCB_1_set1_tmt10plex_126	XCOKCB_6_set1_tmt10plex_127N	XCOKCB_2_set1_tmt10plex_127C	XCOKCB_7_set1_tmt10plex_128N	XCOKCB_3_set1_tmt10plex_128C	XCOKCB_8_set1_tmt10plex_129N	XCOKCB_4_set1_tmt10plex_129C	XCOKCB_9_set1_tmt10plex_130N	XCOKCB_5_set1_tmt10plex_130C	XCOKCB_10_set1_tmt10plex_131	set1_Amount fully quanted PSMs	set1_tmt10plex_126 - Amount quanted PSMs	set1_tmt10plex_127N - Amount quanted PSMs	set1_tmt10plex_127C - Amount quanted PSMs	set1_tmt10plex_128N - Amount quanted PSMs	set1_tmt10plex_128C - Amount quanted PSMs	set1_tmt10plex_129N - Amount quanted PSMs	set1_tmt10plex_129C - Amount quanted PSMs	set1_tmt10plex_130N - Amount quanted PSMs	set1_tmt10plex_130C - Amount quanted PSMs	set1_tmt10plex_131 - Amount quanted PSMs
sp|Q9LW85|MFP1_ARATH	MFP1	MAR-binding filament-like protein 1	0.12258953168044077	sp|Q9LW85|MFP1_ARATH	1	18	10	10	0.0	11554993798.264425	-0.23457355373363	0.0417744348637736	-0.152686466633255	0.217993999571257	0.108589534483083	-0.349782856682136	-0.156824414789893	-0.232906594312619	-0.117959320757085	0.0298883740354663	18	18	18	18	18	18	18	18	18	18	18
sp|Q9CAF6|GYRA_ARATH	GYRA	DNA gyrase subunit A, chloroplastic/mitochondrial	0.034736842105263156	sp|Q9CAF6|GYRA_ARATH	1	4	3	3	0.0	2082793726.7155151	-0.224407994422962	0.042262010048419	-0.174024644118739	0.253208666471628	0.0985580319070873	-0.360010740057621	-0.104242250480931	-0.232196622884579	-0.163293473445927	0.0122287158182735	4	4	4	4	4	4	4	4	4	4	4
sp|Q8LPS1|LACS6_ARATH	LACS6	Long chain acyl-CoA synthetase 6, peroxisomal	0.028530670470756064	sp|Q8LPS1|LACS6_ARATH	1	2	2	2	0.0007541478129713424	352697048.68066406	-0.26634700157275	-0.0384615287679972	-0.176071593966425	0.107509224638286	0.172818635827262	0.000438230830011932	-0.0660800460517659	-0.00944760533582301	-0.00925499081590253	-0.0271823616419322	2	2	2	2	2	2	2	2	2	2	2
sp|P46283|S17P_ARATH	At3g55800	Sedoheptulose-1,7-bisphosphatase, chloroplastic	0.10687022900763359	sp|P46283|S17P_ARATH	1	11	5	5	0.0	34124498816.21637	-0.00683636224659034	0.361058066187583	0.389597036148395	0.079344942212987	0.159279686753012	-0.846067204774247	0.121482265790366	-0.225501597998274	0.208571338127626	0.145424612990745	11	11	11	11	11	11	11	11	11	11	11
sp|Q94A41|AMY3_ARATH	AMY3	Alpha-amylase 3, chloroplastic	0.07102593010146561	sp|Q94A41|AMY3_ARATH	1	9	7	7	0.0	407492136.3091634	-0.0158954151059807	0.174389153923395	-0.0407191617770586	-0.0818322684116279	-0.0118808883164823	-0.236158676063869	-0.0678663115601581	-0.139248754775918	-0.0607469103620275	0.0543051748873422	9	9	9	9	9	9	9	9	9	9	9
sp|Q9XF89|CB5_ARATH	LHCB5	Chlorophyll a-b binding protein CP26, chloroplastic	0.4107142857142857	sp|Q9XF89|CB5_ARATH	1	55	10	10	0.0	21543693079.855198	-0.374096513938663	0.219848334288509	-0.426447563452689	0.519852380254803	-0.00134178422504672	-0.303157898758581	-0.253766843133225	-0.11303852747579	-0.164086538889233	0.321570574003528	55	55	55	55	55	55	55	55	55	55	55
sp|P62090|PSAC_ARATH	psaC	Photosystem I iron-sulfur center	0.08641975308641975	sp|P62090|PSAC_ARATH	1	27	1	1	0.0007541478129713424	93108282.06860352	-0.178050552773213	0.232642353906698	-0.282983429755941	0.47915896264757	-0.0967481616973922	-0.355481668089968	-0.0596592935629681	-0.258271624527482	-0.0963504365693773	0.451363985363291	27	27	27	27	27	27	27	27	27	27	27
sp|Q9FUP0|OPR3_ARATH	OPR3	12-oxophytodienoate reductase 3	0.08439897698209718	sp|Q9FUP0|OPR3_ARATH	1	4	3	3	0.0	136672855.84114584	-0.00808592654521734	-0.0439380669417346	0.146896740079299	-0.0624651913536263	0.165484765758529	0.0132766626184218	0.0999148847723643	0.0269140633750622	0.0724511630149527	-0.0208312378374158	4	4	4	4	4	4	4	4	4	4	4
sp|P19366|ATPB_ARATH	atpB	ATP synthase subunit beta, chloroplastic	0.7068273092369478	sp|P19366|ATPB_ARATH	1	146	35	35	0.0	500201887421.106	-0.289186344052637	0.255720815424079	-0.249833127928467	0.490413561350008	0.0838689509352113	-0.444860542401225	-0.226272281663093	-0.155585339561035	-0.136074384431815	0.285368023281966	145	145	145	145	145	145	145	145	145	145	145
sp|P83755|PSBA_ARATH	psbA	Photosystem II protein D1	0.141643059490085	sp|P83755|PSBA_ARATH	1	154	8	8	0.0	224975345995.7495	-0.190447130835699	0.112231876875455	-0.0134486840874466	0.234282913933377	-0.0335653953971446	-0.260537811632769	-0.0869718716870058	-0.136749211231261	-0.117705231569914	0.0964949722306523	147	147	147	147	147	147	147	147	147	147	147
sp|P56757|ATPA_ARATH	atpA	ATP synthase subunit alpha, chloroplastic	0.33136094674556216	sp|P56757|ATPA_ARATH	1	80	15	15	0.0	289671226540.7873	-0.2479022964035	0.400232100113197	-0.0393071883137202	0.515548497609805	0.214214920362699	-0.53663585021385	-0.160994118523207	-0.273660912831507	-0.133967617610198	0.236457692257196	80	80	80	80	80	80	80	80	80	80	80
sp|Q94EJ6|PMTE_ARATH	At4g18030	Probable methyltransferase PMT14	0.028985507246376812	sp|Q94EJ6|PMTE_ARATH	1	3	2	2	0.0	1095463319.4344482	0.203050601532845	0.000743388145512114	-0.00546508609567553	-0.377027572031182	0.202427611343269	-0.0374855102204368	0.324019688338516	-0.0979126342251027	0.0414679805954012	-0.0973533340000161	3	3	3	3	3	3	3	3	3	3	3
sp|P27202|PSBR_ARATH	PSBR	Photosystem II 10 kDa polypeptide, chloroplastic	0.1357142857142857	sp|P27202|PSBR_ARATH	1	6	2	2	0.0	1673185536.6146145	-0.34012350361889	0.199529847215048	0.0568924630882268	0.442860598015794	0.231576091713676	-0.607940554846455	0.227075113641436	-0.0395445056278376	0.05373455529024	-0.00188205249765971	6	6	6	6	6	6	6	6	6	6	6
sp|Q94B78|GCSP1_ARATH	GLDP1	Glycine dehydrogenase (decarboxylating) 1, mitochondrial	0.04339440694310511	sp|Q94B78|GCSP1_ARATH	1	8	6	5	0.0	7512435126.766927	0.16589844052037	-0.285286051763206	-0.0337577163739891	-0.37746676651671	0.226920124050472	0.402930281180588	0.294633010768429	0.345625895557068	0.283649679560657	-0.149344594278987	7	7	7	7	7	7	7	7	7	7	7
sp|Q8VZM1|NAA15_ARATH	NAA15	N-terminal acetyltransferase A complex auxiliary subunit NAA15	0.024526198439241916	sp|Q8VZM1|NAA15_ARATH	1	3	3	3	0.0007541478129713424	11359403859.52539	0.154609084037472	-0.219540993413599	0.445193049539144	-0.0543088938605867	0.100655483989871	0.228812376403241	0.247957310083863	0.185291335768622	0.12393374755742	-0.0726133191518494	3	3	3	3	3	3	3	3	3	3	3
sp|P56759|ATPF_ARATH	atpF	ATP synthase subunit b, chloroplastic	0.41847826086956524	sp|P56759|ATPF_ARATH	1	31	10	10	0.0	23562972156.249897	-0.270721980025082	0.291325255528291	-0.181062831680809	0.450385564677702	0.203574533109889	-0.46085865138588	-0.163001856698902	-0.209556299600398	-0.101565623939134	0.196866015425864	31	31	31	31	31	31	31	31	31	31	31
sp|P21238|CPNA1_ARATH	CPN60A1	Chaperonin 60 subunit alpha 1, chloroplastic	0.17064846416382254	sp|P21238|CPNA1_ARATH,sp|Q56XV8|CPNA2_ARATH	2	21	10	10	0.0	17205446336.11607	-0.103582352799391	0.0846382555144114	0.406117898178525	0.0985456129606486	0.0600971875872025	-0.544298076487784	0.0232341731781758	-0.179896007145568	0.0875698587750371	0.0100302783973261	21	21	21	21	21	21	21	21	21	21	21
sp|Q9XFT3-2|PSBQ1_ARATH	PSBQ1	Isoform 2 of Oxygen-evolving enhancer protein 3-1, chloroplastic	0.34080717488789236	sp|Q9XFT3-2|PSBQ1_ARATH,sp|Q9XFT3|PSBQ1_ARATH	2	18	7	6	0.0	2274596330.9356284	-0.314608835918343	0.308466841707867	-0.4566021075482	0.388455692523255	-0.158253233944584	-0.325172091734279	-0.399100333878704	-0.152837061923907	-0.365978710933735	0.176264365022857	17	17	17	17	17	17	17	17	17	17	17
sp|Q96242|CP74A_ARATH	CYP74A	Allene oxide synthase, chloroplastic	0.23745173745173745	sp|Q96242|CP74A_ARATH	1	22	12	12	0.0	1822740894.6770833	-0.391011920957496	0.280753966478388	-0.249765901618843	0.496594055269077	0.0453746222007654	-0.393378502531489	-0.182413378075964	-0.0637374682192613	-0.232207150455441	0.316769432226752	22	22	22	22	22	22	22	22	22	22	22
sp|O23166|TR164_ARATH	HCF164	Thioredoxin-like protein HCF164, chloroplastic	0.19157088122605365	sp|O23166|TR164_ARATH	1	5	3	3	0.0	398059034.5730794	-0.262352851640474	0.421350909120815	-0.849582037790098	0.564534070253646	-0.137145269603141	-0.331433494486392	-0.312543511242286	-0.164775921081561	-0.320911488846775	0.354170264946604	5	5	5	5	5	5	5	5	5	5	5
sp|P93655|LONM1_ARATH	LON1	Lon protease homolog 1, mitochondrial	0.01276595744680851	sp|P93655|LONM1_ARATH	1	1	1	1	0.0	21197038.802734375	0.504287509753099	-0.204596958352992	0.000195033424255087	0.0314257838508278	0.191905290974435	0.680313839995447	0.479861254368763	0.152999476586349	-0.257846122181505	-0.38016438160014	1	1	1	1	1	1	1	1	1	1	1
sp|Q8W4D6|HC173_ARATH	HCF173	Protein HIGH CHLOROPHYLL FLUORESCENCE PHENOTYPE 173, chloroplastic	0.1020066889632107	sp|Q8W4D6|HC173_ARATH	1	10	6	6	0.0	1069299484.099528	-0.0486129621570854	0.0442820375402855	-0.0744222683865949	0.0495177407481227	0.0699337577418886	-0.480430167384077	0.0426455343451972	-0.242264796371619	0.0211125919399917	0.0153051035175489	10	10	10	10	10	10	10	10	10	10	10
sp|Q00218|AROG_ARATH	DHS2	Phospho-2-dehydro-3-deoxyheptonate aldolase 2, chloroplastic	0.05719921104536489	sp|Q00218|AROG_ARATH	1	5	3	2	0.0	417789427.2340698	0.092109797546668	-0.0198220730987604	0.148299441283896	-0.0340965032693634	0.159737885539275	-0.416994453272173	0.120972305013842	-0.137935985883063	0.100086371471383	-0.0484160424524438	4	4	4	4	4	4	4	4	4	4	4
sp|Q9SJE1|CHLD_ARATH	CHLD	Magnesium-chelatase subunit ChlD, chloroplastic	0.07631578947368421	sp|Q9SJE1|CHLD_ARATH	1	8	7	7	0.0	2732768218.133484	-0.0870018204058947	0.155709212732035	0.113438943253146	0.0717182623824111	0.0965048642291899	-0.0168334182798242	0.0206757882215238	-0.0990778565587069	-0.0499216447123976	0.165423749854769	8	8	8	8	8	8	8	8	8	8	8
sp|O65396|GCST_ARATH	GDCST	Aminomethyltransferase, mitochondrial	0.07107843137254902	sp|O65396|GCST_ARATH	1	7	4	4	0.0007541478129713424	6925677763.62917	0.181868084101923	-0.304298280516873	-0.301943406452942	-0.232761676570828	0.215531104760962	0.483923866535108	0.230795793498007	0.438498124985231	0.203881609245098	-0.159833449918241	7	7	7	7	7	7	7	7	7	7	7
sp|F4IXW2|BIG5_ARATH	BIG5	Brefeldin A-inhibited guanine nucleotide-exchange protein 5	0.04427832087406555	sp|F4IXW2|BIG5_ARATH	1	9	7	7	0.0	211633976.46663412	0.136946285202139	-0.0334962743155227	-0.200336786014761	-0.0322263204497379	0.107402665316598	0.441527681068472	0.0396609151111504	0.155365742276017	0.0133150925652981	-0.077381130597467	9	9	9	9	9	9	9	9	9	9	9
sp|Q56Z59|PATL3_ARATH	PATL3	Patellin-3	0.018367346938775512	sp|Q56Z59|PATL3_ARATH	1	1	1	1	0.0007541478129713424	65905212.09375	0.609748469435579	-0.189574158790268	0.148567951709433	-0.165202496002211	0.0450428664300135	0.21177778763527	0.27517779695969	0.690653410219253	0.288892188203818	0.0345285680644229	1	1	1	1	1	1	1	1	1	1	1
sp|Q9S726|RPI3_ARATH	RPI3	Probable ribose-5-phosphate isomerase 3, chloroplastic	0.08333333333333333	sp|Q9S726|RPI3_ARATH	1	8	4	4	0.0007541478129713424	4634603422.866577	-0.185933592616043	0.214178631615823	0.330888753838515	0.124605276764667	-0.24398549921372	-0.600988609992104	-0.228056723435278	-0.168303532708996	-0.148775653749453	-0.0354462907493369	8	8	8	8	8	8	8	8	8	8	8
sp|Q9MBA2|MIND1_ARATH	MIND1	Septum site-determining protein minD homolog, chloroplastic	0.03067484662576687	sp|Q9MBA2|MIND1_ARATH	1	1	1	1	0.0007541478129713424	594554187.9580688	0.19819354231701	-0.0936359593287168	0.27822452876941	-0.0555464292103065	0.0381350616736968	-0.0175904331106143	0.474219542557312	-0.0362207447955205	0.0766581441482135	0.0366789604398265	1	1	1	1	1	1	1	1	1	1	1
sp|Q42601|CARB_ARATH	CARB	Carbamoyl-phosphate synthase large chain, chloroplastic	0.02780117944397641	sp|Q42601|CARB_ARATH	1	5	5	5	0.0	334190642.8782552	0.0368083570230016	0.0418881736331986	0.133952583109135	-0.0317185395856954	-0.00334840300793626	-0.132515888255702	-0.0843803017955005	-0.23275556682347	0.0379841971606485	-0.0692039457759668	5	5	5	5	5	5	5	5	5	5	5
sp|P31169|KIN2_ARATH	KIN2	Stress-induced protein KIN2	0.5	sp|P31169|KIN2_ARATH	1	8	3	2	0.0	3642706862.400013	0.178259420014969	0.0375643155356844	0.010163422343906	-0.443388221559891	-0.283116372668094	0.452874064738804	0.0813209469774292	0.29441245437723	0.227032182811665	-0.0489250272935093	6	6	6	6	6	6	6	6	6	6	6
sp|Q9FKW6|FNRL1_ARATH	LFNR1	Ferredoxin--NADP reductase, leaf isozyme 1, chloroplastic	0.30277777777777776	sp|Q9FKW6|FNRL1_ARATH	1	25	13	13	0.0	118571985542.25175	-0.27031380408098	0.16734337631531	-0.179416003427773	0.26628831922067	0.0670345985879761	-0.515797821697625	-0.131555999200728	-0.192656865951379	-0.113976451795715	0.162050268310851	25	25	25	25	25	25	25	25	25	25	25
sp|Q94JQ4|RIDA_ARATH	RIDA	Reactive Intermediate Deaminase A, chloroplastic	0.25668449197860965	sp|Q94JQ4|RIDA_ARATH	1	7	5	5	0.0	6458533952.067627	-0.286784149771356	0.127556519386085	0.117555954652719	0.099044920168438	-0.078749934842496	-0.395675118804121	-0.293158554967788	-0.0997439621519467	-0.11620273082702	0.120395053566303	7	7	7	7	7	7	7	7	7	7	7
sp|O03042|RBL_ARATH	rbcL	Ribulose bisphosphate carboxylase large chain	0.3653444676409186	sp|O03042|RBL_ARATH,sp|P93292|M280_ARATH	2	235	23	23	0.0	127014302540.5918	0.0673910407841301	0.33776324014041	0.51136171285777	0.0201989113394716	0.0517861490215692	-0.780980246956755	0.0147142255889015	-0.327423562680303	0.165554325938658	0.0815802430324242	232	232	232	232	232	232	232	232	232	232	232
sp|O22609|DEGP1_ARATH	DEGP1	Protease Do-like 1, chloroplastic	0.04100227790432802	sp|O22609|DEGP1_ARATH	1	4	2	2	0.0	85162166.51171875	-0.388962852958858	0.18105423838428	-0.381154920404251	0.383149130979694	-0.0556335616140986	-0.309668640475584	-0.16673615176445	-0.0970039091755446	-0.151332092492684	0.428006618840042	4	4	4	4	4	4	4	4	4	4	4
sp|Q93ZG9|FKB53_ARATH	FKBP53	Peptidyl-prolyl cis-trans isomerase FKBP53	0.025157232704402517	sp|Q93ZG9|FKB53_ARATH	1	1	1	1	0.0	18192181.837890625	0.186722919655423	-0.268300524871899	0.598534468107118	-0.0488478309881786	0.537387382412219	-0.111015471354907	0.387351900087233	-0.39000097972241	0.163703573752422	-0.156145210971549	1	1	1	1	1	1	1	1	1	1	1
sp|P56764|RPOC2_ARATH	rpoC2	DNA-directed RNA polymerase subunit beta''	0.01744186046511628	sp|P56764|RPOC2_ARATH	1	3	3	3	0.0	57893539.39518229	0.0301136591522684	-0.0928733654186136	0.245517475082286	0.0429509329112032	0.0218384076220817	-0.0195454002731434	0.0156560064069278	-0.0133179150053655	-0.0552352437965311	-0.0580283103706725	3	3	3	3	3	3	3	3	3	3	3
sp|Q8LE52|DHAR3_ARATH	DHAR3	Glutathione S-transferase DHAR3, chloroplastic	0.16279069767441862	sp|Q8LE52|DHAR3_ARATH	1	13	6	6	0.0	4490519849.506854	-0.157800113334459	0.219722736608585	0.233243644907061	0.102754319603715	-0.143623573378492	-0.550396166895801	-0.090868635611884	-0.13797539145144	0.0487540866437897	0.135294990704225	13	13	13	13	13	13	13	13	13	13	13
sp|P56755|NDHI_ARATH	ndhI	NAD(P)H-quinone oxidoreductase subunit I, chloroplastic	0.05232558139534884	sp|P56755|NDHI_ARATH	1	3	1	1	0.0007541478129713424	240264720.90429688	-0.264203752368193	0.258619945243472	-0.1000525251035	0.410309428229148	0.105035335684669	-0.437440513508173	-0.363830018713938	-0.265393536230239	0.0742685762448723	0.246651216719179	3	3	3	3	3	3	3	3	3	3	3
sp|Q93YR3|F10AL_ARATH	At4g22670	FAM10 family protein At4g22670	0.05215419501133787	sp|Q93YR3|F10AL_ARATH	1	2	2	2	0.0	37601758.60839844	0.0484085058778541	-0.0827735246402286	0.353870715941698	-0.116918636060665	-0.0804013406166346	0.137240583619084	0.344104717380899	0.316409189178537	-0.000355105773336639	-0.00539770872181577	2	2	2	2	2	2	2	2	2	2	2
sp|Q9LD43|ACCA_ARATH	CAC3	Acetyl-coenzyme A carboxylase carboxyl transferase subunit alpha, chloroplastic	0.08452535760728218	sp|Q9LD43|ACCA_ARATH	1	8	6	6	0.0	4584254809.749736	-0.00854483312002285	0.0485878983586403	0.228525906253367	0.0207012604996621	0.0109451409992731	-0.255372717024134	-0.0475115868509559	-0.167205024798242	0.0224024782777086	0.0275516576451214	8	8	8	8	8	8	8	8	8	8	8
sp|Q03251|RBG8_ARATH	RBG8	Glycine-rich RNA-binding protein 8	0.17159763313609466	sp|Q03251|RBG8_ARATH	1	6	2	2	0.0	779705954.4033203	-0.434436449955966	-0.00931976063024997	0.235642578645668	-0.0845445632417996	0.694069601450167	0.170491370124489	0.387717168890425	0.519238068330887	0.0993000263128554	-0.234461668988335	4	4	4	4	4	4	4	4	4	4	4
sp|Q9ZPI5|MFP2_ARATH	MFP2	Peroxisomal fatty acid beta-oxidation multifunctional protein MFP2	0.022068965517241378	sp|Q9ZPI5|MFP2_ARATH	1	2	2	2	0.0007541478129713424	150129471.4428711	0.259109768346336	-0.365906649887278	0.0765206615255964	-0.0544728378041373	0.218365521631545	0.441181907554381	0.135535840956126	0.400267739690661	0.147814457001968	0.568004167421439	2	2	2	2	2	2	2	2	2	2	2
sp|O48529|STR9_ARATH	STR9	Rhodanese-like domain-containing protein 9, chloroplastic	0.1282051282051282	sp|O48529|STR9_ARATH	1	6	3	3	0.0	17473246394.645874	-0.272540661699189	0.0823006953871124	-0.279873415536964	0.282051087917654	-0.0169465668917477	-0.246956996366984	-0.134735271744399	-0.134596016942854	-0.195835653534846	0.139163777424856	6	6	6	6	6	6	6	6	6	6	6
sp|Q9ZUI6|AP1G2_ARATH	At1g60070	AP-1 complex subunit gamma-2	0.012761020881670533	sp|Q9ZUI6|AP1G2_ARATH	1	1	1	1	0.002074688796680498	11498533403.678833	0.158440048732973	-0.00447930855075462	0.240312361653277	-0.0454431239566575	0.0169568586452469	0.161443027407127	0.217325876426741	0.238165049534504	0.0720657368416777	0.0483170978534373	1	1	1	1	1	1	1	1	1	1	1
sp|P56778|PSBC_ARATH	psbC	Photosystem II CP43 reaction center protein	0.2832980972515856	sp|P56778|PSBC_ARATH	1	36	14	14	0.0	97092449389.7454	-0.291608145290626	0.204914231816288	-0.254619631117061	0.374113901160898	-0.0514045224754289	-0.419952998933971	-0.254190387828397	-0.111077815373766	-0.107402080913465	0.130819040745894	36	36	36	36	36	36	36	36	36	36	36
sp|Q94FY7|TOCC_ARATH	VTE1	Tocopherol cyclase, chloroplastic	0.040983606557377046	sp|Q94FY7|TOCC_ARATH	1	6	2	2	0.0	325929408.25531006	-0.204172316767234	0.323222909545721	-0.117715704716157	0.189829177833598	0.0234909195680046	-0.404257818158518	-0.229063046457098	-0.287028094919576	-0.29917483967736	0.111433331851338	6	6	6	6	6	6	6	6	6	6	6
sp|O82204|RL281_ARATH	RPL28A	60S ribosomal protein L28-1	0.14685314685314685	sp|O82204|RL281_ARATH	1	4	2	2	0.0	2169807492.3832397	-0.128570463922786	-0.0286023719882955	-0.581926372671696	0.00402687809326929	-0.0874634892709869	-0.0378829781730659	-0.126929878974025	-0.162896556404867	-0.0914327091663409	-0.0196407428096892	4	4	4	4	4	4	4	4	4	4	4
sp|Q9C9C9|SOT18_ARATH	SOT18	Cytosolic sulfotransferase 18	0.04285714285714286	sp|Q9C9C9|SOT18_ARATH,sp|Q9C9D0|SOT16_ARATH	2	2	2	1	0.002711864406779661	1023368637.8354492	0.21180427449776	-0.259872489898878	0.957045737990541	-0.0384821266307864	-0.0855084970380853	0.269668263778097	-0.159596377949061	0.117294989334149	-0.14419510254144	-0.158913650522677	1	1	1	1	1	1	1	1	1	1	1
sp|P56765|ACCD_ARATH	accD	Acetyl-coenzyme A carboxylase carboxyl transferase subunit beta, chloroplastic	0.04918032786885246	sp|P56765|ACCD_ARATH	1	7	3	3	0.0	1819186709.8470051	-0.0503690812517932	-0.01287738360584	0.0648860962600644	0.12886860330677	0.122926309578532	-0.44764695946024	0.021530529778532	-0.249079307841003	0.053460549704333	-0.0433972562987135	7	7	7	7	7	7	7	7	7	7	7
sp|Q9LX65|VATH_ARATH	VHA-H	V-type proton ATPase subunit H	0.047619047619047616	sp|Q9LX65|VATH_ARATH	1	3	2	2	0.0	1235354512.8929443	0.486322539120948	-0.209491062144233	0.0270031731710496	-0.285062673786106	-0.00980509485858061	0.714052232882146	0.324350415554906	1.01074671754707	0.130253122467415	-0.0453880434164935	3	3	3	3	3	3	3	3	3	3	3
sp|Q9M3C6|PSA3C_ARATH	PSA3	Photosystem I assembly factor PSA3, chloroplastic	0.148014440433213	sp|Q9M3C6|PSA3C_ARATH	1	7	5	5	0.0	1024863053.7772217	-0.0226023861806497	-0.0223386245863484	0.121086974809648	-0.118453847892088	0.217960063157459	-0.451889894770254	0.113081302218109	-0.138578782430073	0.250321097015672	-0.40536340284596	7	7	7	7	7	7	7	7	7	7	7
sp|Q9FWS4|RK31_ARATH	RPL31	50S ribosomal protein L31, chloroplastic	0.2152777777777778	sp|Q9FWS4|RK31_ARATH	1	8	3	3	0.0	2900774069.413147	-0.00488330374859069	0.140425296948965	0.101155953354024	0.182700168837412	0.0573225719099018	-0.503936091530807	5.77502209542224e-05	-0.295722168332055	-0.0176547247574934	-0.0351495695687083	8	8	8	8	8	8	8	8	8	8	8
sp|O82392|THIC_ARATH	THIC	Phosphomethylpyrimidine synthase, chloroplastic	0.11024844720496894	sp|O82392|THIC_ARATH	1	12	7	7	0.0	198931911.02799478	-0.0128259091382819	0.263234141787699	0.0877317976131406	-0.100515161382062	-0.111742984251851	-0.219082483182599	-0.0299123567939161	-0.185624234356684	-0.022524495915258	0.141149228816966	12	12	12	12	12	12	12	12	12	12	12
sp|Q43127|GLNA2_ARATH	GLN2	Glutamine synthetase, chloroplastic/mitochondrial	0.1	sp|Q43127|GLNA2_ARATH,sp|Q8LCE1|GLN12_ARATH	2	8	4	4	0.0	1715939433.8723958	0.0562130279376318	0.369813321553126	0.297042998781489	0.0252879031753497	0.123995531578415	-0.583885080243842	0.0573609778214066	-0.234334610046242	0.124700429982916	0.125138546761687	7	7	7	7	7	7	7	7	7	7	7
sp|Q9M8M7|ARGD_ARATH	WIN1	Acetylornithine aminotransferase, chloroplastic/mitochondrial	0.07221006564551423	sp|Q9M8M7|ARGD_ARATH	1	5	4	4	0.0	499848414.101888	-0.150477283704098	0.302682956310226	0.380508528286498	0.0591842470400255	0.0386536386594072	-0.15750108728021	-0.0987921486051531	-0.0986162915446647	0.0296198315653164	0.0137753498276938	5	5	5	5	5	5	5	5	5	5	5
sp|Q9LQY3|P24D9_ARATH	At1g26690	Transmembrane emp24 domain-containing protein p24delta9	0.0794392523364486	sp|Q9LQY3|P24D9_ARATH	1	1	1	1	0.0	4336851.28515625	0.0548628016092265	0.176983507786407	-0.335844314894645	-0.14051761107122	-1.06453575094105	-0.229064330954207	0.0444950306366798	-0.0924409358664784	-0.397150268805129	0.00669967114659276	1	1	1	1	1	1	1	1	1	1	1
sp|Q9LZH9|RL7A2_ARATH	RPL7AB	60S ribosomal protein L7a-2	0.0625	sp|Q9LZH9|RL7A2_ARATH,sp|P49692|RL7A1_ARATH	2	3	2	2	0.0	90884448.98242188	-0.23798731127228	-0.383848335595399	-0.149181307148488	-0.255459645829421	0.00648172682154158	0.0477788319449264	0.407917709681768	0.0971594999188996	0.334284087280142	0.103098920110965	3	3	3	3	3	3	3	3	3	3	3
sp|Q8VYM4|PSRP2_ARATH	PSRP2	30S ribosomal protein 2, chloroplastic	0.14624505928853754	sp|Q8VYM4|PSRP2_ARATH	1	7	5	5	0.0	8848661129.830362	0.00348218242152099	0.135602263372204	0.404717379204051	0.0849285890921947	0.121240662788053	-0.533189020963283	0.0744775475732058	-0.313942821474586	0.117488251836972	-0.0313688797280234	7	7	7	7	7	7	7	7	7	7	7
sp|Q940S0|TMN2_ARATH	TMN2	Transmembrane 9 superfamily member 2	0.013513513513513514	sp|Q940S0|TMN2_ARATH	1	2	1	1	0.003282994090610637	1340890207.2358398	0.0903770275578029	-0.175706844774847	0.297569265411488	-0.258810765388893	0.0921414886916105	0.324637780793266	0.183471521293631	0.0150739024734801	0.28872866121856	-0.168933851263736	2	2	2	2	2	2	2	2	2	2	2
sp|Q9LVH5|OE64C_ARATH	OEP64	Outer envelope protein 64, chloroplastic	0.07640067911714771	sp|Q9LVH5|OE64C_ARATH	1	12	5	5	0.0	9867796611.89359	-0.684801003109838	0.359385117414034	-0.278228229366285	0.433026866331099	-0.665823725258282	0.695170706702818	-0.535853145343829	0.288349385843609	-0.778093094181754	0.491876900156602	11	11	11	11	11	11	11	11	11	11	11
sp|P38418|LOX2_ARATH	LOX2	Lipoxygenase 2, chloroplastic	0.22433035714285715	sp|P38418|LOX2_ARATH	1	42	23	23	0.0	66973857429.93166	-0.254575915099459	0.151560139413458	0.0392714846854485	0.281678793873739	0.166647385023295	-0.587219817936566	-0.0904810691923363	-0.162096112910919	-0.0770970520770193	0.0750788863576908	42	42	42	42	42	42	42	42	42	42	42
sp|P56777|PSBB_ARATH	psbB	Photosystem II CP47 reaction center protein	0.2952755905511811	sp|P56777|PSBB_ARATH	1	27	15	15	0.0	31754933483.73161	-0.316033999691462	0.248315850513348	-0.493013109818676	0.302220683052567	0.00221899127293046	-0.400488213361276	-0.201469759934963	-0.167600125588019	-0.173572566191378	0.168241136069015	27	27	27	27	27	27	27	27	27	27	27
sp|Q9ZTZ7|KEA1_ARATH	KEA1	K(+) efflux antiporter 1, chloroplastic	0.04274937133277452	sp|Q9ZTZ7|KEA1_ARATH	1	7	4	3	0.0	323547640.9955673	-0.0702417003259534	0.10170518167569	0.138578595672033	0.0215912390432869	0.0303822978147386	-0.300743150263949	-0.0934579493421492	-0.0550821555853487	0.0665926158191787	0.0240769859399395	5	5	5	5	5	5	5	5	5	5	5
sp|Q9SW33|TL1Y_ARATH	At4g24930	Thylakoid lumenal 17.9 kDa protein, chloroplastic	0.035555555555555556	sp|Q9SW33|TL1Y_ARATH	1	1	1	1	0.0007541478129713424	2339551704.385254	-0.418305855672566	0.119640708227641	-0.104290470164266	0.601625776367573	-0.0699352530056396	-0.260921972836698	-0.110229627022023	-0.0226693421016391	-0.0464068994665183	0.489190824696913	1	1	1	1	1	1	1	1	1	1	1
sp|P92549|ATPAM_ARATH	ATPA	ATP synthase subunit alpha, mitochondrial	0.0670611439842209	sp|P92549|ATPAM_ARATH	1	26	5	5	0.0	265892534915.6666	0.0380874265659599	0.0298707910390341	-0.0801191028185899	-0.014628075821101	-0.108228360022927	0.0655306118647081	-0.035338340868027	-0.0462988937023434	-0.0577238535320612	-0.0657332181502284	26	26	26	26	26	26	26	26	26	26	26
sp|P05466|AROA_ARATH	At2g45300	3-phosphoshikimate 1-carboxyvinyltransferase, chloroplastic	0.06153846153846154	sp|P05466|AROA_ARATH	1	3	3	3	0.0	711421831.9102783	0.0324976830942023	0.0713111947437159	0.114355931696059	-0.00101462304283695	0.140958568190617	-0.420003358521704	0.0660732419416017	-0.340058023563404	0.124704315244443	0.0268717529869393	3	3	3	3	3	3	3	3	3	3	3
sp|F4HQ84|COG3_ARATH	COG3	Conserved oligomeric Golgi complex subunit 3	0.02295918367346939	sp|F4HQ84|COG3_ARATH	1	2	2	2	0.0	41188539.296875	0.035053058388717	-0.130949628775151	-0.146297846075625	-0.177090972999407	0.158214159003218	0.0725104979091542	0.0546694409669901	0.13933957583649	-0.00770737341516003	0.0107959815816185	2	2	2	2	2	2	2	2	2	2	2
sp|Q9LYA9|CP41A_ARATH	CSP41A	Chloroplast stem-loop binding protein of 41 kDa a, chloroplastic	0.16009852216748768	sp|Q9LYA9|CP41A_ARATH	1	19	7	7	0.0	16772727277.871094	0.22570661973903	0.0921237652422509	0.379134606128723	-0.0140302155554193	0.0475911348415865	-0.475435103027804	0.20876582525115	-0.225872203342131	0.103613125592702	-0.0395472110975303	19	19	19	19	19	19	19	19	19	19	19
sp|F4KDA6|LPA2_ARATH	LPA2	Protein LPA2	0.16756756756756758	sp|F4KDA6|LPA2_ARATH	1	8	2	2	0.0	700656330.6435547	-0.345694094028402	0.345140448799294	-0.215042434551217	0.406872223616519	0.1945523097802	-0.473024468727388	0.0369369144006657	-0.236574371755514	-0.148825129396514	0.380386712862569	8	8	8	8	8	8	8	8	8	8	8
sp|Q9FV53|DEF1A_ARATH	PDF1A	Peptide deformylase 1A, chloroplastic/mitochondrial	0.040892193308550186	sp|Q9FV53|DEF1A_ARATH	1	1	1	1	0.0	137233983.953125	-0.0140018400343913	0.0590558905063414	-0.029271969716067	-0.0857674028846636	0.0970833324752709	-0.403928674270624	-0.0566039164448466	-0.0537467142266683	-0.162420372998522	-0.111628374268803	1	1	1	1	1	1	1	1	1	1	1
sp|Q94A65|STR14_ARATH	At4g27700	Rhodanese-like domain-containing protein 14, chloroplastic	0.12946428571428573	sp|Q94A65|STR14_ARATH	1	4	3	3	0.0	5765360187.439697	-0.387142291270266	0.311859270029609	-0.244176757571985	0.382671311904097	0.0581405155390629	-0.248024213871766	-0.042928322728605	-0.0179055902592777	-0.103502262385362	0.296464150983394	4	4	4	4	4	4	4	4	4	4	4
sp|Q9CAP8|LACS9_ARATH	LACS9	Long chain acyl-CoA synthetase 9, chloroplastic	0.011577424023154847	sp|Q9CAP8|LACS9_ARATH	1	2	1	1	0.0007541478129713424	47419617.943359375	-0.18686152063277	0.126947804785169	-0.367497441841519	-0.025345174780814	0.150336357795979	-0.301232907294909	-0.0392304009334379	-0.320357883066723	-0.135531226550829	0.128160070268501	2	2	2	2	2	2	2	2	2	2	2
sp|Q9SRE0|5FCLL_ARATH	COG0212	5-formyltetrahydrofolate cyclo-ligase-like protein COG0212	0.07344632768361582	sp|Q9SRE0|5FCLL_ARATH	1	4	3	3	0.0	373132852.7538249	-0.274851954451961	0.135348540750309	-0.0506651461005152	-0.00882649024818827	-0.0908887204310256	-0.203027261070945	-0.242318478440134	-0.0308780024361832	-0.0830407540531048	0.0176604693337898	4	4	4	4	4	4	4	4	4	4	4
sp|Q03250|RBG7_ARATH	RBG7	Glycine-rich RNA-binding protein 7	0.21022727272727273	sp|Q03250|RBG7_ARATH	1	12	2	2	0.0	79180096.32727051	-0.1808475015951	-0.0092725344942437	-0.0504776125375663	-0.558384990425097	0.734511792664516	0.344908233788374	0.0197102586408611	0.248284413026068	0.0969588940581936	-0.194413764560118	11	11	11	11	11	11	11	11	11	11	11
sp|Q9LZ41|RL354_ARATH	RPL35D	60S ribosomal protein L35-4	0.12195121951219512	sp|Q9LZ41|RL354_ARATH	1	2	2	1	0.0014958863126402393	41837730.828125	0.772680099845967	0.00770082534152472	0.183580520040172	-0.146195267981869	-0.000442408151250184	0.622434544922852	0.185136381390131	0.501806165446687	0.123751470297542	-0.118122761785361	1	1	1	1	1	1	1	1	1	1	1
sp|Q9XF91|PSBS_ARATH	PSBS	Photosystem II 22 kDa protein, chloroplastic	0.2188679245283019	sp|Q9XF91|PSBS_ARATH	1	18	5	5	0.0	3905777730.18396	-0.267838161794304	0.328280313126454	-0.477931588424116	0.566339248673919	0.136446196814627	-0.384561581981467	-0.272987945847734	-0.210155937138971	-0.246986684984817	0.251952636736015	18	18	18	18	18	18	18	18	18	18	18
sp|Q42547|CATA3_ARATH	CAT3	Catalase-3	0.11178861788617886	sp|Q42547|CATA3_ARATH	1	7	5	4	0.0	3131949213.641276	0.0659397882188428	-0.0373255613301744	-0.0209158957328341	-0.196601469841172	0.230823679626023	0.152024968797694	-0.12163790884252	0.0702812891831188	0.036429603070431	-0.217830035972383	4	4	4	4	4	4	4	4	4	4	4
sp|P56779|PSBE_ARATH	psbE	Cytochrome b559 subunit alpha	0.5662650602409639	sp|P56779|PSBE_ARATH	1	14	5	5	0.0	2771052773.6194663	-0.289861605352237	0.317772353102244	-0.321943562361529	0.772547994311226	-0.06083518679237	-0.242585293273132	0.100424978910838	-0.217127521128941	-0.0390466079171032	0.207180993207034	14	14	14	14	14	14	14	14	14	14	14
sp|Q9SL15|GRP3_ARATH	GRP3	Glycine-rich protein 3	0.2896551724137931	sp|Q9SL15|GRP3_ARATH,sp|Q9SL15-2|GRP3_ARATH,sp|Q9SL15-3|GRP3_ARATH,sp|Q9SL15-4|GRP3_ARATH,sp|Q9SL15-5|GRP3_ARATH,sp|Q9SL15-6|GRP3_ARATH	6	24	2	1	0.0	271117114.18692017	NA	NA	NA	NA	NA	NA	NA	NA	NA	NA	NA	NA	NA	NA	NA	NA	NA	NA	NA	NA	NA
sp|F4JZY1|CIP1_ARATH	CIP1	COP1-interactive protein 1	0.07566204287515763	sp|F4JZY1|CIP1_ARATH	1	14	12	12	0.0	1515358998.114909	0.249812020440255	-0.0155591192228277	-0.165626863949578	-0.126383295717309	-0.0590537070696708	0.55307187840928	0.0393911751232916	0.591971360057373	0.0816573396729048	-0.0158387618511506	14	14	14	14	14	14	14	14	14	14	14
sp|Q9C685|CHR41_ARATH	CRR41	Protein CHLORORESPIRATORY REDUCTION 41, chloroplastic	0.0947867298578199	sp|Q9C685|CHR41_ARATH	1	3	2	2	0.003282994090610637	87962026.7746582	0.0248088000069102	-0.041334573479741	0.181194248672035	0.0395842904782362	0.0441863150190018	-0.0717856601871087	-0.0271582762945859	-0.0240270543768224	-0.00107824739371942	0.511312408283822	3	3	3	3	3	3	3	3	3	3	3
sp|Q0WW26|COPG_ARATH	At4g34450	Coatomer subunit gamma	0.03724604966139955	sp|Q0WW26|COPG_ARATH	1	4	4	4	0.0	167074566.7825521	0.310042434201544	-0.0999692563152701	0.181610347108956	-0.0716142672042204	0.10730801793719	0.297036107552906	0.255111302921856	0.192722408769806	0.188826089647673	-0.0709484366860682	4	4	4	4	4	4	4	4	4	4	4
sp|Q9LD57|PGKH1_ARATH	PGK1	Phosphoglycerate kinase 1, chloroplastic	0.35550935550935553	sp|Q9LD57|PGKH1_ARATH	1	34	15	8	0.0	5742489070.908203	-0.055762412549003	0.483228509247189	0.164532286818101	0.140604239320786	0.0319105372776098	-0.674286492285077	-0.0561464538228731	-0.229920780137774	0.116913824440793	0.223558440161296	17	17	17	17	17	17	17	17	17	17	17
sp|O22969|Y2416_ARATH	At2g34160	Uncharacterized protein At2g34160	0.06153846153846154	sp|O22969|Y2416_ARATH	1	2	1	1	0.0007541478129713424	670703964.2353516	0.0535622649798859	-0.0997711524688345	-0.0676325912092102	0.0865017023799566	0.0950709263877121	0.0283350488638874	-0.166695582747036	0.0869996671142426	-0.163544115729666	-0.0851016787132766	2	2	2	2	2	2	2	2	2	2	2
sp|Q9SFH9|HEM21_ARATH	HEMB1	Delta-aminolevulinic acid dehydratase 1, chloroplastic	0.07906976744186046	sp|Q9SFH9|HEM21_ARATH	1	6	4	4	0.0	1467692741.8441975	-0.112379420392414	0.106368805479201	0.326031440213042	0.131350591271809	0.0522747386227751	-0.295278246569971	-0.145167545635158	-0.198850828883897	0.0180210213233689	0.029176594324773	6	6	6	6	6	6	6	6	6	6	6
sp|Q9T0A4|NDHS_ARATH	ndhS	NAD(P)H-quinone oxidoreductase subunit S, chloroplastic	0.088	sp|Q9T0A4|NDHS_ARATH	1	5	2	2	0.0	194528437.9699707	-0.193162264009024	-0.036012602695159	-0.229239316188893	0.069148976585081	-0.164276295855907	-0.0392756440729709	-0.00378637285093442	0.140346838738766	0.00403064824771526	0.188962251547767	5	5	5	5	5	5	5	5	5	5	5
sp|Q93VC7|RPS1_ARATH	RPS1	30S ribosomal protein S1, chloroplastic	0.0889423076923077	sp|Q93VC7|RPS1_ARATH	1	11	7	7	0.0	1548625177.7915852	-0.0463825819608155	-0.0160603905335019	-0.00684508063821099	0.136589160184247	0.0178409006409543	-0.381553857132076	-0.0781745041303812	-0.22233851592854	-0.0158074409665616	0.0213504163460962	11	11	11	11	11	11	11	11	11	11	11
sp|P56766|PSAA_ARATH	psaA	Photosystem I P700 chlorophyll a apoprotein A1	0.13333333333333333	sp|P56766|PSAA_ARATH	1	63	12	12	0.0	193849308033.50424	-0.287556158428585	0.175030360550325	-0.269195504696018	0.40827235617591	0.0906497028620157	-0.398290738329052	-0.173962510424112	-0.188770528280702	-0.0987297368782478	0.272543378536892	61	61	61	61	61	61	61	61	61	61	61
sp|Q9ZUU2|PXL2C_ARATH	At2g37240	Thioredoxin-like protein AAED1, chloroplastic	0.06854838709677419	sp|Q9ZUU2|PXL2C_ARATH	1	3	2	2	0.0	2799588081.5499268	-0.0715001970030529	0.127490302698559	-0.0764684233912636	0.0954289557921153	-0.0832398025346324	-0.380014804254778	-0.0832404543093976	-0.130801164394348	-0.1884911811104	-0.241868123751945	3	3	3	3	3	3	3	3	3	3	3
sp|P25873|RK15_ARATH	RPL15	50S ribosomal protein L15, chloroplastic	0.10469314079422383	sp|P25873|RK15_ARATH	1	8	3	3	0.0	6485860948.287517	0.0762911937776916	-0.0128073318201505	0.0914281718808665	0.13116136709177	-0.0213255060365567	-0.249081127813644	0.0401180418827596	-0.140983396053037	-0.0102119763494759	0.0516615549187955	8	8	8	8	8	8	8	8	8	8	8
sp|P23321|PSBO1_ARATH	PSBO1	Oxygen-evolving enhancer protein 1-1, chloroplastic	0.463855421686747	sp|P23321|PSBO1_ARATH	1	67	14	4	0.0	73806487230.1394	-0.313498025730722	0.187656506271487	-0.149352254722032	0.353598771772583	-0.0632077304783545	-0.457091616451706	-0.0596382950030692	-0.12565776939399	-0.122895928460689	0.262652303871939	23	23	23	23	23	23	23	23	23	23	23
sp|P49077|PYRB_ARATH	PYRB	Aspartate carbamoyltransferase, chloroplastic	0.05384615384615385	sp|P49077|PYRB_ARATH	1	3	2	2	0.0	88257477.48535156	-0.262475434411537	0.141963015523769	-0.0126335292978013	0.0526244783216181	-0.0653451156266032	-0.12237080664514	-0.0476949755710518	0.0448733101477758	-0.0957092855504236	-0.131502503505188	3	3	3	3	3	3	3	3	3	3	3
sp|Q8LEU3|NOL_ARATH	NOL	Chlorophyll(ide) b reductase NOL, chloroplastic	0.07183908045977011	sp|Q8LEU3|NOL_ARATH	1	4	3	3	0.0007541478129713424	1159314251.9743652	-0.284170069111487	0.0271978920227927	-0.148634280810123	0.181543400486198	0.0567891359892956	-0.277803681902192	-0.165866466302978	-0.107029680869357	-0.157093563995401	0.0554828832861958	4	4	4	4	4	4	4	4	4	4	4
sp|P93014|RR5_ARATH	rps5	30S ribosomal protein S5, chloroplastic	0.10891089108910891	sp|P93014|RR5_ARATH	1	11	4	4	0.0	2797753602.3163857	0.025503027474183	0.18116029188216	0.218515346827679	0.103314503027904	0.11657696896614	-0.516913905621406	0.145834522289504	-0.340206672584983	0.102294081607607	0.0214604182658471	11	11	11	11	11	11	11	11	11	11	11
sp|O80988|GCSP2_ARATH	GLDP2	Glycine dehydrogenase (decarboxylating) 2, mitochondrial	0.027777777777777776	sp|O80988|GCSP2_ARATH	1	4	3	2	0.0	526743027.5126953	0.177423673488736	-0.482664310338448	-0.0263379077667292	-0.447420704810444	0.451974924601578	0.190960880897183	0.0911736984186287	0.249761784106998	0.429124107942275	-0.323160732805156	3	3	3	3	3	3	3	3	3	3	3
sp|Q9FF81|VPS36_ARATH	VPS36	Vacuolar protein sorting-associated protein 36	0.022727272727272728	sp|Q9FF81|VPS36_ARATH	1	1	1	1	0.0	62993227.21875	0.0934315117981082	-0.354402716772031	0.197782763127522	0.0255903426908257	0.256086118180577	0.367792716490976	0.25169716666304	0.302991173952047	0.120697006017217	-0.301312692316173	1	1	1	1	1	1	1	1	1	1	1
sp|Q9S7N7|PSAG_ARATH	PSAG	Photosystem I reaction center subunit V, chloroplastic	0.15625	sp|Q9S7N7|PSAG_ARATH	1	14	3	3	0.0	4236822332.2720947	-0.252888638270846	0.409488908393075	0.0311984989817926	0.463345042148623	0.0492033931288898	-0.424127428042023	-0.119683299732765	-0.198910450811598	-0.132655982116929	0.181129063949505	14	14	14	14	14	14	14	14	14	14	14
sp|O22224|NP93A_ARATH	NUP93A	Nuclear pore complex protein NUP93A	0.029036004645760744	sp|O22224|NP93A_ARATH	1	3	2	2	0.0	45565794028.83307	-0.0087028658784214	-0.113803699299316	0.448175019541607	0.32099738351304	0.00113756777751295	-0.227019025243596	0.132397310176532	-0.185369145842921	0.00502854915642104	-0.0326535991579346	3	3	3	3	3	3	3	3	3	3	3
sp|Q9FFH6|FLA13_ARATH	FLA13	Fasciclin-like arabinogalactan protein 13	0.032388663967611336	sp|Q9FFH6|FLA13_ARATH	1	1	1	1	0.002711864406779661	84929365.27734375	0.321004899302456	-0.0546311117807807	0.201294634671164	-0.0610909787787688	0.362521310003586	0.45293460225826	0.313436489623207	0.222574473516596	0.147198900898562	-0.163219949905556	1	1	1	1	1	1	1	1	1	1	1
sp|Q9SI75|EFGC_ARATH	CPEFG	Elongation factor G, chloroplastic	0.07535121328224777	sp|Q9SI75|EFGC_ARATH	1	10	6	6	0.0	4622283469.111674	0.081590943492738	0.22780247612885	0.225070252425311	-0.0675738671863511	-0.00358884498121004	-0.492437112228787	0.258484934900855	-0.111825818964643	0.187740903054551	-0.127277393724736	10	10	10	10	10	10	10	10	10	10	10
sp|Q8W4S4|VHAA3_ARATH	VHA-a3	V-type proton ATPase subunit a3	0.0535931790499391	sp|Q8W4S4|VHAA3_ARATH,sp|Q9SJT7|VHAA2_ARATH	2	6	5	5	0.0	6669586160.809407	0.320396722904781	0.00835696017851539	-0.0739542805683824	-0.267439053081045	-0.168896799903964	0.644323652280899	0.128715292098402	0.99014533954363	0.0604935066136285	0.0964945022016677	6	6	6	6	6	6	6	6	6	6	6
sp|Q9SKC1|U74C1_ARATH	UGT74C1	UDP-glycosyltransferase 74C1	0.0175054704595186	sp|Q9SKC1|U74C1_ARATH	1	1	1	1	0.0007541478129713424	3579731568.057617	0.317272429699162	-0.389635037062227	0.885036252828838	-0.201927766241287	0.0124752815908353	0.296839684062661	0.307428185286875	0.188671450384114	0.150034274972946	-0.166055323979935	1	1	1	1	1	1	1	1	1	1	1
sp|Q07473|CB4A_ARATH	LHCB4.1	Chlorophyll a-b binding protein CP29.1, chloroplastic	0.2793103448275862	sp|Q07473|CB4A_ARATH	1	28	8	7	0.0	17847163688.898846	-0.436918325999946	0.356018655435589	-0.206508779747424	0.529268771879039	0.205190676590112	-0.492514386908468	0.087239311988387	-0.194930902019978	-0.113263013064686	0.444191164425482	26	26	26	26	26	26	26	26	26	26	26
sp|Q9LTX9|HSP7G_ARATH	HSP70-7	Heat shock 70 kDa protein 7, chloroplastic	0.15041782729805014	sp|Q9LTX9|HSP7G_ARATH,sp|Q9LTX9-2|HSP7G_ARATH	2	21	11	2	0.0	8654041761.66565	-0.132444519274282	0.286222949242799	-0.214498011110055	0.1717350470639	-0.133207876546558	-0.621403311460894	-0.0523175902283541	-0.204770138650923	-0.0881751061148019	0.0859420248274319	4	4	4	4	4	4	4	4	4	4	4
sp|Q8L4Y5|ARP7_ARATH	ARP7	Actin-related protein 7	0.03856749311294766	sp|Q8L4Y5|ARP7_ARATH	1	1	1	1	0.0007541478129713424	223122851.8633423	-0.31189402082293	0.35305834750837	-0.086588914127276	-0.277924718688363	0.464621131397549	0.0686933775050953	0.448537834922399	0.363844003619678	-0.497797101632903	-0.169575462783986	1	1	1	1	1	1	1	1	1	1	1
sp|P56758|ATPI_ARATH	atpI	ATP synthase subunit a, chloroplastic	0.10441767068273092	sp|P56758|ATPI_ARATH	1	2	2	2	0.0	538503272.4174824	-0.244127294274258	0.338413231415027	-0.682640126550195	0.487243857186445	0.153079974586876	-0.337939461875363	-0.260519057848008	-0.270856557377502	-0.0604392669867622	0.0870330916740487	2	2	2	2	2	2	2	2	2	2	2
sp|Q9SJ12|ATP7_ARATH	At2g21870	Probable ATP synthase 24 kDa subunit, mitochondrial	0.20416666666666666	sp|Q9SJ12|ATP7_ARATH	1	8	5	5	0.0	3668387871.730835	-0.0187593538360962	-0.0583398756549549	-0.0676604563570606	0.078394445842457	-0.00209745916317861	0.0886540458594478	-0.0763436857227568	0.204308053035734	-0.184363639585232	-0.046173405598986	8	8	8	8	8	8	8	8	8	8	8
sp|P10795|RBS1A_ARATH	RBCS-1A	Ribulose bisphosphate carboxylase small subunit 1A, chloroplastic	0.29444444444444445	sp|P10795|RBS1A_ARATH	1	38	6	5	0.0	8645759003.054361	0.0462838976160014	0.403518859263299	0.295486553581785	0.11031969358298	0.0319318857275723	-0.658280548231147	0.00841353138148859	-0.349486353039487	0.17689024654679	0.102630926937846	21	21	21	21	21	21	21	21	21	21	21
sp|Q9LS02|AOC2_ARATH	AOC2	Allene oxide cyclase 2, chloroplastic	0.14624505928853754	sp|Q9LS02|AOC2_ARATH	1	13	3	3	0.0	17563389152.326496	-0.16411221628662	0.0268785089893857	-0.0446922057584178	0.322787808688657	0.239125900045353	-0.511551432080289	-0.205018292266712	-0.317621311853199	0.0442727319793832	0.176476378237992	13	13	13	13	13	13	13	13	13	13	13
sp|F4JKH6|REC2_ARATH	REC2	Protein REDUCED CHLOROPLAST COVERAGE 2	0.036833424958768554	sp|F4JKH6|REC2_ARATH,sp|F4HS99|REC1_ARATH,sp|F4HZK4|REC3_ARATH	3	7	7	7	0.0	189288987.40393066	0.181938000464985	-0.175604925295433	0.140238599173649	-0.0192820136368472	0.140808039691689	-0.0521655828769667	0.131666726598867	0.00459323742581486	0.0838140408210801	-0.035310223736519	7	7	7	7	7	7	7	7	7	7	7
sp|Q9SAU2|RPE_ARATH	RPE	Ribulose-5-phosphate-3-epimerase, chloroplastic	0.02491103202846975	sp|Q9SAU2|RPE_ARATH	1	4	1	1	0.00392156862745098	6061265523.108887	-0.0370850118034238	0.2154440701391	0.0186994735657953	0.124497206575714	-0.0351725454204903	-0.570031714133849	-0.0601406993266314	-0.119763737333722	0.0265096539484073	0.184891629722554	4	4	4	4	4	4	4	4	4	4	4
sp|P34066|PSA1A_ARATH	PAF1	Proteasome subunit alpha type-1-A	0.05755395683453238	sp|P34066|PSA1A_ARATH,sp|O23712|PSA1B_ARATH	2	2	2	2	0.0007541478129713424	238275993.85888672	-0.00444141312892432	-0.0492905977488212	-0.0227824267128618	-0.0469029740437912	-0.0514582017089689	0.17439137055441	-0.0390770091713448	0.316077973773387	-0.0476604122287343	0.273176826734456	2	2	2	2	2	2	2	2	2	2	2
sp|Q9S7B5|THRC1_ARATH	TS1	Threonine synthase 1, chloroplastic	0.06273764258555133	sp|Q9S7B5|THRC1_ARATH,sp|Q9SSP5|THRC2_ARATH	2	5	3	3	0.0	1125690611.1703491	-0.078209355049085	0.209924449932869	-0.0815819285722288	0.0717109403052372	0.104961326216221	-0.394627906748342	0.0048638213117882	-0.224792970239736	-0.00752434509182898	-0.0341488573418287	5	5	5	5	5	5	5	5	5	5	5
sp|Q39102|FTSH1_ARATH	FTSH1	ATP-dependent zinc metalloprotease FTSH 1, chloroplastic	0.23184357541899442	sp|Q39102|FTSH1_ARATH	1	26	14	3	0.0	7172612020.663518	-0.224748993930791	0.198842395359351	-0.170154839178593	0.169080156271132	-0.00665476196137238	-0.405272878020144	-0.0350809407964987	-0.216715363786108	-0.160624611133013	0.0732716941693514	6	6	6	6	6	6	6	6	6	6	6
sp|Q9M2D8|Y3126_ARATH	At3g61260	Uncharacterized protein At3g61260	0.11320754716981132	sp|Q9M2D8|Y3126_ARATH	1	3	3	3	0.0	161438661.84016928	0.168733515550657	-0.000334347958851566	0.182354873856303	-0.0595431054767546	0.0299878279864148	0.156641758632801	0.0871267642171669	0.0414077562838751	0.117041868769569	-0.0852463354005328	3	3	3	3	3	3	3	3	3	3	3
sp|O23553|BAM3_ARATH	BAM3	Beta-amylase 3, chloroplastic	0.10948905109489052	sp|O23553|BAM3_ARATH	1	6	5	5	0.0	8916232824.537516	0.163134115292442	-0.0101746899770827	0.165844167124208	-0.124476434159472	-0.163785410350462	0.126430866522314	0.0226454917539542	0.383293783007156	0.103554285882422	-0.0121700633411654	6	6	6	6	6	6	6	6	6	6	6
sp|O23647|GLGB1_ARATH	SBE2.1	1,4-alpha-glucan-branching enzyme 2-1, chloroplastic/amyloplastic	0.04895104895104895	sp|O23647|GLGB1_ARATH,sp|Q9LZS3|GLGB2_ARATH	2	4	4	4	0.0	451424843.7220866	0.030320093672636	0.115315373588854	0.261076330646357	0.00613382653939754	-0.0112628741888106	-0.2266666540432	0.128083695919901	-0.178877848538519	-0.0397013810377045	-0.109528673248768	4	4	4	4	4	4	4	4	4	4	4
sp|Q9S831|PSAE1_ARATH	PSAE1	Photosystem I reaction center subunit IV A, chloroplastic	0.5034965034965035	sp|Q9S831|PSAE1_ARATH	1	35	5	4	0.0	76158714101.7312	-0.376729827285015	0.402959266897695	-0.161745660545177	0.39614700731713	0.010938530072683	-0.460920978924865	-0.135057024524685	-0.114091416063109	-0.141889370557768	0.321119964864771	34	34	34	34	34	34	34	34	34	34	34
sp|Q9SIN5|CR15B_ARATH	COR15B	Protein COLD-REGULATED 15B, chloroplastic	0.20567375886524822	sp|Q9SIN5|CR15B_ARATH	1	14	3	2	0.0	2206801326.6517334	-0.0256029138502876	0.483207530282284	0.132768785856037	0.320898543709208	-0.31007915774794	-0.606239217336761	0.0461771973178879	-0.197737543773704	-0.0955316782217945	0.320622377968623	7	7	7	7	7	7	7	7	7	7	7
sp|Q9LS42|CASP_ARATH	CASP	Protein CASP	0.05224963715529753	sp|Q9LS42|CASP_ARATH	1	3	3	3	0.0007541478129713424	21898777.25358073	-0.0673143670251215	0.0391326228925806	0.021656750950017	-0.193958912047514	0.0648907726917427	0.0415747130233868	0.308872818003157	0.148390998306856	-0.0604819629509308	-0.139044291279364	3	3	3	3	3	3	3	3	3	3	3
sp|Q9SHJ6|PMD2_ARATH	PMD2	Peroxisomal and mitochondrial division factor 2	0.09287925696594428	sp|Q9SHJ6|PMD2_ARATH	1	4	3	3	0.0	326042854.9086202	0.0412226022650279	0.0243845511096339	-0.0884500321641593	-0.251617257255428	0.0412917789913978	0.348078721315929	-0.00675268732426604	0.289363407595396	0.021698507273209	-0.145596692566177	4	4	4	4	4	4	4	4	4	4	4
sp|Q9S756|FRI4_ARATH	FER4	Ferritin-4, chloroplastic	0.02702702702702703	sp|Q9S756|FRI4_ARATH	1	1	1	1	0.002711864406779661	197637492.65039062	-0.225005011452313	0.199750879656497	0.0957946752209331	0.106994288754187	-0.229393275091177	-0.476779172025051	-0.246608528267208	-0.256696250422904	-0.252082902907549	-0.00147098065739382	1	1	1	1	1	1	1	1	1	1	1
sp|Q9SK50|TIC55_ARATH	TIC55	Protein TIC 55, chloroplastic	0.03710575139146568	sp|Q9SK50|TIC55_ARATH	1	3	2	2	0.0	130765817.15332031	-0.165275525315965	0.0876738720197103	-0.0573785442596542	0.0529969157124479	0.0979435264168762	-0.0394209871880342	0.13723406246061	0.170420268171449	-0.0448508306258546	-0.115856556068095	3	3	3	3	3	3	3	3	3	3	3
sp|P21240|CPNB1_ARATH	CPN60B1	Chaperonin 60 subunit beta 1, chloroplastic	0.23166666666666666	sp|P21240|CPNB1_ARATH	1	26	14	5	0.0	11580353350.462076	-0.0350723390944334	0.210151854435622	0.25628680683286	-0.0373299512936431	0.101975769284248	-0.307120915084158	-0.260494617108149	-0.090541067335506	-0.0446055441527404	0.0636428587096907	10	10	10	10	10	10	10	10	10	10	10
sp|P56761|PSBD_ARATH	psbD	Photosystem II D2 protein	0.1501416430594901	sp|P56761|PSBD_ARATH	1	7	7	7	0.0	12142741170.075033	-0.238337896428492	0.0947754263544187	-0.472366207100439	0.227932013267732	0.0866357477066648	-0.522071721815781	-0.159087784290123	-0.184861082526449	-0.100341342325791	-0.0582400987693985	7	7	7	7	7	7	7	7	7	7	7
sp|Q8RXF8|MIRO1_ARATH	MIRO1	Mitochondrial Rho GTPase 1	0.023148148148148147	sp|Q8RXF8|MIRO1_ARATH	1	2	2	2	0.0	56337480.44238281	0.0875808451669129	-0.0250553247406478	0.158083594064298	-0.042835148415111	0.0671765760014251	0.252454317988825	0.153893186514663	0.215133870187922	-0.0139538285053975	-0.109590481833615	2	2	2	2	2	2	2	2	2	2	2
sp|Q84JG2|SWI3B_ARATH	SWI3B	SWI/SNF complex subunit SWI3B	0.0511727078891258	sp|Q84JG2|SWI3B_ARATH	1	2	2	2	0.0	84267803.82515335	0.129815851502691	-0.0682973106351437	0.325440693023171	0.0822347263943413	0.219095601335149	0.18901827577249	-0.0473525907467978	-0.149744583510747	-0.108645199991085	0.0172990678604323	2	2	2	2	2	2	2	2	2	2	2
sp|O48737|TRXM1_ARATH	At1g03680	Thioredoxin M1, chloroplastic	0.13966480446927373	sp|O48737|TRXM1_ARATH	1	5	2	2	0.0	2488941628.701172	-0.101443718925621	0.382642808274769	0.120553738599041	0.232162460646883	-0.0780914806928346	-0.5674221570724	-0.055477931309778	-0.290842117126789	0.0921334784214487	0.187536853902771	5	5	5	5	5	5	5	5	5	5	5
sp|Q9FEC1|OHP2_ARATH	OHP2	Light-harvesting complex-like protein OHP2, chloroplastic	0.16279069767441862	sp|Q9FEC1|OHP2_ARATH	1	3	2	2	0.0	21998368.887695312	-0.273173932062882	0.387364070419865	-0.254457192070657	-0.0332538188195088	0.161774635121565	-0.444535945730326	-0.493236319560201	-0.201436614251722	-0.200164532317611	-0.0691625705924812	3	3	3	3	3	3	3	3	3	3	3
sp|Q9ZUS0|H2B4_ARATH	At2g37470	Histone H2B.4	0.14492753623188406	sp|Q9ZUS0|H2B4_ARATH,sp|Q9LZ45|H2B9_ARATH,sp|Q9SF55|H2B5_ARATH	3	3	2	1	0.0	36470563.609375	0.293447263926794	-0.143258540952359	-0.311338726173791	-0.0255886498778026	0.157067517080823	0.46500407763665	-0.145205320012398	0.166684662540111	-0.234653571530098	0.143103438101656	2	2	2	2	2	2	2	2	2	2	2
sp|Q9FIB6|PS12A_ARATH	RPN5A	26S proteasome non-ATPase regulatory subunit 12 homolog A	0.05656108597285068	sp|Q9FIB6|PS12A_ARATH,sp|Q8VWK0|PS12B_ARATH	2	3	3	3	0.0	81135507.43782552	0.354429022658864	-0.0140904438039495	0.0842139403365039	-0.0779840336727067	0.0929054613279297	0.542739077519112	0.222800456047288	0.403715217988702	0.145542739443012	0.0343507949124779	3	3	3	3	3	3	3	3	3	3	3
sp|F4HXZ1|BRO1_ARATH	BRO1	Vacuolar-sorting protein BRO1	0.01182033096926714	sp|F4HXZ1|BRO1_ARATH	1	1	1	1	0.0	274376199.47802734	-0.18291643039547	-0.0811607730946324	0.13421315850875	0.0312383405872221	-0.221267466157768	-0.155852126321188	0.0316216178346695	-0.0697034736064301	0.0806855211141464	-0.0492148130981809	1	1	1	1	1	1	1	1	1	1	1
sp|Q9T0A0|LACS4_ARATH	LACS4	Long chain acyl-CoA synthetase 4	0.03753753753753754	sp|Q9T0A0|LACS4_ARATH	1	4	3	3	0.0007541478129713424	620415768.4287109	0.369701467436916	0.0267921208304367	-0.00185964519216419	-0.0768988279161928	-0.14631788133042	0.562481526675579	0.17435911857186	0.475646160690911	0.0483088992794398	-0.0825173400385832	4	4	4	4	4	4	4	4	4	4	4
sp|Q8RWZ3|IBR3_ARATH	IBR3	Probable acyl-CoA dehydrogenase IBR3	0.04611650485436893	sp|Q8RWZ3|IBR3_ARATH	1	4	4	4	0.0	134698423.07259116	0.0773603964955014	-0.119823656790455	-0.0699393023616111	0.0610863513991835	0.0799377319397392	0.229234847289515	0.101218013506641	0.216911404801465	-0.118057402322618	0.00524381877311253	4	4	4	4	4	4	4	4	4	4	4
sp|Q05431|APX1_ARATH	APX1	L-ascorbate peroxidase 1, cytosolic	0.028	sp|Q05431|APX1_ARATH	1	2	1	1	0.007348438456827924	6556459193.8359375	0.407117365955305	-0.213159673843352	0.325524209447303	-0.140171527019186	-0.0481930017501915	0.52480227292547	0.454471431285804	0.725042031058796	0.0871360621090114	-0.00825928021151334	2	2	2	2	2	2	2	2	2	2	2
sp|Q0WQF7|ODP21_ARATH	LTA3	Dihydrolipoyllysine-residue acetyltransferase component 1 of pyruvate dehydrogenase complex, mitochondrial	0.0282574568288854	sp|Q0WQF7|ODP21_ARATH	1	2	2	2	0.0	85248573.14962006	0.2141454735263	-0.654270064516109	-0.264648035883059	0.0566433871166363	0.104268120250503	0.358578055073725	-0.240554016398535	0.376978702376697	0.0838108400135811	0.175239060713024	2	2	2	2	2	2	2	2	2	2	2
sp|O81208|OHP1_ARATH	OHP1	Light-harvesting complex-like protein OHP1, chloroplastic	0.08181818181818182	sp|O81208|OHP1_ARATH	1	1	1	1	0.0007541478129713424	322022430.734375	-0.222346817881095	0.00140881026004358	-0.628046316392169	0.186975759457865	-0.541291928919056	-0.269908638244949	-0.328936373340952	-0.226604753760284	-0.450833632650809	0.183453495904772	1	1	1	1	1	1	1	1	1	1	1
sp|Q4V3D3|PUX9_ARATH	PUX9	Plant UBX domain-containing protein 9	0.0255863539445629	sp|Q4V3D3|PUX9_ARATH	1	1	1	1	0.0007541478129713424	5721581.24609375	-0.135309437548294	0.0566510852310724	-0.146150054074225	-0.162656122864592	-0.0468383581048188	-0.0120413693525698	-0.281251246036451	-0.0873897543427935	0.0748012104079958	-0.010334997044148	1	1	1	1	1	1	1	1	1	1	1
sp|P26568|H11_ARATH	At1g06760	Histone H1.1	0.14233576642335766	sp|P26568|H11_ARATH	1	4	4	3	0.0	45187594.22770182	-0.13406234457748	-0.269042238083243	-0.284485481329959	0.190699730018288	0.104465173237974	0.0394136469040163	-0.0153697314641552	-0.028451136084322	-0.139027870214004	0.0515678709392331	3	3	3	3	3	3	3	3	3	3	3
sp|Q9LZ23|ACR12_ARATH	ACR12	ACT domain-containing protein ACR12	0.06312292358803986	sp|Q9LZ23|ACR12_ARATH	1	2	2	2	0.0007541478129713424	1514994926.9438324	-0.118772962142043	0.238275911948242	0.0531366909801125	0.267779134267762	-0.00781773685467968	-0.404566987971095	-0.00746659779921766	-0.21284361162699	0.0178689537830756	6.13803308544547e-05	2	2	2	2	2	2	2	2	2	2	2
sp|Q93V66|FAX1_ARATH	FAX1	Protein FATTY ACID EXPORT 1, chloroplastic	0.21238938053097345	sp|Q93V66|FAX1_ARATH	1	6	4	4	0.0	525669103.84716797	-0.291273172920299	0.0741371972603071	-0.0134154278918537	0.0433940410545666	0.0475868583147436	-0.0499534801144517	-0.336743974279812	0.119367495193848	-0.152739811239366	0.0517615232330808	6	6	6	6	6	6	6	6	6	6	6
sp|Q9SE50|BGL18_ARATH	BGLU18	Beta-D-glucopyranosyl abscisate beta-glucosidase	0.041666666666666664	sp|Q9SE50|BGL18_ARATH,sp|Q9SE50-2|BGL18_ARATH,sp|Q9C525|BGL21_ARATH,sp|Q9C525-2|BGL21_ARATH,sp|Q9LIF9|BGL19_ARATH,sp|Q9C8Y9|BGL22_ARATH,sp|Q9C8Y9-2|BGL22_ARATH,sp|Q9SR37|BGL23_ARATH,sp|Q9LKR7|BGL24_ARATH	9	6	3	3	0.0	267189413.18977866	-0.181832487974104	0.0118930770143493	-0.178077310093811	-0.0790928595282518	0.112526940343606	0.295433620807543	0.0282271728778105	0.271836927512502	-0.186983891433031	0.0755899326966665	6	6	6	6	6	6	6	6	6	6	6
sp|Q8H0S9|PSA_ARATH	MPA1	Puromycin-sensitive aminopeptidase	0.02378255945639864	sp|Q8H0S9|PSA_ARATH	1	5	2	2	0.0	322126601.2236328	-0.150056365486025	0.105441905727334	0.07757050715907	0.0241322449128343	-0.200375471126105	-0.294541847623048	-0.0282932986141149	-0.188645401628576	-0.0917099050385151	-0.00457941715060084	5	5	5	5	5	5	5	5	5	5	5
sp|Q9LS25|PP420_ARATH	At5g46580	Pentatricopeptide repeat-containing protein At5g46580, chloroplastic	0.02250351617440225	sp|Q9LS25|PP420_ARATH	1	2	2	2	0.0007541478129713424	94783120.87304688	0.0343520703478259	0.277857279951201	0.306799226312375	0.042889175555175	-0.0438676244213108	-0.364748977939849	0.0919508371353754	-0.171722549746555	-0.0069940981966834	-0.0761734394869675	2	2	2	2	2	2	2	2	2	2	2
sp|Q9SEU6|TRXM4_ARATH	At3g15360	Thioredoxin M4, chloroplastic	0.046632124352331605	sp|Q9SEU6|TRXM4_ARATH	1	3	1	1	0.0	266049001.0703125	-0.184555777812355	0.207797462585212	-0.0245456560008179	0.0934267516274576	0.0708312678322516	-0.325737219328294	-0.223365430449061	-0.270855516311831	0.000636130929809298	-0.0213274880368699	3	3	3	3	3	3	3	3	3	3	3
sp|Q96529|PURA_ARATH	PURA	Adenylosuccinate synthetase, chloroplastic	0.11632653061224489	sp|Q96529|PURA_ARATH	1	11	8	8	0.0	4113981619.9597983	-0.21813884934654	0.183434738587914	0.0550872833942826	0.0453172276417066	-0.138980499651702	-0.422430031340291	-0.0650608670675195	-0.152372661723212	-0.0370887777892825	-0.108490213249524	11	11	11	11	11	11	11	11	11	11	11
sp|Q9LKU2|TATA_ARATH	TATA	Sec-independent protein translocase protein TATA, chloroplastic	0.21768707482993196	sp|Q9LKU2|TATA_ARATH	1	7	3	3	0.0	154958188.24635825	-0.314268237915475	0.0799525396494811	-0.120451256978159	0.140869623536778	-0.190295149132162	-0.178139529676429	-0.21343129043752	-0.167433023959743	-0.0341315261700448	0.142368656106346	7	7	7	7	7	7	7	7	7	7	7
sp|Q9LW15|CX5B1_ARATH	COX5B-1	Cytochrome c oxidase subunit 5b-1, mitochondrial	0.11931818181818182	sp|Q9LW15|CX5B1_ARATH	1	2	2	2	0.0	1817431333.3979492	0.00528336324680589	0.0526095027736933	-0.222423788773574	-0.0234832876596545	0.0500304908837252	0.405622158382593	-0.0741909424409184	0.425873371767523	-0.178588637163787	0.0774434856706181	2	2	2	2	2	2	2	2	2	2	2
sp|O82629|VATG2_ARATH	VHA-G2	V-type proton ATPase subunit G2	0.32075471698113206	sp|O82629|VATG2_ARATH	1	6	3	3	0.0	1228729006.2526042	0.172683171446482	-0.0669075215542758	0.0392856186917996	-0.177015840994392	-0.0257400483926604	0.437085362954363	0.0439627123841198	0.526275133787041	0.104341936103991	-0.11540999726273	5	5	5	5	5	5	5	5	5	5	5
sp|F4ICK8|IWS1_ARATH	IWS1	Protein IWS1 homolog 1	0.0199203187250996	sp|F4ICK8|IWS1_ARATH	1	1	1	1	0.0	203760726.31030273	-0.186639003549374	0.0418483572777362	-0.337144301857309	-0.00279809798177988	-0.230653418207061	-0.0584912999464535	0.0981130067901446	-0.14094596265145	-0.0988032686032767	-0.194597679171685	1	1	1	1	1	1	1	1	1	1	1
sp|O23255|SAHH1_ARATH	SAHH1	Adenosylhomocysteinase 1	0.05360824742268041	sp|O23255|SAHH1_ARATH	1	5	3	1	0.0	820634992.40625	0.547853285000643	-0.241672553823262	0.0430510681533249	-0.379548555194547	-0.165924673827788	0.505526589952169	0.30190474947744	0.563007320939499	0.284608770797494	0.00708731341447955	2	2	2	2	2	2	2	2	2	2	2
sp|P46248|AAT5_ARATH	ASP5	Aspartate aminotransferase, chloroplastic	0.0706401766004415	sp|P46248|AAT5_ARATH	1	6	4	4	0.0	5260598256.450684	-0.151960727424006	0.179142212955071	0.34467852893245	-0.0574996529823317	-0.0508415647995415	-0.320151201685418	0.0687888389145015	-0.0504681169914658	0.088148284597275	0.00321194034672789	6	6	6	6	6	6	6	6	6	6	6
sp|O82499|IF1C_ARATH	At4g11175	Translation initiation factor IF-1, chloroplastic	0.07092198581560284	sp|O82499|IF1C_ARATH	1	2	1	1	0.0	25979169.5	0.0789155459250721	-0.0352875873533831	-0.0453403563245445	0.105697773844691	0.125455228584625	-0.38031615295902	-0.0709479265340645	-0.200967276473019	0.134898845386138	-0.0730604437542182	2	2	2	2	2	2	2	2	2	2	2
sp|F4KHD8|GP210_ARATH	GB210	Nuclear pore complex protein GP210	0.004160166406656267	sp|F4KHD8|GP210_ARATH	1	1	1	1	0.003282994090610637	20714999.1875	-0.253488131350322	-0.0451770160946037	-0.176163391603891	0.0828298694143501	-0.288621888368506	-0.217379994987095	-0.136241173534521	-0.1442049027515	-0.204741351912876	0.0141742185763869	1	1	1	1	1	1	1	1	1	1	1
sp|P34791|CP20C_ARATH	CYP20-3	Peptidyl-prolyl cis-trans isomerase CYP20-3, chloroplastic	0.10384615384615385	sp|P34791|CP20C_ARATH	1	8	3	3	0.0	129999278.39566533	-0.233368773720187	0.261918233315584	0.366966944186164	0.0134331800023682	0.17658078538741	-0.432472879646974	0.00664474798989056	-0.396219406447389	0.0413164021335941	0.340163636153657	8	8	8	8	8	8	8	8	8	8	8
sp|P56767|PSAB_ARATH	psaB	Photosystem I P700 chlorophyll a apoprotein A2	0.10762942779291552	sp|P56767|PSAB_ARATH	1	39	7	7	0.0	28544994860.983093	-0.185644143807058	0.0704787569563443	-0.161765820738594	0.30649260673909	0.034543752936596	-0.346891246407811	-0.060917579472759	-0.128013664930034	-0.133561587074521	0.449070214950861	38	38	38	38	38	38	38	38	38	38	38
sp|Q9LZR5|HDT3_ARATH	HDT3	Histone deacetylase HDT3	0.04421768707482993	sp|Q9LZR5|HDT3_ARATH	1	1	1	1	0.0	188958808.45117188	-0.0715961134496568	-0.314423003649081	-0.0100890459362972	-0.0280817428267395	0.223490138878058	-0.049669422258571	-0.382057876321778	0.00035593599219208	0.0137265407234644	-0.0637092698840371	1	1	1	1	1	1	1	1	1	1	1
sp|Q56Y42|PLR1_ARATH	PLR1	Pyridoxal reductase, chloroplastic	0.024657534246575342	sp|Q56Y42|PLR1_ARATH	1	1	1	1	0.0	3155866375.1816406	-0.20615191129661	0.0846487251873089	-0.456490913081948	0.243104242731888	-0.119586171755095	-0.42996494279922	-0.0630859015997651	-0.275549350578609	-0.199597977748102	-0.000741478482001234	1	1	1	1	1	1	1	1	1	1	1
sp|Q8GS60|HCAR_ARATH	HCAR	7-hydroxymethyl chlorophyll a reductase, chloroplastic	0.030303030303030304	sp|Q8GS60|HCAR_ARATH	1	2	2	2	0.002711864406779661	110610079.89794922	-0.271195727476489	0.0241118409103365	-0.0840612481489806	0.137439995756769	-0.29317501617175	-0.382152247872812	-0.332399701305805	-0.176649635001868	-0.296574294807472	-0.0667931190154603	2	2	2	2	2	2	2	2	2	2	2
sp|Q8H0U5|TIC62_ARATH	TIC62	Protein TIC 62, chloroplastic	0.1482059282371295	sp|Q8H0U5|TIC62_ARATH	1	29	8	8	0.0	12267617406.648764	-0.223934037469098	0.252766145089671	-0.140285535419951	0.3703712677015	0.116138830766444	-0.533428746199233	-0.0835760896921092	-0.216323983679859	-0.0719663166017455	0.158953030583974	29	29	29	29	29	29	29	29	29	29	29
sp|O80501|RAH1B_ARATH	RABH1B	Ras-related protein RABH1b	0.12980769230769232	sp|O80501|RAH1B_ARATH	1	3	3	3	0.0007541478129713424	561786038.6542053	0.140439921160568	0.0203204059410655	0.146092609316931	-0.0489645214764711	-0.00144571691505124	0.269305934000919	0.0642124162721092	0.278296467420991	-0.0882876038009321	-0.0621548045769336	3	3	3	3	3	3	3	3	3	3	3
sp|Q0WMN5|Y3913_ARATH	At3g49140	Uncharacterized protein At3g49140	0.04609218436873747	sp|Q0WMN5|Y3913_ARATH	1	3	2	2	0.0	78807987.35546875	0.0408243930734158	0.305716771262508	0.0701219508219086	-0.346461151067864	-0.131500041686553	-0.389283430381848	-0.00931491448794164	-0.197175029310528	0.00905091704447614	0.00840191221459197	3	3	3	3	3	3	3	3	3	3	3
sp|P17745|EFTU_ARATH	TUFA	Elongation factor Tu, chloroplastic	0.17647058823529413	sp|P17745|EFTU_ARATH	1	19	10	9	0.0	6028487399.18573	-0.10093288665164	0.184562194193028	-0.0889008223418379	0.100632546268633	-0.050213090659553	-0.482768056483059	-0.14406944694124	-0.202509766505572	-0.00904252096834046	0.0453329894752583	18	18	18	18	18	18	18	18	18	18	18
sp|P27521|CA4_ARATH	LHCA4	Chlorophyll a-b binding protein 4, chloroplastic	0.13545816733067728	sp|P27521|CA4_ARATH	1	2	2	2	0.0	1696041383.4277344	-0.304320135267205	0.27297564926628	-0.628150368481752	0.505290741658965	-0.112230856621127	-0.493536489958284	-0.310456350147545	-0.177381126608011	-0.340280883641752	0.160484890825267	2	2	2	2	2	2	2	2	2	2	2
sp|P31265|TCTP1_ARATH	TCTP1	Translationally-controlled tumor protein 1	0.05357142857142857	sp|P31265|TCTP1_ARATH	1	3	1	1	0.0	2583903501.812378	0.487462559161134	-0.217025208431391	0.112970161082998	-0.501563873299425	-0.0775327420491321	0.520229828751425	0.300809037144203	0.542905378561559	0.252399182744611	-0.14095173046828	3	3	3	3	3	3	3	3	3	3	3
sp|Q94AD1|D1861_ARATH	At1g48610	Putative DNA-binding protein At1g48610	0.1792452830188679	sp|Q94AD1|D1861_ARATH	1	4	3	3	0.0	363062090.0963542	-8.89291401184877e-06	-0.0805263534457934	0.00875923693951375	0.0681705776095201	-0.0159740418256762	0.253038557155223	0.0848119571640278	0.365374117481598	-0.143930406857921	0.131971564943339	4	4	4	4	4	4	4	4	4	4	4
sp|Q9S7H1|PSAD1_ARATH	psaD1	Photosystem I reaction center subunit II-1, chloroplastic	0.5721153846153846	sp|Q9S7H1|PSAD1_ARATH	1	65	13	1	0.0	270853597625.687	-0.277013571072914	0.265686735021566	-0.408315553947448	0.490756238141077	0.126281955557773	-0.436638493640796	-0.140239756561626	-0.19972451761008	-0.26834492442579	0.246409203700595	21	21	21	21	21	21	21	21	21	21	21
sp|O80796|VIPP1_ARATH	VIPP1	Membrane-associated protein VIPP1, chloroplastic	0.12121212121212122	sp|O80796|VIPP1_ARATH	1	10	4	4	0.0	10312752138.513824	-0.269517922918228	0.0513198282604526	-0.142334920663299	0.114840379802979	-0.069226277669463	-0.340954982293712	-0.186245665167118	-0.190813683883845	-0.0941863314723488	0.0830261409369504	10	10	10	10	10	10	10	10	10	10	10
sp|Q84W89|RH37_ARATH	RH37	DEAD-box ATP-dependent RNA helicase 37	0.044233807266982623	sp|Q84W89|RH37_ARATH	1	3	2	2	0.0	2000331229.651352	0.210091277081732	-0.0405752617782671	0.275705589905119	-0.0443371151548786	-0.0167377972865923	0.386187632892144	-0.0173828524846393	0.337852671162516	0.16627810327903	0.416958833123922	3	3	3	3	3	3	3	3	3	3	3
sp|Q9S9W2|SDRA_ARATH	SDRA	Short-chain dehydrogenase/reductase SDRA	0.08267716535433071	sp|Q9S9W2|SDRA_ARATH	1	2	2	2	0.0	37108962.10253906	-2.72875891931257e-05	-0.194579144006362	-0.105769752791497	0.0804388636583666	0.0844470631599252	0.10130079490842	0.0189783604390779	0.292567636428212	-0.0012820605719428	0.0567799473663619	2	2	2	2	2	2	2	2	2	2	2
sp|P26569|H12_ARATH	At2g30620	Histone H1.2	0.11721611721611722	sp|P26569|H12_ARATH	1	4	3	2	0.0	4096231574.4487686	-0.277148705192515	-0.531488560234548	0.146751336280275	0.119514086807596	-0.123602611166658	0.423904400727988	-0.186309730464928	0.207282343231996	0.152095682456597	0.056940324842782	3	3	3	3	3	3	3	3	3	3	3
sp|P21218|PORB_ARATH	PORB	Protochlorophyllide reductase B, chloroplastic	0.22693266832917705	sp|P21218|PORB_ARATH	1	10	7	4	0.0	877823981.5902506	0.206617153443399	-0.211219150214331	0.428871663626197	-0.118274092525633	0.337670047471373	-0.350241418258125	0.376366513679393	-0.24337989091003	0.235582642362473	-0.180499979453407	5	5	5	5	5	5	5	5	5	5	5
sp|Q8H0W0|LPA3_ARATH	LPA3	Protein LPA3	0.04189944134078212	sp|Q8H0W0|LPA3_ARATH	1	6	2	2	0.002074688796680498	196298229.8566742	-0.255270967839159	0.166955220772874	-0.0920522839575728	0.211584525476871	0.351717803990808	-0.542822017783065	0.144972129326747	-0.366590470723254	0.0396935815256025	-0.170817832700989	6	6	6	6	6	6	6	6	6	6	6
sp|O04153|CALR3_ARATH	CRT3	Calreticulin-3	0.05660377358490566	sp|O04153|CALR3_ARATH	1	4	3	3	0.0	810130675.922933	-0.0437525739220752	-0.0250463153509966	-0.0763848450859443	-0.104183912154654	-0.00680168990570706	0.715615630424555	-0.0331368601621791	0.316087770111591	-0.0452155322906913	0.037386085097717	4	4	4	4	4	4	4	4	4	4	4
sp|O82660|P2SAF_ARATH	HCF136	Photosystem II stability/assembly factor HCF136, chloroplastic	0.2655086848635236	sp|O82660|P2SAF_ARATH	1	11	9	9	0.0	38415559145.544395	-0.268192628665313	0.166721292818208	-0.301818244229199	0.588127993879961	-0.051320414534417	-0.446583465655607	-0.377278436003654	-0.198783828921694	-0.320119572391409	0.258290791488361	11	11	11	11	11	11	11	11	11	11	11
sp|Q38893|ZDS_ARATH	ZDS1	Zeta-carotene desaturase, chloroplastic/chromoplastic	0.044802867383512544	sp|Q38893|ZDS_ARATH	1	3	3	3	0.0	627195100.9434408	-0.126813757164815	0.164926737380421	-0.00983609474331537	0.240032158985993	-0.0183327052490077	-0.173415490865388	-0.0359742244972066	-0.107910606772729	-0.0242543039866217	-0.0308704120658403	3	3	3	3	3	3	3	3	3	3	3
sp|Q8GUP3|PDS5C_ARATH	PDS5C	Sister chromatid cohesion protein PDS5 homolog C	0.03665521191294387	sp|Q8GUP3|PDS5C_ARATH	1	3	3	3	0.0	217104593.89182535	0.08009640551222	-0.224247925260462	0.217459230005506	0.023864034803164	-0.29717634560581	0.281030432813239	-0.188486289151755	0.338213579954844	-0.0537025492592011	-0.150109411942871	3	3	3	3	3	3	3	3	3	3	3
sp|Q9STL2|C71AL_ARATH	CYP71A21	Cytochrome P450 71A21	0.0326530612244898	sp|Q9STL2|C71AL_ARATH	1	1	1	1	0.0007541478129713424	28689375.813476562	0.474275959859474	-0.50527413972325	-0.0772278245285545	0.186976383890279	-0.140213564695274	0.24546804716368	-0.281988923934847	0.161933451462867	-0.0632866916886758	0.0751332875538031	1	1	1	1	1	1	1	1	1	1	1
sp|Q9LYT7|LEUD2_ARATH	SSU3	3-isopropylmalate dehydratase small subunit 3	0.09090909090909091	sp|Q9LYT7|LEUD2_ARATH	1	3	2	2	0.0	266537232.178833	-0.278921130736779	0.0270233589466411	-0.0989986937877259	0.148379511339344	-0.268286040985969	0.0795819811698806	0.118047359121957	0.144395698511185	-0.393265973012612	0.0691154382839931	3	3	3	3	3	3	3	3	3	3	3
sp|Q9SCL7|NAGK_ARATH	NAGK	Acetylglutamate kinase, chloroplastic	0.05763688760806916	sp|Q9SCL7|NAGK_ARATH	1	2	2	2	0.0007541478129713424	214901709.13012695	-0.161725132420454	0.0270224221158983	-0.230598099411295	0.0706242211491959	0.00887258058787044	-0.408719749812657	-0.252175127632122	-0.17334720683608	-0.17425992056715	-0.0281662599062704	2	2	2	2	2	2	2	2	2	2	2
sp|Q9SKP6|TPIC_ARATH	TIM	Triosephosphate isomerase, chloroplastic	0.12380952380952381	sp|Q9SKP6|TPIC_ARATH	1	6	4	4	0.0	8676625283.713099	-0.0168571978473504	0.240764402182153	0.0966926594443107	-0.00313976757249579	-0.0658241907250483	-0.512280457730481	-0.113640540127025	-0.261726156819301	0.090084660795184	0.0283240141727807	6	6	6	6	6	6	6	6	6	6	6
sp|P37107|SR54C_ARATH	FFC	Signal recognition particle 54 kDa protein, chloroplastic	0.07624113475177305	sp|P37107|SR54C_ARATH	1	7	5	5	0.0	816006979.7136688	-0.00851368433299848	0.054055509858971	-0.0769174977514524	0.0498940920376767	-0.0764134352114221	-0.308852364566036	-0.191518721754728	-0.214128039457733	-0.12226997647207	-0.080097635512753	7	7	7	7	7	7	7	7	7	7	7
sp|O81283|TC159_ARATH	TOC159	Translocase of chloroplast 159, chloroplastic	0.09248170326014638	sp|O81283|TC159_ARATH	1	16	12	12	0.0	13867929833.985922	-0.0424216394889938	0.0132869250813101	0.105984419502756	-0.0128855060615805	-0.046177366866079	-0.152048408147064	-0.0477020159409567	-0.13063241592264	0.021044388273685	0.047577434463256	16	16	16	16	16	16	16	16	16	16	16
sp|F4I7I0|ALAT1_ARATH	ALAAT1	Alanine aminotransferase 1, mitochondrial	0.034990791896869246	sp|F4I7I0|ALAT1_ARATH	1	2	2	1	0.0	358758532.26342773	0.347612373747727	-0.0511839071583378	0.119902778976344	-0.0985558868944136	0.191307835392236	0.392888495545328	0.329237146368397	0.496938280217255	0.182636202797408	0.191594764252415	1	1	1	1	1	1	1	1	1	1	1
sp|Q9M1X0|RRFC_ARATH	RRF	Ribosome-recycling factor, chloroplastic	0.11272727272727273	sp|Q9M1X0|RRFC_ARATH	1	8	4	4	0.0007541478129713424	10982318586.18107	-0.17758909311808	0.121846567284061	0.204483925577295	0.125483647221193	-0.200571984886376	-0.574580848651475	-0.138423857700561	-0.235284486924082	0.0515333967181579	0.0612771666642198	8	8	8	8	8	8	8	8	8	8	8
sp|Q9CAF5|AB6I_ARATH	ABCI6	ABC transporter I family member 6, chloroplastic	0.03550295857988166	sp|Q9CAF5|AB6I_ARATH	1	1	1	1	0.0	95075268.55957031	0.244980723673208	0.10706247765034	0.434016644135673	-0.0163113996926474	-0.168049594615739	-0.44451441614396	0.234525498602732	-0.216647147245051	0.0542675022390178	0.0412235889077506	1	1	1	1	1	1	1	1	1	1	1
sp|Q9SLF3|TC132_ARATH	TOC132	Translocase of chloroplast 132, chloroplastic	0.026533996683250415	sp|Q9SLF3|TC132_ARATH	1	2	2	2	0.0	7545762.525821686	0.110344248303624	-0.309511640611372	0.534419578343408	0.0464437353696545	0.138037307590527	-0.262035594478064	0.162674235595702	0.0729053753545665	-0.137267820556024	0.118238122688813	1	1	1	1	1	1	1	1	1	1	1
sp|Q9LR64|PB27A_ARATH	PSB27-1	Photosystem II repair protein PSB27-H1, chloroplastic	0.27011494252873564	sp|Q9LR64|PB27A_ARATH	1	28	6	6	0.0	85879373304.39734	-0.319330255258869	0.23351648310373	-0.219002108523725	0.451972456409292	-0.106271733800885	-0.385941500149197	-0.220945470596428	-0.135131596373168	-0.199090128003339	0.2840101626834	28	28	28	28	28	28	28	28	28	28	28
sp|O22773|TL16_ARATH	At4g02530	Thylakoid lumenal 16.5 kDa protein, chloroplastic	0.2175925925925926	sp|O22773|TL16_ARATH	1	5	4	4	0.0	3800351259.931315	-0.359556836585222	0.353240406556379	-0.497002171920919	0.561444521975531	-0.0518440956676232	-0.449616630339467	-0.239303039789079	-0.23631528741593	-0.353561401066148	0.343063845890547	5	5	5	5	5	5	5	5	5	5	5
sp|Q9M158|STR4_ARATH	STR4	Rhodanese-like domain-containing protein 4, chloroplastic	0.15236051502145923	sp|Q9M158|STR4_ARATH	1	27	8	8	0.0	39843932781.592415	-0.322538031765907	0.214563959728929	-0.329141387049008	0.411198159750792	-0.0260529047924765	-0.35498342024086	-0.216568041958301	-0.154102452289528	-0.224383085628659	0.27864806675093	27	27	27	27	27	27	27	27	27	27	27
sp|Q9S7E4|FDH_ARATH	FDH1	Formate dehydrogenase, chloroplastic/mitochondrial	0.018229166666666668	sp|Q9S7E4|FDH_ARATH	1	2	1	1	0.002074688796680498	8620789824.791504	0.313098515374345	-0.23972263558471	-0.468420103035925	-0.126019949884561	0.0648133315820694	0.638804052798117	0.225976100423754	0.712605727083071	0.232241633982517	-0.0494030167846375	2	2	2	2	2	2	2	2	2	2	2
sp|Q9SF21|RICE1_ARATH	RICE1	Protein RISC-INTERACTING CLEARING 3'-5' EXORIBONUCLEASE 1	0.07	sp|Q9SF21|RICE1_ARATH	1	3	2	2	0.006802721088435374	65268356.3671875	0.0435813653508155	-0.212380062707631	0.0438572589792532	0.0216751405350446	0.0105844605963865	0.582210665880964	-0.00515470099536275	0.581177326111477	-0.0277511321787998	0.00502422723304807	3	3	3	3	3	3	3	3	3	3	3
sp|P56760|ATPH_ARATH	atpH	ATP synthase subunit c, chloroplastic	0.08641975308641975	sp|P56760|ATPH_ARATH	1	9	1	1	0.0007541478129713424	96721205.69335938	0.110522519864229	0.0352638385640898	-0.150113020731022	0.369996176311591	0.320582308384068	-0.623571888049826	0.201452165111472	-0.499412380806985	-0.0869237820108957	0.319041452192342	9	9	9	9	9	9	9	9	9	9	9
sp|P55228|GLGS_ARATH	APS1	Glucose-1-phosphate adenylyltransferase small subunit, chloroplastic	0.06153846153846154	sp|P55228|GLGS_ARATH	1	6	3	3	0.0	4163053503.2680664	-0.0566066038666002	0.106446213347641	0.0389972678007924	0.0537105987007975	-0.196099648700894	-0.291731418995793	-0.132687950444151	-0.160559303877272	-0.116191215362717	0.106400146499694	6	6	6	6	6	6	6	6	6	6	6
sp|Q93ZE5|FAHD1_ARATH	FAHD1	Probable acylpyruvase FAHD1, mitochondrial	0.03587443946188341	sp|Q93ZE5|FAHD1_ARATH	1	1	1	1	0.009030704394942806	368743879.95703125	0.0840894240929777	-0.0591191913525062	-0.337021099512192	0.00919675884509585	-0.00100690618895793	0.445138331380036	0.0208008025947293	0.478521173673191	0.0966988769174861	0.130671946347385	1	1	1	1	1	1	1	1	1	1	1
sp|Q9SR19|RAF2_ARATH	RAF1.2	Rubisco accumulation factor 1.2, chloroplastic	0.0400890868596882	sp|Q9SR19|RAF2_ARATH	1	3	2	2	0.003282994090610637	32713104.50390625	-0.0220431263394816	0.122374193933837	0.0991601929824757	0.00482959554094675	-0.038346375439974	-0.411788395007221	-0.0376419531692993	-0.259850954715033	-0.0256172650226905	0.162798490466755	3	3	3	3	3	3	3	3	3	3	3
sp|O81645|VILI3_ARATH	VLN3	Villin-3	0.03316062176165803	sp|O81645|VILI3_ARATH	1	4	3	2	0.0	128854901.86914062	0.172948990523087	-0.0812240262335253	-0.166899953190184	-0.00738518196636706	-0.115092046014625	0.111261920673296	0.0801665511637943	0.225515376642205	0.107660893327306	-0.0173245474916879	2	2	2	2	2	2	2	2	2	2	2
sp|Q8VXY7|ENT1_ARATH	ENT1	Equilibrative nucleotide transporter 1	0.024444444444444446	sp|Q8VXY7|ENT1_ARATH	1	1	1	1	0.003282994090610637	23263902.2421875	0.229305817034179	-0.105275002039949	0.185223425191095	-0.0265788055432066	-0.127590430962155	0.202926282806606	0.336640245166062	0.125067512546701	0.150268497744811	0.15481832690389	1	1	1	1	1	1	1	1	1	1	1
sp|Q6ZY51|PWD_ARATH	GWD3	Phosphoglucan, water dikinase, chloroplastic	0.05852842809364549	sp|Q6ZY51|PWD_ARATH	1	10	8	8	0.0	1660017609.814738	-0.182296137602644	0.110408529006969	0.126427251915367	-0.010289415793157	-0.099628160805314	-0.349030070747211	-0.0690409681596615	-0.0593329996485075	-0.109663367067212	0.046129267553801	10	10	10	10	10	10	10	10	10	10	10
sp|P82281|TL29_ARATH	TL29	Thylakoid lumenal 29 kDa protein, chloroplastic	0.1518624641833811	sp|P82281|TL29_ARATH	1	8	6	6	0.0007541478129713424	1001371837.0317383	-0.311377953164568	0.180081753462048	-0.460845414619783	0.426816740945311	0.0437370179259302	-0.262984018967629	-0.231373653711921	-0.0985316003028371	-0.264162988786744	0.295112083533817	8	8	8	8	8	8	8	8	8	8	8
sp|O80439|RR31_ARATH	RPS31	30S ribosomal protein S31, chloroplastic	0.07627118644067797	sp|O80439|RR31_ARATH	1	3	1	1	0.0	359034091.8120117	-0.0599151335068364	0.0355588218140692	0.321827663989126	0.191372203701583	0.0746249791938309	-0.226563950417695	-0.0151484419463235	-0.240532323612318	0.014925210141076	-0.11536561172058	3	3	3	3	3	3	3	3	3	3	3
sp|Q9SS38|GYRBP_ARATH	GYRBC	DNA gyrase subunit B, chloroplastic	0.036986301369863014	sp|Q9SS38|GYRBP_ARATH,sp|Q94BZ7|GYRBM_ARATH,sp|Q94BZ7-2|GYRBM_ARATH	3	4	3	3	0.0	927702956.8290201	0.058910969122191	-0.161744779833731	0.189986999643824	0.00337501701931364	0.00438946105749949	-0.064966508218312	0.0694470977106172	0.0544286312409037	0.115625062306453	0.105301232186878	4	4	4	4	4	4	4	4	4	4	4
sp|Q9SUA1|DEKP3_ARATH	DEK3	DEK domain-containing chromatin-associated protein 3	0.09043250327653997	sp|Q9SUA1|DEKP3_ARATH	1	9	8	8	0.0	317724506.9306939	0.0839325533848974	-0.119789658849972	-0.102829520644617	0.222211621036392	-0.0686076458816647	-0.000316509580334134	-0.0283717218145356	0.230001687965099	-0.0650418075987202	-0.049999490020781	8	8	8	8	8	8	8	8	8	8	8
sp|Q9FIH8|SPP_ARATH	SPP	Stromal processing peptidase, chloroplastic	0.014229249011857707	sp|Q9FIH8|SPP_ARATH	1	3	2	2	0.0007541478129713424	1022099615.7275009	0.122396493607658	0.0481660939151425	0.155248420835223	-0.107265376024819	-0.0734596976205415	-0.0328380969102184	0.056374226169877	-0.0663873138046052	0.0832862017239222	-0.0325180544023285	3	3	3	3	3	3	3	3	3	3	3
sp|Q8VZM7|POLL1_ARATH	At5g02940	Putative ion channel POLLUX-like 1	0.09225092250922509	sp|Q8VZM7|POLL1_ARATH,sp|Q940Y9|POLL2_ARATH,sp|Q940Y9-2|POLL2_ARATH	3	13	10	10	0.0	2764440915.3638206	-0.212763464234735	0.0901611111067346	-0.042316936208552	0.0195642084964525	-0.112299981081926	-0.151797595659175	-0.302687310566748	-0.089339281515902	-0.134879802199997	0.0744288258809371	13	13	13	13	13	13	13	13	13	13	13
sp|Q42593|APXT_ARATH	APXT	L-ascorbate peroxidase T, chloroplastic	0.0892018779342723	sp|Q42593|APXT_ARATH,sp|Q42592|APXS_ARATH	2	15	5	5	0.0	14874756688.03599	-0.342434609199602	0.123794742513777	-0.336334122851104	0.477717503527374	0.0366895935171767	-0.0134103386646398	-0.249694193594103	0.0376289240931262	-0.251883597448408	0.358255835596929	15	15	15	15	15	15	15	15	15	15	15
sp|Q9FVT2|EF1G2_ARATH	At1g57720	Probable elongation factor 1-gamma 2	0.048426150121065374	sp|Q9FVT2|EF1G2_ARATH	1	3	2	1	0.0014958863126402393	161071759.70373535	-0.114916285436583	0.140297356247864	0.169603116191363	0.0551067901197544	-0.223973963418323	0.119708190513956	0.116394505909281	0.219171468206659	0.0149453854142907	-0.168935606736667	2	2	2	2	2	2	2	2	2	2	2
sp|Q9LD90|CBF5_ARATH	CBF5	H/ACA ribonucleoprotein complex subunit 4	0.06017699115044248	sp|Q9LD90|CBF5_ARATH	1	6	3	3	0.0	90407778.84529622	-0.0382477995321584	-0.0158038308094977	0.134926929813036	0.125854504355574	0.249731234266589	-0.057148899184102	-0.0170536957173169	-0.184925165392411	-0.220705005159544	-0.20897646852876	6	6	6	6	6	6	6	6	6	6	6
sp|Q9S714|PSAE2_ARATH	PSAE2	Photosystem I reaction center subunit IV B, chloroplastic	0.46206896551724136	sp|Q9S714|PSAE2_ARATH	1	39	4	3	0.0	77657946707.71109	-0.390451560932212	0.316732144573185	-0.349285158528929	0.506096103906049	0.100125516078324	-0.2490092700272	-0.279199772144715	-0.0894969048177652	-0.276701975774188	0.473562770447125	33	33	33	33	33	33	33	33	33	33	33
sp|O23654|VATA_ARATH	VHA-A	V-type proton ATPase catalytic subunit A	0.060995184590690206	sp|O23654|VATA_ARATH	1	9	4	4	0.0	6115489585.361369	0.399870293017773	-0.0478870991392988	-0.307480841551588	-0.226008601718692	-0.0578498213728773	0.916271073339436	0.307586809521749	0.846431784245028	0.179339394778367	0.035598187121983	9	9	9	9	9	9	9	9	9	9	9
sp|Q8RWN9|ODP22_ARATH	At3g13930	Dihydrolipoyllysine-residue acetyltransferase component 2 of pyruvate dehydrogenase complex, mitochondrial	0.04823747680890538	sp|Q8RWN9|ODP22_ARATH	1	4	2	1	0.0	92378047.77972412	0.149082251951249	-0.180214463501787	-0.079535764126744	-0.183636213156749	0.128254800933241	0.280265924686018	0.111298370685363	0.305443155614189	0.0760268998742664	0.186347894691933	3	3	3	3	3	3	3	3	3	3	3
sp|Q9SHE8|PSAF_ARATH	PSAF	Photosystem I reaction center subunit III, chloroplastic	0.2850678733031674	sp|Q9SHE8|PSAF_ARATH	1	12	6	6	0.0	26082930560.554688	-0.282205023343387	0.358593855305829	-0.635777929960777	0.593189289698449	-0.0148002184167355	-0.390326733336069	-0.305448973280944	-0.182907021062365	-0.214689450539872	0.35361319010062	12	12	12	12	12	12	12	12	12	12	12
sp|Q94JY0|PAB_ARATH	PAB	Protein IN CHLOROPLAST ATPASE BIOGENESIS, chloroplastic	0.030303030303030304	sp|Q94JY0|PAB_ARATH	1	1	1	1	0.0007541478129713424	1239695887.0751343	-0.048057766377545	0.210434163841686	-0.0553423321747104	-0.0221256558016596	-0.201671537457744	-0.367809044134207	-0.0171778706932693	-0.210832891136039	0.0229333980915687	-0.107965941322113	1	1	1	1	1	1	1	1	1	1	1
sp|Q9SCY0|PGMP_ARATH	PGMP	Phosphoglucomutase, chloroplastic	0.056179775280898875	sp|Q9SCY0|PGMP_ARATH	1	6	4	4	0.0	77497624.38509114	0.0505390464288547	0.234088497175643	0.319036933379612	-0.0105947510106632	-0.0255840654229127	-0.494206883870065	0.043493424843962	-0.135440542141706	0.0781621477077987	0.0612505993954029	6	6	6	6	6	6	6	6	6	6	6
sp|Q9FKT5|THOC3_ARATH	THO3	THO complex subunit 3	0.0380952380952381	sp|Q9FKT5|THOC3_ARATH	1	1	1	1	0.002074688796680498	19876802.921875	-0.232056691944536	-0.0666084555003916	0.14165776282773	0.0174658092189754	-0.112382262812685	-0.0134935612235765	-0.268889094447073	-0.0277965276253491	-0.240801464122669	0.192877986184384	1	1	1	1	1	1	1	1	1	1	1
sp|Q93W28|Y4554_ARATH	At4g15545	Uncharacterized protein At4g15545	0.09495548961424333	sp|Q93W28|Y4554_ARATH	1	3	3	3	0.0007541478129713424	73620909.0625	0.017187117717373	-0.0162173527756142	0.150856582951558	-0.0662863283961745	0.0827079802587436	0.133097891490353	0.202383648469624	0.359689883812535	0.0578601154130229	0.083781262707018	3	3	3	3	3	3	3	3	3	3	3
sp|Q56WK6|PATL1_ARATH	PATL1	Patellin-1	0.07853403141361257	sp|Q56WK6|PATL1_ARATH	1	5	5	5	0.0	512740862.18513995	0.16385648961042	-0.289105320346769	0.0572975580198403	0.0698769357737805	0.102966003243625	0.228244042373641	0.282758192381528	0.355894934325772	0.118317917218192	-0.0931783004596296	5	5	5	5	5	5	5	5	5	5	5
sp|Q9S762|HIS1A_ARATH	HISN1A	ATP phosphoribosyltransferase 1, chloroplastic	0.0170316301703163	sp|Q9S762|HIS1A_ARATH	1	1	1	1	0.003282994090610637	2414021616.229492	0.107621640394613	0.0427534120816642	0.410246463801521	-0.153548178531669	-0.0497734621662511	-0.276019950821158	0.143151987341539	-0.267949355581904	0.23422414215959	-0.097750591852761	1	1	1	1	1	1	1	1	1	1	1
sp|Q8H0W1|PLSP1_ARATH	PLSP1	Chloroplast processing peptidase	0.13058419243986255	sp|Q8H0W1|PLSP1_ARATH	1	6	3	3	0.0	1494957945.8579915	-0.25667289650546	0.0526400088886581	-0.213901069167121	0.187876479619947	-0.138384974213314	-0.132852446011248	-0.0176564231428418	-0.153288573583115	-0.060521263373901	-0.00230329712657174	6	6	6	6	6	6	6	6	6	6	6
sp|Q8RWV0|TKTC1_ARATH	TKL-1	Transketolase-1, chloroplastic	0.18488529014844804	sp|Q8RWV0|TKTC1_ARATH,sp|F4IW47|TKTC2_ARATH	2	19	11	11	0.0	70219138354.88638	-0.0656235550858697	0.37200142406442	0.156397658614313	0.115513930594858	-0.00891103675244853	-0.638863355492783	-0.10993139318531	-0.209103967280448	0.0944062794354004	0.181846105715214	19	19	19	19	19	19	19	19	19	19	19
sp|Q9LVA0|BAG7_ARATH	BAG7	BAG family molecular chaperone regulator 7	0.03587443946188341	sp|Q9LVA0|BAG7_ARATH	1	2	2	1	0.003282994090610637	1397677317.0834732	0.0372030251762907	-0.122004119641824	-0.18067288998617	0.0720816871344137	0.00624630347541721	0.589753282524697	0.00630308945407121	0.398634205998762	-0.121230832674016	-0.0497142409280427	1	1	1	1	1	1	1	1	1	1	1
sp|Q945M1|NDUB9_ARATH	CIB22	NADH dehydrogenase [ubiquinone] 1 beta subcomplex subunit 9	0.07692307692307693	sp|Q945M1|NDUB9_ARATH	1	1	1	1	0.0	480166932.78125	-0.535914516438359	-0.265932711672022	-0.446352330633824	-0.0970858718986283	1.58783703224921	0.567251699268207	0.582866023160065	-0.135872675039072	-0.319160099368281	0.225650526934339	1	1	1	1	1	1	1	1	1	1	1
sp|Q9FFK3|EGY2_ARATH	EGY2	Probable zinc metalloprotease EGY2, chloroplastic	0.08992805755395683	sp|Q9FFK3|EGY2_ARATH	1	11	5	5	0.0	181030381.83138022	-0.3535537048444	0.101299358084441	-0.376737635852209	0.182385379655833	0.108951752483493	-0.233760312274395	-0.0476172312954319	-0.149177169096524	-0.0604687690971364	0.39757315766109	11	11	11	11	11	11	11	11	11	11	11
sp|Q9SZ30|HIS4_ARATH	HISN4	Imidazole glycerol phosphate synthase hisHF, chloroplastic	0.02533783783783784	sp|Q9SZ30|HIS4_ARATH	1	3	2	2	0.0007541478129713424	58536696.189453125	-0.351034526514857	-0.0328464304749243	-0.0769042621363454	0.274455651801579	-0.131101648217448	-0.461152678037234	-0.254355079358876	-0.192349513025314	0.268665984904148	0.813482297310693	3	3	3	3	3	3	3	3	3	3	3
sp|O64903|NDK2_ARATH	NDPK2	Nucleoside diphosphate kinase II, chloroplastic	0.08658008658008658	sp|O64903|NDK2_ARATH	1	3	2	2	0.0	114912779.421875	-0.102566773122057	0.0405239807305282	0.548101936419995	-0.220569619244989	-0.0440544593749932	-0.491584988873541	-0.0910675721799135	0.112321253290697	-0.0491832958889802	-0.0960317463200804	3	3	3	3	3	3	3	3	3	3	3
sp|P17597|ILVB_ARATH	ALS	Acetolactate synthase, chloroplastic	0.03134328358208955	sp|P17597|ILVB_ARATH	1	3	2	2	0.0	101391918.4296875	0.0946283101954974	0.0691659307408568	-0.112318423644266	-0.0304505956985808	-0.192943456378161	-0.112060926504498	-0.139404978143182	-0.137229683376419	-0.213659248964289	-0.0674750252850052	3	3	3	3	3	3	3	3	3	3	3
sp|F4K410|SVR3_ARATH	SVR3	Putative elongation factor TypA-like SVR3, chloroplastic	0.023703703703703703	sp|F4K410|SVR3_ARATH	1	3	2	2	0.0007541478129713424	751593570.4289551	0.152384034093442	0.192817975591954	0.201521568711783	-0.116154366506514	-0.134259827038657	-0.0495545405000168	-0.0253451488579164	-0.0483503173724733	0.114014597312195	-0.130035646319185	3	3	3	3	3	3	3	3	3	3	3
sp|Q9FJR0|RENT1_ARATH	UPF1	Regulator of nonsense transcripts 1 homolog	0.009569377990430622	sp|Q9FJR0|RENT1_ARATH	1	2	1	1	0.0	41459333.61453247	0.247108366219963	0.00329830977352863	0.334005720007708	-0.0903319812815888	-0.205077860466905	0.364648113147787	0.181726724481669	0.239765467595102	0.00944132254331631	-0.277027981495791	2	2	2	2	2	2	2	2	2	2	2
sp|Q9S829|NDHO_ARATH	ndhO	NAD(P)H-quinone oxidoreductase subunit O, chloroplastic	0.04430379746835443	sp|Q9S829|NDHO_ARATH	1	1	1	1	0.0007541478129713424	299787522.51953125	-0.405662355193137	0.159867876084357	-0.253340910422965	0.443881604860704	0.16883436212288	-0.539446572639802	-0.499431374223266	-0.148207725381725	-0.372471582711013	0.514929397959299	1	1	1	1	1	1	1	1	1	1	1
sp|Q8S4F6|SQD2_ARATH	SQD2	Sulfoquinovosyl transferase SQD2	0.043137254901960784	sp|Q8S4F6|SQD2_ARATH	1	3	2	2	0.007348438456827924	63262972.19406128	-0.190247863875826	0.0811254662576459	0.0236545148681042	0.0258449834464893	0.341517483758534	-0.396790958702864	0.0733933829968794	-0.189820994397196	0.0486836741996939	-0.267060612445763	3	3	3	3	3	3	3	3	3	3	3
sp|Q9FMU6|MPCP3_ARATH	MPT3	Mitochondrial phosphate carrier protein 3, mitochondrial	0.04533333333333334	sp|Q9FMU6|MPCP3_ARATH	1	5	2	2	0.0	753680767.052002	0.253582003597715	-0.0339657030110629	0.161898327999928	-0.0896172543895983	-0.0599137471017821	0.479033169990117	0.199288014485345	0.525437892813859	0.134074389441949	0.0401130097901516	5	5	5	5	5	5	5	5	5	5	5
sp|F4IG09|SBT41_ARATH	SBT4.1	Subtilisin-like protease SBT4.1	0.00903225806451613	sp|F4IG09|SBT41_ARATH	1	1	1	1	0.002074688796680498	83637272.37109375	0.0251765248402243	-0.0585266859026543	-0.303158487180022	0.0086042533952404	-0.0474979187294062	0.0391889956914326	-0.124492346653709	0.0455463371794389	-0.143107398784274	-0.120995928820469	1	1	1	1	1	1	1	1	1	1	1
sp|Q9ZV24|OP161_ARATH	OEP161	Outer envelope pore protein 16-1, chloroplastic	0.16216216216216217	sp|Q9ZV24|OP161_ARATH	1	6	3	3	0.0007541478129713424	22563623214.26216	-0.156465100489856	0.125272448822741	-0.222574775490253	-0.0767813667356507	-0.188700574880929	0.00195587797268182	-0.206065233201202	-0.097163152422433	-0.255320979062013	-0.112713112302969	6	6	6	6	6	6	6	6	6	6	6
sp|P42760|GSTF6_ARATH	GSTF6	Glutathione S-transferase F6	0.16826923076923078	sp|P42760|GSTF6_ARATH,sp|Q9SRY5|GSTF7_ARATH	2	4	4	4	0.0	2110741746.463094	0.294695411755694	-0.0125293157211583	-0.375937124778806	-0.470363657621047	-0.169710003795209	1.07469192951344	0.378749327615759	1.03554781801197	0.0805626099690437	0.192439255892732	4	4	4	4	4	4	4	4	4	4	4
sp|Q9LJE4|CPNB2_ARATH	CPN60B2	Chaperonin 60 subunit beta 2, chloroplastic	0.2080536912751678	sp|Q9LJE4|CPNB2_ARATH	1	21	12	4	0.0	526000224.3815918	-0.031399275317169	0.12018561058755	0.421078162134904	0.0680677829694178	0.0294731811024507	-0.466279868720934	0.026025213410001	-0.301026329907116	0.0845295132364008	-0.0387175540876639	7	7	7	7	7	7	7	7	7	7	7
sp|P29402|CALX1_ARATH	CNX1	Calnexin homolog 1	0.08867924528301886	sp|P29402|CALX1_ARATH	1	8	5	2	0.0	1210270688.1218262	0.233807608791762	-0.0258394756984703	-0.30974343516556	-0.0240829568089382	0.0648786636045342	0.845470051540202	0.266940243522855	0.334573955645443	0.0517113551802133	0.264145612009973	3	3	3	3	3	3	3	3	3	3	3
sp|O22467|MSI1_ARATH	MSI1	Histone-binding protein MSI1	0.02830188679245283	sp|O22467|MSI1_ARATH	1	1	1	1	0.0007541478129713424	5969815.421875	0.0830058394076523	7.78131816687733e-05	0.0291308803595047	0.0841173192607232	-0.01366040983548	-0.206931837260226	-0.153177238904327	0.287143742712707	-0.223136102369073	-0.189710986897675	1	1	1	1	1	1	1	1	1	1	1
sp|O65502|HC244_ARATH	HCF244	Protein HIGH CHLOROPHYLL FLUORESCENCE PHENOTYPE 244, chloroplastic	0.15443037974683543	sp|O65502|HC244_ARATH	1	13	6	6	0.0	16365856970.558947	-0.199760334751927	0.11772524679917	-0.340609833678037	0.277635366370233	0.0799493120604593	-0.436219615854494	-0.163399128059787	-0.211935355594131	-0.0716899569858818	0.198360075316445	13	13	13	13	13	13	13	13	13	13	13
sp|Q9SX22|RRP31_ARATH	At1g68590	30S ribosomal protein 3-1, chloroplastic	0.04216867469879518	sp|Q9SX22|RRP31_ARATH	1	3	1	1	0.006802721088435374	18059160.001831055	0.110933662267436	0.0918783918090256	0.323227855354398	0.242444815677064	0.11644865332821	-0.588421340110621	0.0831267359099388	-0.176248034631899	0.146090425743985	-0.0424499932101847	3	3	3	3	3	3	3	3	3	3	3
sp|Q8LB10|CLPR4_ARATH	CLPR4	ATP-dependent Clp protease proteolytic subunit-related protein 4, chloroplastic	0.05573770491803279	sp|Q8LB10|CLPR4_ARATH	1	4	2	2	0.0	123899765.78320312	-0.246985199040533	0.0855142250359018	-0.0755301922872214	-0.0784599813466387	-0.13456384605442	-0.355787501622842	-0.216152385315195	-0.0831733281799272	0.0291672861313357	-0.00773047699452434	4	4	4	4	4	4	4	4	4	4	4
sp|Q9FWA3|6PGD2_ARATH	PGD2	6-phosphogluconate dehydrogenase, decarboxylating 2	0.01646090534979424	sp|Q9FWA3|6PGD2_ARATH	1	1	1	1	0.0007541478129713424	66155015.890625	0.16528092803494	0.181087736576773	-0.371296770371059	-0.306996729856332	0.0748217516772671	0.313420120515564	0.0932836946425808	0.349934869750089	-0.071280559808244	-0.019124096834541	1	1	1	1	1	1	1	1	1	1	1
sp|Q9M2U2|TECR_ARATH	ECR	Very-long-chain enoyl-CoA reductase	0.0967741935483871	sp|Q9M2U2|TECR_ARATH	1	4	3	3	0.0	493573931.6503906	0.299246986349417	0.00225868251910732	0.122529395655326	-0.0495074469834793	0.0549586511020053	0.250126342278892	0.162710549259727	0.0773218499211135	0.00431396054613309	-0.150127169771518	4	4	4	4	4	4	4	4	4	4	4
sp|Q9CA67|CHLP_ARATH	CHLP	Geranylgeranyl diphosphate reductase, chloroplastic	0.1349036402569593	sp|Q9CA67|CHLP_ARATH	1	13	8	8	0.0	10063370631.657675	-0.155635240175462	0.0418311269765201	-0.248785898284478	0.182351782998743	0.142941969024878	-0.387077868536036	-0.0940731826701318	-0.352976148985124	-0.0214507566775097	0.219917482082825	13	13	13	13	13	13	13	13	13	13	13
sp|Q8LAP6|PAP12_ARATH	PAP12	Probable plastid-lipid-associated protein 12, chloroplastic	0.05623471882640587	sp|Q8LAP6|PAP12_ARATH	1	7	3	3	0.0007541478129713424	2550068506.79069	-0.244922899549656	0.247290757552944	-0.104725088150898	0.370966184259693	0.191588580663452	-0.481170286751407	-0.0693787798203052	-0.260399952898825	-0.092627906283818	0.155278349292019	7	7	7	7	7	7	7	7	7	7	7
sp|Q940P8|TCPB_ARATH	CCT2	T-complex protein 1 subunit beta	0.030360531309297913	sp|Q940P8|TCPB_ARATH	1	2	2	2	0.0007541478129713424	168409522.0805664	0.057153181349785	-0.102663897564933	0.0232941656407508	-0.0273374505132211	0.211964633448201	0.536363796311563	0.188451441465271	0.409102972165398	-0.0129570843846194	0.0376247856209222	2	2	2	2	2	2	2	2	2	2	2
sp|Q9ZPH2|GRS17_ARATH	GRXS17	Monothiol glutaredoxin-S17	0.055327868852459015	sp|Q9ZPH2|GRS17_ARATH	1	3	2	2	0.0	326401444.4022827	0.240458228944854	-0.0615411319631836	-0.204919404136959	-0.0110220955662972	-0.0237407000455283	0.291952487516335	0.17628244965865	0.253233602517178	0.134711787767902	-0.155175315960439	3	3	3	3	3	3	3	3	3	3	3
sp|Q9SZX3|ASSY_ARATH	At4g24830	Argininosuccinate synthase, chloroplastic	0.06882591093117409	sp|Q9SZX3|ASSY_ARATH	1	5	4	4	0.0	2057313194.5277913	-0.158678596827758	0.159669623033395	-0.238085441859571	0.123995198378132	-0.146708845550468	-0.241098681823029	-0.348355922085944	-0.153302392896239	-0.200783085504158	-0.0272678066306975	5	5	5	5	5	5	5	5	5	5	5
sp|Q9LRS0|GLO2_ARATH	GLO2	Glycolate oxidase 2	0.07629427792915532	sp|Q9LRS0|GLO2_ARATH	1	4	3	2	0.0007541478129713424	2070425669.516632	0.0648011628595149	0.297078045641451	-0.0974556003741469	0.13020345393264	0.139958667938491	-0.0523574997470959	0.164392668091959	-0.142190424201128	-0.270654011214276	-0.00763740944179414	3	3	3	3	3	3	3	3	3	3	3
sp|P42792|CYB_ARATH	MT-CYB	Cytochrome b	0.03307888040712468	sp|P42792|CYB_ARATH	1	2	1	1	0.0	15099002.21875	0.164309172346856	0.115535794927819	0.0413581559994922	-0.0143424661662395	-0.0484504973981297	0.25018307860981	-0.177036170249418	0.289773099141948	0.0905855820740724	-0.183053310987227	2	2	2	2	2	2	2	2	2	2	2
sp|Q93YP0|UEV1A_ARATH	UEV1A	Ubiquitin-conjugating enzyme E2 variant 1A	0.06329113924050633	sp|Q93YP0|UEV1A_ARATH	1	1	1	1	0.002074688796680498	179545022.86816406	0.112493734704468	-0.204009976469516	-0.00687378614149203	-0.00561054735515265	0.117700014434811	0.00933797410437442	0.00990744185945536	0.145947793834261	0.129300239556757	0.00179012473671403	1	1	1	1	1	1	1	1	1	1	1
sp|Q9LDY5|FK172_ARATH	FKBP17-2	Peptidyl-prolyl cis-trans isomerase FKBP17-2, chloroplastic	0.05263157894736842	sp|Q9LDY5|FK172_ARATH	1	1	1	1	0.0	315265830.81936646	-0.225524696653988	0.0903571320579868	-0.328488742213658	-0.00137496696142891	-0.435825693061381	-0.622330675551684	-0.743341470260348	-0.110765014329478	-0.384886528569405	-0.0764076527478492	1	1	1	1	1	1	1	1	1	1	1
sp|Q8LPR9|TI110_ARATH	TIC110	Protein TIC110, chloroplastic	0.05708661417322835	sp|Q8LPR9|TI110_ARATH	1	8	5	5	0.0	188284685.39908853	-0.0206148272654558	0.00790640616365756	0.0324553527310645	-0.0476977489780528	0.175004476846262	-0.0506460930177077	0.0557708534003276	-0.148133137663392	-0.0289200107859937	-0.0874400891081084	8	8	8	8	8	8	8	8	8	8	8
sp|P56780|PSBH_ARATH	psbH	Photosystem II reaction center protein H	0.2465753424657534	sp|P56780|PSBH_ARATH	1	13	2	2	0.0	199847136.69995117	-0.48473196022141	0.296469287758343	-0.176138631504907	0.396185090353181	0.0751232269171629	-0.439281148113391	0.349904196236657	-0.222659686287659	-0.133153764593885	0.453272003525989	13	13	13	13	13	13	13	13	13	13	13
sp|Q01908|ATPG1_ARATH	ATPC1	ATP synthase gamma chain 1, chloroplastic	0.34316353887399464	sp|Q01908|ATPG1_ARATH	1	27	13	13	0.0	14481801615.556885	-0.296208715527725	0.342717199765255	-0.374482314938795	0.485669207062816	0.12474108495127	-0.43894782171748	-0.183448137294367	-0.214385648105103	-0.121489547597294	0.271069088328077	27	27	27	27	27	27	27	27	27	27	27
sp|Q38931|FKB62_ARATH	FKBP62	Peptidyl-prolyl cis-trans isomerase FKBP62	0.05807622504537205	sp|Q38931|FKB62_ARATH	1	3	3	3	0.0	121675986.03645833	0.208594504765326	-0.204143507164163	0.178454153081278	-0.0915887927380674	-0.114190100770732	0.490310515841124	0.2392221351355	0.498939247602629	0.215278484939674	0.12895074926304	3	3	3	3	3	3	3	3	3	3	3
sp|Q9LD55|EIF3A_ARATH	TIF3A1	Eukaryotic translation initiation factor 3 subunit A	0.0425531914893617	sp|Q9LD55|EIF3A_ARATH	1	8	5	5	0.0	8455579765.316569	0.194294815138568	-0.130252190937004	0.11426483061844	-0.114156948637057	0.134959323779308	0.196712566486677	0.0699750200012619	0.103570573010253	0.12109267667473	-0.0849065886109717	8	8	8	8	8	8	8	8	8	8	8
sp|P56792|RK14_ARATH	rpl14	50S ribosomal protein L14, chloroplastic	0.21311475409836064	sp|P56792|RK14_ARATH	1	4	2	2	0.0	14210391421.869202	0.186487449069908	0.0550759235904987	0.151423935404701	0.0281934513195039	0.182560023223888	-0.454278996724874	0.00939266236087066	-0.309922489983879	0.0662387268974198	-0.0381684510556797	4	4	4	4	4	4	4	4	4	4	4
sp|P59259|H4_ARATH	At1g07660	Histone H4	0.07766990291262135	sp|P59259|H4_ARATH	1	3	1	1	0.002074688796680498	32806087053.553223	0.147465654913004	-0.125651048821764	0.183329181706963	-0.00880178744992621	0.251427186885286	0.500693660746101	0.2065601642193	0.410248146023016	0.132491479651531	-0.195729532042562	3	3	3	3	3	3	3	3	3	3	3
sp|Q8LCQ4|LHCA6_ARATH	LHCA6	Photosystem I chlorophyll a/b-binding protein 6, chloroplastic	0.07037037037037037	sp|Q8LCQ4|LHCA6_ARATH	1	7	3	3	0.0	984061796.530599	-0.289883968913051	0.143659981863912	-0.17324518253751	0.00242856111901579	0.217484752630249	-0.473509564107022	0.123135673881536	-0.196121014257607	0.0801205748930816	0.221111370781673	7	7	7	7	7	7	7	7	7	7	7
sp|Q04613|MI25_ARATH	AtMg00640	ATP synthase protein MI25	0.07291666666666667	sp|Q04613|MI25_ARATH	1	4	2	2	0.003282994090610637	2326611244.8447266	0.25191818933029	-0.0592903868752286	-0.0849148760473231	-0.139398714363733	0.0852888708390411	0.498030335993121	0.139087152027648	0.390110428651668	0.246850592266481	-0.115696935294678	4	4	4	4	4	4	4	4	4	4	4
sp|O49160|EIF3C_ARATH	TIF3C1	Eukaryotic translation initiation factor 3 subunit C	0.04666666666666667	sp|O49160|EIF3C_ARATH	1	5	5	5	0.0	667001288.832194	0.293975394460511	0.0042330552791281	0.0288503433104701	-0.0539521252975086	-0.0551411677644085	0.253215021676533	0.101560880098967	0.10526996931068	0.127219240359938	-0.107060168837759	5	5	5	5	5	5	5	5	5	5	5
sp|Q9FI56|CLPC1_ARATH	CLPC1	Chaperone protein ClpC1, chloroplastic	0.2131324004305705	sp|Q9FI56|CLPC1_ARATH	1	37	22	11	0.0	12969600166.9994	-0.0142504335841438	0.219926526416322	-0.131680048134785	0.00216771207986932	-0.110223888638237	-0.102473450987393	-0.0979600198708108	-0.24832485802763	-0.120025811216	0.0823217883092591	20	20	20	20	20	20	20	20	20	20	20
sp|Q8VYL1|KAD5_ARATH	At5g35170	Adenylate kinase 5, chloroplastic	0.12074829931972789	sp|Q8VYL1|KAD5_ARATH	1	15	8	7	0.0	6586690674.079143	-0.225623815139977	0.192827350753439	-0.285258947770968	0.197307773736888	-0.196736170046579	-0.265881673902789	-0.281936458482591	-0.152510441723083	-0.219506325584826	0.131674167099542	14	14	14	14	14	14	14	14	14	14	14
sp|Q94AR8|LEUC_ARATH	IIL1	3-isopropylmalate dehydratase large subunit, chloroplastic	0.06679764243614932	sp|Q94AR8|LEUC_ARATH	1	7	4	4	0.0	2961844451.196096	-0.143592907951155	0.27226458860226	0.0895267646483795	0.0188350916310962	-0.142586255114028	-0.0301342034817615	-0.149813189255536	-0.194163550517289	-0.155046494306937	0.0213568498964234	7	7	7	7	7	7	7	7	7	7	7
sp|Q944G9|ALFP2_ARATH	FBA2	Fructose-bisphosphate aldolase 2, chloroplastic	0.2889447236180904	sp|Q944G9|ALFP2_ARATH	1	50	13	4	0.0	181398824.7877604	-0.061478020496351	0.343331072430046	0.319285448885132	0.120670547663275	0.0975775178274958	-0.513633230682315	0.0540062467960243	-0.296868942794386	0.0102360983902603	0.103774583148229	18	18	18	18	18	18	18	18	18	18	18
sp|Q9S841|PSBO2_ARATH	PSBO2	Oxygen-evolving enhancer protein 1-2, chloroplastic	0.5287009063444109	sp|Q9S841|PSBO2_ARATH	1	58	16	6	0.0	4191746896.8528647	-0.345685220514318	0.344732370442282	-0.360113054665469	0.485351803543918	0.082894688033762	-0.492326569501181	-0.230946757596583	-0.147292684358383	-0.143675062133539	0.255145824355228	14	14	14	14	14	14	14	14	14	14	14
sp|Q9S7L9|CX6B1_ARATH	COX6B-1	Cytochrome c oxidase subunit 6b-1	0.04712041884816754	sp|Q9S7L9|CX6B1_ARATH	1	2	1	1	0.0	312995614.6104126	0.0100993788241683	0.0168868084778637	0.216383130273756	0.0121555489413701	0.112202807326756	0.26730299802602	0.143419066556387	0.179740018650088	0.234243649897463	-0.277241709183826	2	2	2	2	2	2	2	2	2	2	2
sp|P56771|CYF_ARATH	petA	Cytochrome f	0.35	sp|P56771|CYF_ARATH	1	20	9	9	0.0	72997530552.2454	-0.195328598961878	0.280474284993016	-0.12716901046567	0.302095029146322	-0.00108342391399674	-0.340161280059397	-0.0904237135900359	-0.234660206529221	-0.0769858077693026	0.15966767251938	20	20	20	20	20	20	20	20	20	20	20
sp|Q39161|NIR_ARATH	NIR1	Ferredoxin--nitrite reductase, chloroplastic	0.10068259385665529	sp|Q39161|NIR_ARATH	1	12	6	6	0.0	3614677950.867546	-0.0296301752332853	0.123097321260452	0.0808927020262837	0.0486339299940712	-0.267111244654813	-0.47359513158561	-0.0932167781541113	-0.157519065018211	-0.104524842933266	-0.00806177675820319	12	12	12	12	12	12	12	12	12	12	12
sp|Q9LJL3|PREP1_ARATH	PREP1	Presequence protease 1, chloroplastic/mitochondrial	0.030555555555555555	sp|Q9LJL3|PREP1_ARATH	1	6	4	3	0.0	125818139.87239583	-0.171735612808716	0.228516310462586	0.211163869259872	0.13252854605442	-0.0043090157693344	-0.569737155000748	-0.0396922952459087	-0.202222345269866	-0.00925641393601495	0.121558559670413	5	5	5	5	5	5	5	5	5	5	5
sp|Q9ZVL6|U603_ARATH	At1g54780	UPF0603 protein At1g54780, chloroplastic	0.16842105263157894	sp|Q9ZVL6|U603_ARATH	1	9	4	4	0.0	49850325160.6995	-0.394616913846912	0.246614083600216	-0.377568389794467	0.571166277289137	-0.0513104529781616	-0.342576131670121	-0.22993604779018	-0.110223143744682	-0.231807245654494	0.340652218319474	9	9	9	9	9	9	9	9	9	9	9
sp|O82261|DEGP2_ARATH	DEGP2	Protease Do-like 2, chloroplastic	0.042833607907743	sp|O82261|DEGP2_ARATH	1	6	3	3	0.0	2240053458.7620645	-0.066404074354605	0.0999196200594463	-0.0595962474825678	0.233297190753535	-0.125765683488031	-0.302463692377912	-0.0416596026930995	-0.238561434935177	-0.0648564029620911	-0.0557560495919214	6	6	6	6	6	6	6	6	6	6	6
sp|Q94CF0|EHD1_ARATH	EHD1	EH domain-containing protein 1	0.029357798165137616	sp|Q94CF0|EHD1_ARATH	1	1	1	1	0.0	30596119.0859375	-0.0910714206504015	0.136773532550544	-0.27167182587544	-0.187938415025144	0.255281365311604	-0.542316591634606	-0.00207127268519658	-0.235146480253111	0.218613331489305	-0.254172502638927	1	1	1	1	1	1	1	1	1	1	1
sp|Q8RWG2|CF107_ARATH	HCF107	Protein high chlorophyll fluorescent 107	0.0352760736196319	sp|Q8RWG2|CF107_ARATH	1	3	2	2	0.0	340564094.8261719	-0.266583853450217	0.14672979974609	-0.310681802574338	0.301791171660282	0.0196271601132727	-0.359648197367841	-0.265330710829059	-0.194071914180028	-0.368522150770163	-0.0881513834743837	3	3	3	3	3	3	3	3	3	3	3
sp|Q9ZPS7|TMN3_ARATH	TMN3	Transmembrane 9 superfamily member 3	0.02702702702702703	sp|Q9ZPS7|TMN3_ARATH	1	2	2	2	0.002074688796680498	695432294.1381836	0.170761436993011	-0.0358068687169144	0.233781625468927	-0.152862148331725	-0.036804453600598	0.354719768830774	0.0927154485809694	0.078083263728872	0.00210853763478447	-0.134177382736856	2	2	2	2	2	2	2	2	2	2	2
sp|Q9SD76|PHS2_ARATH	PHS2	Alpha-glucan phosphorylase 2, cytosolic	0.04280618311533888	sp|Q9SD76|PHS2_ARATH	1	4	4	4	0.0	4515852250.160828	0.244632273015056	-0.00925719064042951	-0.0794970995215349	-0.0406652418669826	-0.026317069961026	0.223760597477662	-0.00828309866955701	0.44556731037816	-0.000418870173683139	-0.0167738478753261	4	4	4	4	4	4	4	4	4	4	4
sp|O80452|AMPD_ARATH	AMPD	AMP deaminase	0.028605482717520857	sp|O80452|AMPD_ARATH	1	2	2	2	0.0	331425482.8274536	0.0407609664600979	0.125116415527024	0.08295528464713	-0.172006243564783	-0.0722887873853875	0.0508307565350101	-0.193718247568416	-0.0575477619822164	0.0928005461901984	-0.110874744928878	2	2	2	2	2	2	2	2	2	2	2
sp|Q38867|CP19C_ARATH	CYP19-3	Peptidyl-prolyl cis-trans isomerase CYP19-3	0.07386363636363637	sp|Q38867|CP19C_ARATH	1	1	1	1	0.0	135317492.33740234	0.0605721151205727	-0.0414960698409637	-0.415295244072613	-0.33329286048558	-0.0689655296765812	0.40766093667631	-0.00324301668468019	0.56197140351824	0.172948365480028	0.106507346807356	1	1	1	1	1	1	1	1	1	1	1
sp|Q8L735|ISOA2_ARATH	ISA2	Isoamylase 2, chloroplastic	0.007936507936507936	sp|Q8L735|ISOA2_ARATH	1	1	1	1	0.003282994090610637	5732040767.99707	-0.315638465800538	0.0950390367653764	-0.191758503069179	0.0816973370482006	-0.00133706752005924	-0.328390896228647	-0.0845533815915744	-0.166062796074676	-0.175376566458299	0.193678509907717	1	1	1	1	1	1	1	1	1	1	1
sp|Q0WWW9|XYLL3_ARATH	At5g59250	D-xylose-proton symporter-like 3, chloroplastic	0.025089605734767026	sp|Q0WWW9|XYLL3_ARATH	1	3	2	2	0.002074688796680498	3609316187.654785	-0.333613688792165	0.115051115173722	-0.249190025146154	0.290461183251398	-0.135082713331699	-0.333813138582217	-0.186167642129407	-0.148087573083056	-0.190101018523912	0.0194880885134205	3	3	3	3	3	3	3	3	3	3	3
sp|F4JAU3|P4H2_ARATH	P4H2	Prolyl 4-hydroxylase 2	0.12040133779264214	sp|F4JAU3|P4H2_ARATH,sp|Q8LAN3|P4H4_ARATH	2	4	3	3	0.0	1388905557.2722604	0.164472205584267	-0.058228830140818	-0.242823757298029	0.00146891498031954	-0.0341767095747256	0.319353072787152	0.0391893814724056	0.110266510143696	-0.0386083800391095	0.0219873508856354	2	2	2	2	2	2	2	2	2	2	2
sp|Q9LVI9|DPYD_ARATH	PYD1	Dihydropyrimidine dehydrogenase (NADP(+)), chloroplastic	0.018779342723004695	sp|Q9LVI9|DPYD_ARATH	1	1	1	1	0.0007541478129713424	3731392466.6064453	-0.4371505259008	0.13848537845587	-0.197946902003949	0.255882833964413	-0.0418364363380315	-0.233374067782748	-0.413900685392936	-0.0289730007272047	-0.28634268545969	0.144523360548402	1	1	1	1	1	1	1	1	1	1	1
sp|Q9FG67|MAM1_ARATH	MAM1	Methylthioalkylmalate synthase 1, chloroplastic	0.06521739130434782	sp|Q9FG67|MAM1_ARATH,sp|Q9FN52|MAM3_ARATH	2	4	3	3	0.0	218180600.0533854	-0.355431106898573	0.234457178500478	-0.222722670976373	0.0873059360893111	-0.36344593884074	0.241172953957722	-0.303065620498927	-0.0714404623611911	-0.471062176234345	0.154583160992793	4	4	4	4	4	4	4	4	4	4	4
sp|O23049|RK6_ARATH	RPL6	50S ribosomal protein L6, chloroplastic	0.03587443946188341	sp|O23049|RK6_ARATH	1	2	1	1	0.0007541478129713424	19124580.8125	-0.0467751017428131	0.0752160439434624	0.198022727503894	0.0464055151536633	-0.0543913944078458	-0.451047847309097	0.0297387508897677	-0.398908258710647	0.110225353163104	0.078125364850175	2	2	2	2	2	2	2	2	2	2	2
sp|Q8H124|Y2446_ARATH	At2g34460	Uncharacterized protein At2g34460, chloroplastic	0.17142857142857143	sp|Q8H124|Y2446_ARATH	1	7	4	4	0.0	7600341227.632568	-0.228754393893086	0.145566703460945	-0.37863506050352	0.366648039857583	0.0193889766782851	-0.218800332805845	-0.268764864811104	-0.19303175707893	-0.291540904199078	0.13425584503423	7	7	7	7	7	7	7	7	7	7	7
sp|Q9FJH6|AB1F_ARATH	ABCF1	ABC transporter F family member 1	0.03865546218487395	sp|Q9FJH6|AB1F_ARATH	1	5	3	3	0.0007541478129713424	164608549.4721273	0.136592095421741	-0.0775656520767658	0.123104402518154	-0.0146929626188279	0.154916866790233	-0.231151546723897	0.329100941911871	-0.166044009774377	0.119756993449389	0.00291292881332783	5	5	5	5	5	5	5	5	5	5	5
sp|Q9LPC7|CP18A_ARATH	CYP18-1	Peptidyl-prolyl cis-trans isomerase CYP18-1	0.0875	sp|Q9LPC7|CP18A_ARATH	1	1	1	1	0.0	148236619.0678711	-0.325766339245636	0.184035987368762	0.529623506983409	0.118012811771068	0.0601474584031392	-0.26532905292099	-0.288399544573636	-0.155934922629581	-0.119413848853034	0.227027505087496	1	1	1	1	1	1	1	1	1	1	1
sp|O50039|OTC_ARATH	OTC	Ornithine transcarbamylase, chloroplastic	0.042666666666666665	sp|O50039|OTC_ARATH	1	4	2	2	0.0007541478129713424	104810339.35644531	-0.273955899778584	0.20981324420202	0.0383038534021756	-0.000884718846178689	0.0366540446301498	-0.386270418538429	-0.0129424619800571	-0.137049889990252	0.068609418324721	-0.0148119689030146	4	4	4	4	4	4	4	4	4	4	4
sp|F4KE63|SYVM2_ARATH	EMB2247	Valine--tRNA ligase, chloroplastic/mitochondrial 2	0.017453798767967144	sp|F4KE63|SYVM2_ARATH	1	2	2	2	0.0007541478129713424	51551168.76953125	-0.0766903281349518	-0.0361446403225401	0.358282141854803	-0.203781333127723	0.0828490729504292	-0.493518574678768	-0.176500480106435	-0.147373425236612	-0.0359199226521092	-0.0242204248209887	2	2	2	2	2	2	2	2	2	2	2
sp|Q96291|BAS1A_ARATH	BAS1	2-Cys peroxiredoxin BAS1, chloroplastic	0.16165413533834586	sp|Q96291|BAS1A_ARATH,sp|Q9C5R8|BAS1B_ARATH	2	6	4	4	0.0	2159594961.1354165	-0.130760237431546	0.375478934155014	0.166653007764339	0.208616097151219	-0.125640668990807	-0.54862930731644	-0.210251403548748	-0.244303727418159	-0.0695722177861109	0.148988360626566	6	6	6	6	6	6	6	6	6	6	6
sp|Q9SKX4|RK3A_ARATH	RPL3A	50S ribosomal protein L3-1, chloroplastic	0.11439114391143912	sp|Q9SKX4|RK3A_ARATH	1	5	3	3	0.0	2287866316.7828774	0.0713372210193177	0.224224631388919	0.0719508614266005	0.0754591565925327	-0.173365471122897	-0.618721014439402	-0.0571468497055112	-0.198549465216465	-0.165233372136196	0.0824909439649213	5	5	5	5	5	5	5	5	5	5	5
sp|Q93VR4|ML423_ARATH	MLP423	MLP-like protein 423	0.12258064516129032	sp|Q93VR4|ML423_ARATH	1	3	2	2	0.0	2994642785.217285	0.348162354736567	-0.0467602091917012	-0.0673037933415195	-0.0670418697533575	0.136227046938544	0.497632683635501	0.144709579310397	0.467333896374268	0.0887718866218776	0.0416158709394905	3	3	3	3	3	3	3	3	3	3	3
sp|Q02166|TRPD_ARATH	PAT1	Anthranilate phosphoribosyltransferase, chloroplastic	0.02702702702702703	sp|Q02166|TRPD_ARATH	1	2	1	1	0.0	431863930.0605469	-0.194454239685371	0.0484266453070159	-0.289368741261003	0.0108250202334719	0.0534176430761528	0.0295370989572561	-0.24117587879495	0.0672366743442963	-0.15930235535431	-0.0371061374355142	2	2	2	2	2	2	2	2	2	2	2
sp|Q949M9|GET3A_ARATH	GET3A	ATPase GET3A	0.025495750708215296	sp|Q949M9|GET3A_ARATH	1	2	1	1	0.0007541478129713424	284139981.52246094	0.330879207371789	0.0802169292128401	-0.334590402611805	-0.0557772328488766	-0.384175777383314	0.392617441527311	-0.429847810376163	-0.177181314088823	-0.319365096931756	-0.0286350652893752	2	2	2	2	2	2	2	2	2	2	2
sp|Q9SB42|STKLS_ARATH	GEBPL	GLABROUS1 enhancer-binding protein-like	0.07065217391304347	sp|Q9SB42|STKLS_ARATH	1	4	3	3	0.0007541478129713424	1094938008.1999512	-0.060555400337766	-0.0345562259700172	-0.085437935987124	0.0312161367871142	0.157949128120547	0.041044006314956	0.138656485297437	0.257776438562651	-0.0531804005556031	0.00470304149523582	4	4	4	4	4	4	4	4	4	4	4
sp|Q9SAC6|GWD1_ARATH	GWD1	Alpha-glucan water dikinase 1, chloroplastic	0.04932094353109364	sp|Q9SAC6|GWD1_ARATH	1	10	7	7	0.0	1704127253.957906	-0.103054048013837	0.285033351427618	-0.117844583548261	-0.0261763081033828	-0.214486685056368	-0.395641390573668	-0.301236048012807	-0.110866335839722	-0.285406127258105	0.0887098843204424	10	10	10	10	10	10	10	10	10	10	10
sp|Q9LW57|PAP6_ARATH	PAP6	Plastid-lipid-associated protein 6, chloroplastic	0.05985915492957746	sp|Q9LW57|PAP6_ARATH	1	1	1	1	0.0	3061219637.404297	-0.410448746186694	0.169177068643277	-0.373033861050715	0.551173788361854	0.0343429905637711	-0.365504207261292	-0.323344209331005	-0.0712525156885198	-0.265034966802308	0.332378515689094	1	1	1	1	1	1	1	1	1	1	1
sp|O65282|CH20_ARATH	CPN20	20 kDa chaperonin, chloroplastic	0.11462450592885376	sp|O65282|CH20_ARATH	1	7	3	3	0.0	22071626646.483852	-0.24737984395827	0.299622101142477	0.302128119899926	0.234743269648356	-0.0298168113107673	-0.571445879173453	0.174979240509472	-0.223551109231667	0.115461721397862	0.169716993357199	7	7	7	7	7	7	7	7	7	7	7
sp|Q9CAG3|LOX6_ARATH	LOX6	Lipoxygenase 6, chloroplastic	0.04907306434023991	sp|Q9CAG3|LOX6_ARATH	1	4	4	4	0.0	1829556016.9482625	-0.117153362572387	0.0839462483040068	-0.400526711410845	0.130718651641811	-0.228094822464507	-0.0365980505607642	-0.35493476267059	-0.240182979887466	-0.257127978007409	0.137187923702822	4	4	4	4	4	4	4	4	4	4	4
sp|Q7Y1W1|TIC56_ARATH	TIC56	Protein TIC 56, chloroplastic	0.1062618595825427	sp|Q7Y1W1|TIC56_ARATH	1	12	5	5	0.0	360921007.05871266	0.0209236309309477	0.0254834768756584	0.158734391513896	-0.0169099767362177	0.0136154261433061	-0.117109362735487	-0.233627556285728	-0.216048570201479	0.115096752822152	-0.0880830313795995	9	9	9	9	9	9	9	9	9	9	9
sp|Q8S9L5|TIG_ARATH	TIG	Trigger factor-like protein TIG, Chloroplastic	0.09140767824497258	sp|Q8S9L5|TIG_ARATH	1	8	6	6	0.0	1237434038.0567017	0.0990369729388934	0.0646792324877872	0.0678088626239433	0.0238107067010636	0.00973562425281305	-0.0310825999075588	0.125540740147802	-0.153775830601124	0.00983354671109282	-0.0831443986956923	8	8	8	8	8	8	8	8	8	8	8
sp|Q9LU86|PRXQ_ARATH	PRXQ	Peroxiredoxin Q, chloroplastic	0.18518518518518517	sp|Q9LU86|PRXQ_ARATH	1	8	4	4	0.0	1587043345.227702	-0.264940948496247	0.448635267353286	-0.420790672094996	0.638006828347675	-0.0481887053582586	-0.223853588966074	-0.262947034454938	-0.21676031337897	-0.319479075152929	0.450528628799248	8	8	8	8	8	8	8	8	8	8	8
sp|Q9SFU1|R13A1_ARATH	RPL13AA	60S ribosomal protein L13a-1	0.03398058252427184	sp|Q9SFU1|R13A1_ARATH	1	1	1	1	0.006802721088435374	24716286.1484375	0.320787770553936	0.0259239380436806	-0.0425733213334496	-0.0885820469829715	-0.105770528489795	0.108512574597025	0.384971218689274	0.117645836599249	0.105528357595388	0.252417727431763	1	1	1	1	1	1	1	1	1	1	1
sp|O80448|PDX11_ARATH	PDX11	Pyridoxal 5'-phosphate synthase subunit PDX1.1	0.042071197411003236	sp|O80448|PDX11_ARATH	1	1	1	1	0.0	90759944.98828125	0.297739220273124	-0.50028038616278	0.724095786798063	-0.616419112587737	-0.15042908948102	-0.471490638844376	0.786868290553552	0.0461084043421573	0.038142255061473	-0.450185740416416	1	1	1	1	1	1	1	1	1	1	1
sp|Q9FVQ1|NUCL1_ARATH	NUCL1	Nucleolin 1	0.03411131059245961	sp|Q9FVQ1|NUCL1_ARATH	1	3	2	2	0.0	753935725.8838501	-0.0781255682029802	-0.193346829887117	0.31888766692259	-0.0548472649715763	0.413406753212299	0.157695649270138	0.258140548661563	0.0119726693061457	0.178536957173179	-0.261715249499772	3	3	3	3	3	3	3	3	3	3	3
sp|Q93VR9|SEH1_ARATH	SEH1	Protein SEH1	0.027607361963190184	sp|Q93VR9|SEH1_ARATH	1	1	1	1	0.0007541478129713424	15817497477.269043	-0.184107385828164	-0.00680710382787808	-0.0920960303473244	-0.0431153286795323	-0.19365022191188	0.0683498101425979	-0.251237273066617	0.0401645618533051	-0.195402532745145	-0.103277965535571	1	1	1	1	1	1	1	1	1	1	1
sp|Q93Y08|AB1K8_ARATH	ABC1K8	Protein ACTIVITY OF BC1 COMPLEX KINASE 8, chloroplastic	0.06307490144546649	sp|Q93Y08|AB1K8_ARATH	1	7	5	5	0.0	642576668.9231771	-0.0877962301280086	0.20045167806262	-0.0373132610994062	0.131513192044643	-0.000734615264570415	-0.422012991518116	-0.222464670188029	-0.196329928317652	-0.123048609649214	0.155005515441656	7	7	7	7	7	7	7	7	7	7	7
sp|A8MS85|SPT61_ARATH	SPT6	Transcription elongation factor SPT6 homolog	0.023679417122040074	sp|A8MS85|SPT61_ARATH	1	3	3	3	0.0	100789271.82682292	-0.0514500783492378	-0.162958969005283	0.0185202401211022	-0.119182176649833	0.0384022419187149	0.0198460467804633	0.135944557832433	0.0386567500843968	0.0211750647201558	0.00654140652658963	3	3	3	3	3	3	3	3	3	3	3
sp|O48946|CESA1_ARATH	CESA1	Cellulose synthase A catalytic subunit 1 [UDP-forming]	0.016651248843663275	sp|O48947|CESA2_ARATH,sp|Q84JA6|CESA4_ARATH,sp|Q9SWW6|CESA7_ARATH,sp|Q94JQ6|CESA6_ARATH,sp|Q8LPK5|CESA8_ARATH,sp|Q9SJ22|CESA9_ARATH,sp|O48946|CESA1_ARATH,sp|Q941L0|CESA3_ARATH,sp|Q8L778|CESA5_ARATH,sp|Q9SKJ5|CESAA_ARATH	10	2	2	2	0.0	46332005.2890625	-0.0644988363625383	-0.0225066290939751	0.00276818015701608	0.00471782697096979	-0.0375653410050356	-0.0339820681879459	-0.0619301875486653	-0.0800312831806398	-0.0247848919762221	0.142043643536044	2	2	2	2	2	2	2	2	2	2	2
sp|Q84WU8|FTSH3_ARATH	FTSH3	ATP-dependent zinc metalloprotease FTSH 3, mitochondrial	0.011124845488257108	sp|Q84WU8|FTSH3_ARATH	1	1	1	1	0.0007541478129713424	166221203.3466797	0.287588394999966	-0.0546079086728799	0.183218394270735	-0.0645135023290462	0.257778908161662	0.415228634781441	0.33033157774761	0.30319770112992	0.108005123375019	0.397119633823329	1	1	1	1	1	1	1	1	1	1	1
sp|P93285|COX2_ARATH	COX2	Cytochrome c oxidase subunit 2	0.026923076923076925	sp|P93285|COX2_ARATH	1	1	1	1	0.0007541478129713424	6038557838.50293	0.0360996450709812	-0.0575806021681959	0.074426188283315	0.00765816966078203	-0.254324107320245	-0.178268166181798	0.0399027153290485	-0.144364840155499	-0.199048722184923	-0.0640306893203642	1	1	1	1	1	1	1	1	1	1	1
sp|Q9FYL3|ALB4_ARATH	ALB4	ALBINO3-like protein 1, chloroplastic	0.08617234468937876	sp|Q9FYL3|ALB4_ARATH	1	5	3	3	0.0	748861231.1360168	-0.358655687019132	0.116754012320417	-0.302099234334651	0.275978069228219	0.0240787380881171	-0.0896618364638151	-0.312520576435342	0.00869493912927322	-0.17755924736591	0.0727347871778372	5	5	5	5	5	5	5	5	5	5	5
sp|Q9SB50|AP4M_ARATH	AP4M	AP-4 complex subunit mu	0.024390243902439025	sp|Q9SB50|AP4M_ARATH	1	1	1	1	0.0007541478129713424	37211761.28515625	0.256783974740892	-0.27255549805302	0.703056369402681	-0.202668911096757	-0.27378102442112	0.204787000167675	0.142416201812826	0.105620465605043	0.112945229147437	-0.128966278154427	1	1	1	1	1	1	1	1	1	1	1
sp|Q5M729|ODP23_ARATH	At1g54220	Dihydrolipoyllysine-residue acetyltransferase component 3 of pyruvate dehydrogenase complex, mitochondrial	0.03153988868274583	sp|Q5M729|ODP23_ARATH	1	3	2	1	0.0007541478129713424	50143491.984375	0.123781956427604	-0.0919373855693646	0.0153275484069955	-0.0724168169355495	0.220208909126309	0.260320725861991	0.233330047641349	0.167173358076075	0.156574215071485	0.11099228107672	2	2	2	2	2	2	2	2	2	2	2
sp|P31167|ADT1_ARATH	AAC1	ADP,ATP carrier protein 1, mitochondrial	0.08923884514435695	sp|P31167|ADT1_ARATH,sp|O49447|ADT3_ARATH	2	12	6	2	0.0	7791878822.281647	0.370946278117847	-0.146269734641551	-0.223749883403446	-0.0713153722821613	0.0622515017722849	0.703509976405208	0.286586454841169	0.387209289707349	0.28724396646761	-0.196773078222113	7	7	7	7	7	7	7	7	7	7	7
sp|Q2V2S7|NDHM_ARATH	ndhM	NAD(P)H-quinone oxidoreductase subunit M, chloroplastic	0.14285714285714285	sp|Q2V2S7|NDHM_ARATH	1	8	3	3	0.0	4614418826.723389	-0.309691645606042	0.452822974405971	-0.0753130311349066	0.46103226633717	0.033523860506131	-0.478947985064606	-0.202134525055016	-0.162747130816306	-0.147447298975493	0.561171397251937	4	4	4	4	4	4	4	4	4	4	4
sp|Q42564|APX3_ARATH	APX3	L-ascorbate peroxidase 3	0.05226480836236934	sp|Q42564|APX3_ARATH	1	3	2	2	0.0007541478129713424	3242879029.770996	-0.139931087744744	-0.165260965004329	0.233527257561711	-0.170055694494521	0.268970076297776	0.0759910079552366	0.309861486154233	0.0983122498768969	0.304045090943976	-0.373077951250557	3	3	3	3	3	3	3	3	3	3	3
sp|Q93WL3|CLPT1_ARATH	CLPT1	ATP-dependent Clp protease ATP-binding subunit CLPT1, chloroplastic	0.029411764705882353	sp|Q93WL3|CLPT1_ARATH	1	2	1	1	0.002074688796680498	136417196.40625	-0.104290282118443	-0.00928450714602924	-0.000469647316693411	0.00427556443622512	-0.376634699392347	-0.367551623013	-0.273269265331895	-0.198699403306835	-0.118850521869231	-0.0325117968846742	2	2	2	2	2	2	2	2	2	2	2
sp|Q9LQ55|DRP2B_ARATH	DRP2B	Dynamin-2B	0.08152173913043478	sp|Q9SE83|DRP2A_ARATH,sp|Q9LQ55|DRP2B_ARATH	2	8	7	7	0.0	386492488.9632161	0.206610363332946	-0.165312407982043	0.118685283944879	-0.0871303887456922	-0.0930928234580639	-0.0621664987732551	0.124408754525232	0.188267433320611	0.0826993231540349	-0.019133404218608	8	8	8	8	8	8	8	8	8	8	8
sp|Q9SA73|OLA1_ARATH	YchF1	Obg-like ATPase 1	0.07360406091370558	sp|Q9SA73|OLA1_ARATH	1	3	3	3	0.0	173740432.50260416	0.0729140820691199	-0.0169367623930157	-0.205994785135887	-0.00181540355183474	-0.0769255046147128	0.185114940118313	-0.0881367336959014	0.223851175308044	-0.180528891764849	-0.172696411322989	3	3	3	3	3	3	3	3	3	3	3
sp|Q8GX78|ANTR2_ARATH	PHT4;4	Ascorbate transporter, chloroplastic	0.04436229205175601	sp|Q8GX78|ANTR2_ARATH	1	4	3	3	0.0	12365414693.326498	-0.159502599616098	0.0130589368302676	-0.0776691003660552	0.0447135085080395	-0.0673459633141027	-0.250013193992037	-0.18805616637734	-0.0871588450459519	-0.0718562753247607	-0.0987871436703784	4	4	4	4	4	4	4	4	4	4	4
sp|Q38854|DXS_ARATH	DXS	1-deoxy-D-xylulose-5-phosphate synthase, chloroplastic	0.044630404463040445	sp|Q38854|DXS_ARATH	1	3	3	3	0.0	74365240.39477539	-0.0527331524533605	0.0160888072817844	0.0237127005211377	0.12356512500634	0.164087712769645	-0.45624745002473	0.0352506371219401	-0.288360242182923	0.141240078121218	-0.220554465941675	3	3	3	3	3	3	3	3	3	3	3
sp|Q9SYI0|SECA1_ARATH	SECA1	Protein translocase subunit SECA1, chloroplastic	0.05968688845401174	sp|Q9SYI0|SECA1_ARATH	1	8	7	7	0.0	1926426935.5010173	-0.0508202122625057	0.111553872580032	-0.0693378802137437	-0.0727598407341365	0.0537588154267228	-0.330517857511881	-0.0188567228785765	-0.136860767989329	-0.067409982938929	0.0707515781188777	8	8	8	8	8	8	8	8	8	8	8
sp|Q94AQ8|PNSB2_ARATH	PNSB2	Photosynthetic NDH subunit of subcomplex B 2, chloroplastic	0.10344827586206896	sp|Q94AQ8|PNSB2_ARATH	1	11	5	5	0.0	11425014050.009888	-0.188189558186933	0.20820761654131	-0.123470280904732	0.193778679242566	-0.0267040128784624	-0.321094340824136	-0.0313871120598965	-0.204615224412499	-0.172653047545541	0.0884382692725376	11	11	11	11	11	11	11	11	11	11	11
sp|P25857|G3PB_ARATH	GAPB	Glyceraldehyde-3-phosphate dehydrogenase GAPB, chloroplastic	0.2684563758389262	sp|P25857|G3PB_ARATH	1	19	11	8	0.0	23192531186.632427	-0.00252871885528494	0.434596087504911	0.0852603524214164	0.230012292078718	0.000521708151752343	-0.577429552113693	-0.0899528736134632	-0.260124906598574	0.0507349344557948	0.197845393323643	14	14	14	14	14	14	14	14	14	14	14
sp|Q9LTL8|C71BO_ARATH	CYP71B24	Cytochrome P450 71B24	0.02208835341365462	sp|Q9LTL8|C71BO_ARATH	1	1	1	1	0.0	35826704.42565918	-0.155268902286398	0.034544507336312	-0.218291941123923	-0.0844669398437241	-0.228123895524262	0.150012351877791	-0.0186898337220716	0.234098792240807	-0.2354962241608	0.0573951148625378	1	1	1	1	1	1	1	1	1	1	1
sp|Q96255|SERB1_ARATH	PSAT1	Phosphoserine aminotransferase 1, chloroplastic	0.020930232558139535	sp|Q96255|SERB1_ARATH	1	1	1	1	0.0	5863062.2646484375	-0.357567943427391	0.392814545351133	-0.0889119104199025	-0.0290411498623926	0.429936447450429	-0.594664492650718	0.00756949840767041	0.269454260064944	0.851735614849551	-0.226819272478468	1	1	1	1	1	1	1	1	1	1	1
sp|Q9SHI1|IF2C_ARATH	At1g17220	Translation initiation factor IF-2, chloroplastic	0.02729044834307992	sp|Q9SHI1|IF2C_ARATH	1	3	3	3	0.0007541478129713424	186462022.27311197	0.0771900539144226	0.0115389697203252	0.0333067312481603	0.113028379596748	0.00349085571339014	-0.452818484294998	0.142247332450633	-0.236734913220562	-0.179156234363891	-0.0471654321263957	3	3	3	3	3	3	3	3	3	3	3
sp|Q9M5K2|DLDH2_ARATH	LPD2	Dihydrolipoyl dehydrogenase 2, mitochondrial	0.08284023668639054	sp|Q9M5K2|DLDH2_ARATH,sp|Q9M5K2-2|DLDH2_ARATH	2	7	5	3	0.0007541478129713424	17428201676.10632	0.0836280652103354	-0.0682418806812315	-0.354488898607803	0.0510844327362672	0.0751108025727545	0.473757092397166	-0.0922810584516722	0.385977070744087	0.0726052594653375	0.206106462937043	3	3	3	3	3	3	3	3	3	3	3
sp|Q9ZP05|MDHX2_ARATH	PMDH2	Malate dehydrogenase 2, peroxisomal	0.1694915254237288	sp|Q9ZP05|MDHX2_ARATH	1	10	6	5	0.0	7676176777.968181	0.0892096417825008	0.0999427950278164	0.140438970611179	-0.171650946854824	0.15006692600637	0.1625771499866	0.0893892501482347	0.0387821318092181	0.105008999724816	-0.117278984773271	7	7	7	7	7	7	7	7	7	7	7
sp|Q9LTR2|TGD2_ARATH	TGD2	Protein TRIGALACTOSYLDIACYLGLYCEROL 2, chloroplastic	0.026246719160104987	sp|Q9LTR2|TGD2_ARATH	1	1	1	1	0.0	282247880.046875	-0.302877949984572	0.00421280253964618	-0.373550063304306	0.299053964172937	-0.0370768523346046	-0.3293053640142	-0.24936327073084	-0.0255920911355316	-0.532631143214005	-0.0678361760148851	1	1	1	1	1	1	1	1	1	1	1
sp|Q9SUI5|PSAK_ARATH	PSAK	Photosystem I reaction center subunit psaK, chloroplastic	0.06923076923076923	sp|Q9SUI5|PSAK_ARATH	1	1	1	1	0.0	1642070224.0268555	0.0743118566714869	0.766432672307362	-0.63907765497526	0.588353606571242	-0.326028689039213	-0.307293024910411	-0.365447846504275	-0.491686128595528	-0.693317495145031	0.191980090175371	1	1	1	1	1	1	1	1	1	1	1
sp|Q9ZQ80|NDRP1_ARATH	NRP1	Nodulin-related protein 1	0.0374331550802139	sp|Q9ZQ80|NDRP1_ARATH	1	2	1	1	0.0007541478129713424	76403860.97167969	0.0502259632317741	-0.149509002001542	-0.423755747162541	-0.710945071971931	0.396142515058433	0.136105737568974	0.062212904390782	0.0393997334217948	-0.270084606582701	0.0540059423189714	2	2	2	2	2	2	2	2	2	2	2
sp|Q0WLC6|PP349_ARATH	MRL1	Pentatricopeptide repeat-containing protein MRL1, chloroplastic	0.03305785123966942	sp|Q0WLC6|PP349_ARATH	1	5	3	3	0.0	37026320.901041664	-0.239382860212978	-0.0961116089454013	0.123612964869443	0.0429337239342487	0.150950343481742	-0.0739564725724335	0.213253552022317	-0.168599847352161	0.0807559682673578	0.0596074526289803	5	5	5	5	5	5	5	5	5	5	5
sp|Q9FJX3|VDAC2_ARATH	VDAC2	Mitochondrial outer membrane protein porin 2	0.06521739130434782	sp|Q9FJX3|VDAC2_ARATH	1	2	2	2	0.0007541478129713424	4575907472.863342	0.424860330818312	0.148518825660031	-0.43132336726566	-0.0825845073252389	-0.395570246537267	0.190341370238916	-0.492824864955315	0.0341899759877826	-0.337643900985231	0.0840527322843601	2	2	2	2	2	2	2	2	2	2	2
sp|Q05153|SSRP1_ARATH	SSRP1	FACT complex subunit SSRP1	0.01393188854489164	sp|Q05153|SSRP1_ARATH	1	2	1	1	0.0007541478129713424	297507931.8378906	0.302459201190636	-0.204050618923088	0.109166440801661	-0.0874097057688741	0.140279174555636	0.431967125566825	-0.0676017939963862	0.575836128409917	0.179337337675334	-0.107925824684238	2	2	2	2	2	2	2	2	2	2	2
sp|Q9SGZ5|BXL7_ARATH	BXL7	Probable beta-D-xylosidase 7	0.014341590612777053	sp|Q9SGZ5|BXL7_ARATH	1	1	1	1	0.0	150031407.03173828	-0.619317601227821	0.0944186368869726	-0.155553503656458	-0.106689184111414	0.302097580162733	0.81614695517375	-0.00449670965855242	0.662715252011332	0.0696526543252443	0.213392460513016	1	1	1	1	1	1	1	1	1	1	1
sp|Q94A68|Y1669_ARATH	At1g06690	Uncharacterized oxidoreductase At1g06690, chloroplastic	0.06631299734748011	sp|Q94A68|Y1669_ARATH	1	6	3	3	0.0	2367848367.561381	-0.0894343412294689	-0.0189338964419754	-0.126112357892998	0.0623750783792754	0.0811731087727985	-0.134139285296726	-0.0169915859282557	-0.0753037378515575	-0.0702558123033405	-0.0932187641275641	6	6	6	6	6	6	6	6	6	6	6
sp|Q84VQ3|CIPKQ_ARATH	CIPK26	CBL-interacting serine/threonine-protein kinase 26	0.02050113895216401	sp|Q84VQ3|CIPKQ_ARATH	1	1	1	1	0.0	67913959.15625	-0.151459998305305	-0.0461221537045056	-0.382944932945229	0.113644454472808	-0.188840524642301	0.0468253249063117	-0.16620820949429	0.156764545420118	-0.0295812556168187	-0.143511020011499	1	1	1	1	1	1	1	1	1	1	1
sp|O50061|RK4_ARATH	RPL4	50S ribosomal protein L4, chloroplastic	0.14893617021276595	sp|O50061|RK4_ARATH	1	7	3	3	0.0	333884540.01676434	0.2108103309613	0.116763054469887	0.40682091239493	0.188693672362307	-0.100221607722197	-0.436630411359043	-0.158643019972427	-0.0769363527021518	-0.0124859361613847	0.0611064920946385	6	6	6	6	6	6	6	6	6	6	6
sp|O82339|CRF5_ARATH	CRF5	Ethylene-responsive transcription factor CRF5	0.047619047619047616	sp|O82339|CRF5_ARATH	1	1	1	1	0.002711864406779661	52435173.92675781	-0.27600625589518	0.412912300691747	-0.388348692519068	0.414064271435821	-0.219527029059198	-0.541394504146048	-0.266089603227464	-0.205695005980039	-0.25525587914856	-0.108589193718317	1	1	1	1	1	1	1	1	1	1	1
sp|Q8H166|ALEU_ARATH	ALEU	Thiol protease aleurain	0.019553072625698324	sp|Q8H166|ALEU_ARATH	1	1	1	1	0.0007541478129713424	171747794.6085205	0.0991172861380689	-0.139238101741793	0.168998488116433	-0.0930666208776132	0.000301585562969997	0.267581474969223	-0.10988964543582	0.449101427514628	0.216756313079216	0.0700072274991053	1	1	1	1	1	1	1	1	1	1	1
sp|Q9SYG2|ASIL1_ARATH	ASIL1	Trihelix transcription factor ASIL1	0.044386422976501305	sp|Q9SYG2|ASIL1_ARATH	1	2	1	1	0.007348438456827924	36162158.609375	-0.0743440387838716	0.0584465416503583	-0.34135383608486	0.148914643879753	-0.544413338224325	-0.566978410748025	-0.210190637829367	-0.0691049589708221	-0.294817915208753	0.162521406307067	2	2	2	2	2	2	2	2	2	2	2
sp|Q9FNC9|TOM92_ARATH	TOM9-2	Mitochondrial import receptor subunit TOM9-2	0.21212121212121213	sp|Q9FNC9|TOM92_ARATH	1	3	2	2	0.0	17490527.84375	0.148421355484172	0.127224950456528	-0.0452930346229756	0.0774223719733231	-0.0508295167722048	0.433094135519196	0.0745301476191744	0.2386591050279	0.0297963417001341	-0.124877918103141	3	3	3	3	3	3	3	3	3	3	3
sp|Q8GYG1|P24D7_ARATH	At1g14010	Transmembrane emp24 domain-containing protein p24delta7	0.07547169811320754	sp|Q8GYG1|P24D7_ARATH	1	3	1	1	0.0007541478129713424	17516625.799194336	0.0504665003605598	0.298919681855189	0.269961517486495	-0.0412770472584829	-0.213867475736019	0.235545611709473	0.0641479008930506	0.020610077997298	-0.0296401120776046	-0.167042288633218	3	3	3	3	3	3	3	3	3	3	3
sp|Q9LI74|CHUP1_ARATH	CHUP1	Protein CHUP1, chloroplastic	0.04780876494023904	sp|Q9LI74|CHUP1_ARATH	1	5	4	4	0.0	58957484.962117516	0.25975119374404	0.0097010947860241	0.0740671352457998	-0.1069544693225	0.132189024305762	0.102277207637648	0.1346093548858	0.037063007102641	0.0221065352571514	-0.042577125119581	5	5	5	5	5	5	5	5	5	5	5
sp|Q9SR70|FK164_ARATH	FKBP16-4	Peptidyl-prolyl cis-trans isomerase FKBP16-4, chloroplastic	0.16956521739130434	sp|Q9SR70|FK164_ARATH	1	8	4	4	0.0	2524755499.5224204	-0.298449168777058	0.39043296302914	-0.421715917899347	0.548608844647263	0.170126418261652	-0.378857468194727	-0.137783252737167	-0.183252093098159	-0.3039440614772	0.161442071350901	8	8	8	8	8	8	8	8	8	8	8
sp|Q94BV4|RH6_ARATH	RH6	DEAD-box ATP-dependent RNA helicase 6	0.01893939393939394	sp|Q94BV4|RH6_ARATH	1	2	1	1	0.0	47738230.3046875	0.364288031509854	-0.182592698508367	0.263330376805594	-0.0046836756219526	0.136202558487254	0.595203384037164	0.279576179101651	0.432525162513659	0.128373367823557	-0.0227208200105498	2	2	2	2	2	2	2	2	2	2	2
sp|Q9SUI4|PSAL_ARATH	PSAL	Photosystem I reaction center subunit XI, chloroplastic	0.1095890410958904	sp|Q9SUI4|PSAL_ARATH	1	4	3	3	0.0	20635318916.445965	-0.142493912409345	0.296693839721515	-0.50751007539138	0.493617802153306	-0.150015897920889	-0.40593787025041	-0.35653171536807	-0.243253235655017	-0.436908958380248	-0.0321044599395703	4	4	4	4	4	4	4	4	4	4	4
sp|Q9FUS9|GSTUI_ARATH	GSTU18	Glutathione S-transferase U18	0.039647577092511016	sp|Q9FUS9|GSTUI_ARATH	1	1	1	1	0.0	103059866.5859375	0.0790066277735302	-0.131795257704894	-0.0219120033253848	-0.586789885776172	-0.354098892863258	0.0376377595683888	-0.128708991363256	0.411143321252285	0.263247553343961	0.00108131338485951	1	1	1	1	1	1	1	1	1	1	1
sp|Q9FIG9|ARC6_ARATH	ARC6	Protein ACCUMULATION AND REPLICATION OF CHLOROPLASTS 6, chloroplastic	0.02122347066167291	sp|Q9FIG9|ARC6_ARATH	1	2	2	2	0.0007541478129713424	220656154.84521484	-0.0558053986217977	0.190141338352893	-0.067026892134642	-0.0656139947195471	-0.133325978205328	-0.231800521524148	-0.0518455114303644	-0.167344552218153	-0.183999806689524	0.0338715485905237	2	2	2	2	2	2	2	2	2	2	2
sp|P25697|KPPR_ARATH	At1g32060	Phosphoribulokinase, chloroplastic	0.13924050632911392	sp|P25697|KPPR_ARATH	1	5	5	5	0.0	378303729.7281901	-0.146790168020998	0.0874308054498147	0.188924398379346	0.0569867648766009	-0.125393407358792	-0.647412690304883	0.029763193398352	0.063254720885392	-0.0903213929430038	0.420319936452402	5	5	5	5	5	5	5	5	5	5	5
sp|O80860|FTSH2_ARATH	FTSH2	ATP-dependent zinc metalloprotease FTSH 2, chloroplastic	0.17841726618705037	sp|O80860|FTSH2_ARATH	1	16	11	8	0.0	24277345900.77312	-0.309659588555059	0.164342295470403	-0.303401827761995	0.227343668781834	0.00620282323563348	-0.248396234025993	-0.0634079184005683	-0.125008293277275	-0.0675622392059978	0.201541009811936	12	12	12	12	12	12	12	12	12	12	12
sp|O23016|KCAB_ARATH	KAB1	Probable voltage-gated potassium channel subunit beta	0.027439024390243903	sp|O23016|KCAB_ARATH	1	2	1	1	0.0007541478129713424	272978779.54003906	0.204943891629365	-0.0175990110968671	-0.11705008332485	-0.118581666173255	0.260366247425859	0.190589224344972	-0.0327703220207272	0.169402026494975	-0.00611406529088487	-0.0571803409407332	2	2	2	2	2	2	2	2	2	2	2
sp|F4JV80|GATC_ARATH	GATC	Glutamyl-tRNA(Gln) amidotransferase subunit C, chloroplastic/mitochondrial	0.09032258064516129	sp|F4JV80|GATC_ARATH	1	1	1	1	0.0007541478129713424	436319615.7541504	-0.0677389124326582	0.25151087271321	0.0839913449055878	0.0860456040142714	-0.0309252588941193	-0.677735443855175	0.0826609161691851	-0.173404955275857	0.121821136484638	0.182731950911333	1	1	1	1	1	1	1	1	1	1	1
sp|Q9SSS9|ATPD_ARATH	ATPD	ATP synthase subunit delta, chloroplastic	0.2264957264957265	sp|Q9SSS9|ATPD_ARATH	1	27	8	8	0.0	13355747660.398764	-0.277778924382533	0.331342256527064	-0.326193255964856	0.478390317621794	0.134193647704863	-0.484966918532708	-0.134441372412188	-0.190706609827003	-0.194949449862609	0.180681283533517	27	27	27	27	27	27	27	27	27	27	27
sp|Q41906|CYT3_ARATH	CYS3	Cysteine proteinase inhibitor 3	0.104	sp|Q41906|CYT3_ARATH	1	1	1	1	0.0	60390777.5859375	0.0355273847211541	0.30376518464959	-0.249203052876563	0.0427924594445712	-0.132286571166936	-0.0311659853939581	-0.166754555488004	-0.0358211810401885	-0.234415407260336	-0.240188236598036	1	1	1	1	1	1	1	1	1	1	1
sp|Q9ZV52|EGC2_ARATH	EGC2	EG45-like domain containing protein 2	0.08461538461538462	sp|Q9ZV52|EGC2_ARATH	1	1	1	1	0.0	403298945.79785156	-0.149595592103291	0.00839252442266059	-0.262431608936826	-0.0729187915919725	0.19477847506612	0.794824250006616	-0.0178015691231743	0.766714393393397	-0.392147786406698	0.0134493192231835	1	1	1	1	1	1	1	1	1	1	1
sp|Q9LR75|HEM61_ARATH	CPX1	Coproporphyrinogen-III oxidase 1, chloroplastic	0.10103626943005181	sp|Q9LR75|HEM61_ARATH,sp|Q93Z96|HEM62_ARATH,sp|Q93Z96-2|HEM62_ARATH	3	8	5	5	0.0	1253148869.8531494	-0.11218330990724	0.304860389865793	0.203246940965373	0.137495184754741	-0.0268232175699259	-0.428960544484418	-0.00722786829675615	-0.260471981485828	0.0459649881871043	0.150084448554767	8	8	8	8	8	8	8	8	8	8	8
sp|Q43316|HEM3_ARATH	HEMC	Porphobilinogen deaminase, chloroplastic	0.1099476439790576	sp|Q43316|HEM3_ARATH	1	7	4	4	0.0	7577063366.6710615	0.066913153371567	0.0299155791426404	0.106735043744727	0.0058600052465354	-0.054211785831261	-0.291292118194512	0.0356129409838295	-0.176276218080978	0.0381426907374731	-0.0481459362826007	7	7	7	7	7	7	7	7	7	7	7
sp|Q8W0Y8|PSB28_ARATH	PSB28	Photosystem II reaction center PSB28 protein, chloroplastic	0.03825136612021858	sp|Q8W0Y8|PSB28_ARATH	1	1	1	1	0.003282994090610637	1045550138.6402588	-0.283026036666046	0.168929611041408	0.21042482077317	-0.083124377609622	0.0936589485744959	0.180418534485735	0.304599661734201	0.206397520829797	0.157973013930135	-0.0974598619995311	1	1	1	1	1	1	1	1	1	1	1
sp|P17094|RL31_ARATH	ARP1	60S ribosomal protein L3-1	0.10025706940874037	sp|P17094|RL31_ARATH	1	10	5	5	0.0	3956941508.656204	0.107214714613896	0.0254021259463384	-0.0115840203676054	-0.0350024795268538	-0.0309027280757919	0.152839962027111	0.0491832442676805	0.00569965506350556	-0.19119148527697	0.0248875283889065	10	10	10	10	10	10	10	10	10	10	10
sp|P92963|RAB1C_ARATH	RABB1C	Ras-related protein RABB1c	0.20853080568720378	sp|P92963|RAB1C_ARATH	1	3	3	3	0.0	261088408.88183594	-0.0827862472668461	0.0797550821955362	-0.268422974373198	0.0991411254868093	0.190192599250364	-0.263064693919745	-0.143529105679069	-0.102313865045496	-0.0465213320829179	-0.0813065147376788	3	3	3	3	3	3	3	3	3	3	3
sp|Q9ASR1|EF2_ARATH	LOS1	Elongation factor 2	0.036773428232502965	sp|Q9ASR1|EF2_ARATH,sp|Q9ASR1-2|EF2_ARATH	2	5	4	4	0.0	2749809136.298828	0.311101974028448	-0.0130351852697945	0.0115096510833723	-0.0368872472376158	0.00238382748714994	0.398400525990411	0.0828519144604374	0.350520269584583	0.104217776628133	-0.0902085135169264	5	5	5	5	5	5	5	5	5	5	5
sp|Q9SE96|GEML1_ARATH	FIP1	GEM-like protein 1	0.10038610038610038	sp|Q9SE96|GEML1_ARATH	1	2	2	2	0.0	192889619.53033447	0.172395442689953	0.224676322884704	-0.334409638897625	-0.0438974691119918	-0.218539305044909	0.1374892117959	-0.146742458785858	0.163138848694331	-0.22860535315444	0.0101558750936892	2	2	2	2	2	2	2	2	2	2	2
sp|Q9FN05|PSL5_ARATH	PSL5	Probable glucan 1,3-alpha-glucosidase	0.010857763300760043	sp|Q9FN05|PSL5_ARATH	1	1	1	1	0.006802721088435374	6171985159.0642395	0.308362618230319	-0.129172451040413	-0.0896388657007776	-0.0381678106805325	-0.114243053947797	0.204795040921168	-0.321141801581366	0.551087039309338	0.161857502882135	0.176408163071522	1	1	1	1	1	1	1	1	1	1	1
sp|Q9M2P7|PAP9_ARATH	PAP9	Probable plastid-lipid-associated protein 9, chloroplastic	0.16233766233766234	sp|Q9M2P7|PAP9_ARATH	1	5	5	5	0.0	4822556897.640218	-0.195787592354121	0.239769994940762	-0.173074131719847	0.118761889320286	0.0940731334056375	-0.363917756896846	-0.402947473806452	-0.454916628344429	-0.384556373096238	0.0538892897568699	5	5	5	5	5	5	5	5	5	5	5
sp|P56793|RK16_ARATH	rpl16	50S ribosomal protein L16, chloroplastic	0.05925925925925926	sp|P56793|RK16_ARATH	1	2	1	1	0.0007541478129713424	681974966.0078125	0.00870384219081322	0.120353811542508	-0.101643788636581	0.00457296986121269	-0.286289868776955	-0.220412399450449	-0.180081179117167	-0.15188050421497	-0.0734957353938697	0.00976483506090009	2	2	2	2	2	2	2	2	2	2	2
sp|Q41932|PSBQ2_ARATH	PSBQ2	Oxygen-evolving enhancer protein 3-2, chloroplastic	0.391304347826087	sp|Q41932|PSBQ2_ARATH	1	10	7	6	0.0	10284630633.978516	-0.379712937060246	0.249128241243849	-0.368859215395766	0.309471823894885	0.137563480614229	-0.39830562663774	-0.0753937816928443	-0.215010981406357	-0.116145374286077	0.165965848993243	9	9	9	9	9	9	9	9	9	9	9
sp|Q9M9Y8|CRTSO_ARATH	CRTISO	Prolycopene isomerase, chloroplastic	0.013445378151260505	sp|Q9M9Y8|CRTSO_ARATH	1	1	1	1	0.0007541478129713424	55908013.53125	-0.135761750839782	0.0357061999710027	-0.217221031398021	0.132600933169303	-0.0272738201890297	-0.147386987040884	-0.0827958445099157	-0.260902143471239	-0.131193623213401	0.23648403183311	1	1	1	1	1	1	1	1	1	1	1
sp|O49485|SERA1_ARATH	PGDH1	D-3-phosphoglycerate dehydrogenase 1, chloroplastic	0.06135986733001658	sp|O49485|SERA1_ARATH	1	6	4	4	0.0	2037900119.8027751	-0.0646480701015055	-0.190345300372216	-0.0560783524652448	0.0110447054488021	0.0055437361937809	-0.110156202705643	-0.0498349730745846	0.117824544885712	-0.0356645776171831	0.164764635748151	6	6	6	6	6	6	6	6	6	6	6
sp|O81439|PAP1_ARATH	PAP1	Probable plastid-lipid-associated protein 1, chloroplastic	0.27044025157232704	sp|O81439|PAP1_ARATH	1	10	7	7	0.0	7520045893.149083	-0.400266687412513	0.339844819312305	-0.425931263817096	0.48375218288321	0.0480446734132896	-0.417041435722441	-0.268891356576745	-0.0565059233280225	-0.241016991941661	0.242658317071087	10	10	10	10	10	10	10	10	10	10	10
sp|Q9LFQ3|SNL2_ARATH	SNL2	Paired amphipathic helix protein Sin3-like 2	0.010972933430870519	sp|Q9LFQ3|SNL2_ARATH	1	1	1	1	0.0	6971828.794921875	0.082034358005266	0.0222151390633964	0.398913609291453	-0.169577224499698	0.137048193364476	0.0228113490726702	0.15262984926513	-0.142181750710777	0.109237156575672	-0.0892266130802879	1	1	1	1	1	1	1	1	1	1	1
sp|Q9SRY4|LPA1_ARATH	LPA1	Protein LOW PSII ACCUMULATION 1, chloroplastic	0.05077262693156733	sp|Q9SRY4|LPA1_ARATH	1	3	2	2	0.0	1135272134.8894043	-0.31430854986826	0.015643402423331	-0.0874783339235083	0.259004699063506	0.0108414829974306	-0.293852399568095	-0.329350365638499	-0.126300691796081	-0.23512495140573	0.120446885656293	3	3	3	3	3	3	3	3	3	3	3
sp|Q9FJD4|IMB1_ARATH	KPNB1	Importin subunit beta-1	0.028735632183908046	sp|Q9FJD4|IMB1_ARATH	1	3	3	3	0.0	476037220.6855469	0.186739539334118	-0.103722298531759	-0.180711776570677	-0.00164286157426519	-0.076887434086097	0.353262951324592	0.0187266340371717	0.294515391653431	0.0681651515090103	-0.0317064414262047	3	3	3	3	3	3	3	3	3	3	3
sp|P42697|DRP1A_ARATH	DRP1A	Phragmoplastin DRP1A	0.02459016393442623	sp|P42697|DRP1A_ARATH,sp|P42697-2|DRP1A_ARATH	2	3	3	3	0.005177993527508091	172072132.3219401	0.0244835466089461	0.00241679840226006	-0.105139945689372	-0.0523392309096669	-0.148462985633704	0.0850440455263026	-0.0476472660105078	0.0597633155648234	-0.0213807622032931	-0.033503346403335	3	3	3	3	3	3	3	3	3	3	3
sp|Q94BR4|PR19A_ARATH	PRP19A	Pre-mRNA-processing factor 19 homolog 1	0.03824091778202677	sp|Q94BR4|PR19A_ARATH	1	2	2	2	0.0007541478129713424	45326279.625	0.131772272960895	0.187013983111108	0.152085007816917	-0.194519988356185	0.0664210689519606	-0.140348013285318	0.0751558359792281	0.0820802140378447	0.0937242129897564	-0.370001182626225	2	2	2	2	2	2	2	2	2	2	2
sp|Q9FNP8|RS193_ARATH	RPS19C	40S ribosomal protein S19-3	0.06293706293706294	sp|Q9FNP8|RS193_ARATH	1	1	1	1	0.0	159208557.328125	0.41140519425773	-0.602858896496144	-0.250906792676314	-0.24306146634423	0.0845422490236247	0.580082741716801	0.236645873725709	0.469363604538848	0.379469181592121	-0.0288445941809021	1	1	1	1	1	1	1	1	1	1	1
sp|O82491|SPT16_ARATH	SPT16	FACT complex subunit SPT16	0.023277467411545624	sp|O82491|SPT16_ARATH	1	3	2	2	0.0	73611448.01635742	-0.183933365687562	-0.106199105649999	-0.154826453459444	0.162825550555433	0.30937010513878	-0.0508122124366235	-0.00628669290384609	0.00399214055928088	0.0463835798669923	-0.0148980992209298	3	3	3	3	3	3	3	3	3	3	3
sp|O22527|CLH1_ARATH	CLH1	Chlorophyllase-1	0.037037037037037035	sp|O22527|CLH1_ARATH	1	2	1	1	0.0	2565950174.8085938	0.0338722261881075	-0.0229543229684488	0.0879565104061193	0.199401670237658	-0.1306565394926	0.437819911463961	0.0659747613576376	0.688724446935437	-0.0870443093209667	0.36663104654974	2	2	2	2	2	2	2	2	2	2	2
sp|P16180|RR17_ARATH	RPS17	30S ribosomal protein S17, chloroplastic	0.12751677852348994	sp|P16180|RR17_ARATH	1	8	2	2	0.0	17782087058.94068	0.0293003612731213	0.0322307828411583	-0.174772384641395	0.0154706004716849	-0.100065779161576	-0.32767601636099	-0.0785889053630879	-0.131786598540438	-0.0595055401043201	0.0346324650799366	8	8	8	8	8	8	8	8	8	8	8
sp|Q9FYC2|PAO_ARATH	PAO	Pheophorbide a oxygenase, chloroplastic	0.09124767225325885	sp|Q9FYC2|PAO_ARATH	1	6	5	5	0.0	6197850850.612712	-0.289480461564611	0.293380327276266	-0.340498387982593	0.578963992868891	-0.0983649056699454	-0.301303237785724	-0.320563558170524	-0.153523573265572	-0.283503768906255	0.149183063299871	6	6	6	6	6	6	6	6	6	6	6
sp|O65686|RS16A_ARATH	RPS16-1	30S ribosomal protein S16-1, chloroplastic	0.2743362831858407	sp|O65686|RS16A_ARATH	1	11	4	4	0.0007541478129713424	2466285352.1207275	0.143876413018428	0.163651997766683	0.0516379856087497	0.112114800797506	0.0451396893392841	-0.440303319524631	0.0386775605018168	-0.318611329655988	0.0510002837214234	0.151088472769811	11	11	11	11	11	11	11	11	11	11	11
sp|Q9SMU8|PER34_ARATH	PER34	Peroxidase 34	0.042492917847025496	sp|Q9SMU8|PER34_ARATH,sp|Q9LHB9|PER32_ARATH,sp|P24101|PER33_ARATH	3	2	2	2	0.002074688796680498	29254325.4765625	-0.210259759383726	-0.159441470484216	-0.0922031484803734	0.12914011404381	0.0680341441076129	0.552781577920436	-0.0507079790393612	0.279954270024423	-0.115026916220891	0.192788038991914	2	2	2	2	2	2	2	2	2	2	2
sp|Q944K2|OST48_ARATH	OST48	Dolichyl-diphosphooligosaccharide--protein glycosyltransferase 48 kDa subunit	0.059496567505720827	sp|Q944K2|OST48_ARATH	1	3	3	3	0.0	907152240.6254883	0.249045549795566	-0.00166482271192159	0.196425333123379	-0.0257821651632715	-0.0287351541326712	0.304890779366591	0.166998116879513	0.240960256451097	-0.0220001977472872	-0.0812643167961111	3	3	3	3	3	3	3	3	3	3	3
sp|Q0WRJ7|FK202_ARATH	FKBP20-2	Peptidyl-prolyl cis-trans isomerase FKBP20-2, chloroplastic	0.08264462809917356	sp|Q0WRJ7|FK202_ARATH	1	2	2	2	0.002711864406779661	67051160.478515625	0.147728288502228	-0.0143962222456686	0.184597559714897	-0.0565687281359266	0.0544384475761408	-0.116994663173124	0.0358402452654487	0.184327577551976	-0.147964294709717	0.0383355339866558	2	2	2	2	2	2	2	2	2	2	2
sp|Q9SX83|DTX33_ARATH	DTX33	Protein DETOXIFICATION 33	0.01859504132231405	sp|Q9SX83|DTX33_ARATH	1	1	1	1	0.00795593635250918	122504004.0	0.09977846823752	-0.0522500037441027	-0.365743293956688	0.0516610336165182	-0.069294987086491	0.432711166823823	-0.206885783238745	0.471297509626623	-0.172784497728767	-0.137383169971902	1	1	1	1	1	1	1	1	1	1	1
sp|Q8L770|CLPR3_ARATH	CLPR3	ATP-dependent Clp protease proteolytic subunit-related protein 3, chloroplastic	0.048484848484848485	sp|Q8L770|CLPR3_ARATH	1	3	2	2	0.0007541478129713424	1537986114.618042	-0.22480031581023	0.101522616491588	0.17765715772086	0.0238448738480446	-0.20842508690285	-0.566648314896387	-0.134160449807859	-0.1720071603218	-0.211714251179576	-0.114042636191196	3	3	3	3	3	3	3	3	3	3	3
sp|Q9M1H3|AB4F_ARATH	ABCF4	ABC transporter F family member 4	0.019363762102351315	sp|Q9M1H3|AB4F_ARATH	1	2	2	2	0.0	287800191.443161	-0.025303885281263	-0.190455627924803	0.00519363016166619	-0.442171278958156	-0.00916460122692619	0.195082704760623	-0.178081052263284	0.251903635413158	0.225529291239027	0.0343821820403756	2	2	2	2	2	2	2	2	2	2	2
sp|Q9XIB5|REM19_ARATH	REM19	B3 domain-containing protein REM19	0.09292035398230089	sp|Q9XIB5|REM19_ARATH	1	2	1	1	0.0	94805033.39477539	NA	NA	NA	NA	NA	NA	NA	NA	NA	NA	NA	NA	NA	NA	NA	NA	NA	NA	NA	NA	NA
sp|O82291|PAP3_ARATH	PAP3	Probable plastid-lipid-associated protein 3, chloroplastic	0.05053191489361702	sp|O82291|PAP3_ARATH	1	4	2	2	0.0	522326708.2526245	-0.302797193267726	0.400016055679103	-0.545314765553561	0.612610717827971	-0.0838067659668367	-0.337847619674429	-0.201792117123692	-0.17890406860749	-0.167335182392979	0.43238595353879	4	4	4	4	4	4	4	4	4	4	4
sp|Q93Y22|COPD_ARATH	At5g05010	Coatomer subunit delta	0.03225806451612903	sp|Q93Y22|COPD_ARATH	1	2	2	2	0.0007541478129713424	252601565.5024414	0.148143640793946	-0.149751195222189	0.311761964622834	-0.00631405176014299	-0.0487395463946312	0.00341251775303864	-0.0712014918952408	0.0159831024475121	-0.0635410964090175	-0.101872192612633	2	2	2	2	2	2	2	2	2	2	2
sp|Q94BS2|MET1_ARATH	MET1	Protein MET1, chloroplastic	0.10149253731343283	sp|Q94BS2|MET1_ARATH	1	10	5	5	0.0	14840213575.288668	-0.161917398682925	0.0623504855699295	-0.0741195516903472	0.121787326509231	-0.0156059704814631	-0.427955012542432	-0.0591235754066211	-0.0144675173987698	-0.0685057229270569	-0.114680005323847	10	10	10	10	10	10	10	10	10	10	10
sp|O50008|METE1_ARATH	MS1	5-methyltetrahydropteroyltriglutamate--homocysteine methyltransferase 1	0.06928104575163399	sp|O50008|METE1_ARATH,sp|Q0WNZ5|METE3_ARATH	2	13	8	4	0.0007541478129713424	1949290050.82607	0.341875762997823	-0.231841241320153	0.00445044903768022	-0.385019053364465	-0.000270434508476747	0.412352491268317	0.362519192771907	0.520918710100459	0.483921832876575	-0.159840418289955	6	6	6	6	6	6	6	6	6	6	6
sp|O81235|SODM1_ARATH	MSD1	Superoxide dismutase [Mn] 1, mitochondrial	0.12987012987012986	sp|O81235|SODM1_ARATH	1	6	3	3	0.0	1743984005.569743	-0.0204592546649267	-0.171721719082892	-0.246116153200144	-0.0592178954674893	0.126124320205827	0.444069242466793	-0.0748611054534449	0.563387638726558	0.0393985623807396	-0.0909359133095275	6	6	6	6	6	6	6	6	6	6	6
sp|Q96321|IMPA1_ARATH	IMPA1	Importin subunit alpha-1	0.020676691729323307	sp|Q96321|IMPA1_ARATH	1	1	1	1	0.0007541478129713424	16329617.916015625	0.0920182142762385	-0.0679701184471835	0.229210539271936	0.0180476859397714	-0.0757855873095457	0.218988579318472	-0.0130960382907852	0.0481918382774618	-0.300917635179813	-0.0521922255034761	1	1	1	1	1	1	1	1	1	1	1
sp|Q56WD9|THIK2_ARATH	PED1	3-ketoacyl-CoA thiolase 2, peroxisomal	0.015151515151515152	sp|Q56WD9|THIK2_ARATH	1	2	1	1	0.002074688796680498	51423344.5078125	0.0293857444626249	-0.141564740288728	-0.140795913426508	-0.130440459263151	0.0340519408917093	0.39625891346958	0.365251490321248	0.405686206479947	-0.00303695236856605	0.651411621903669	2	2	2	2	2	2	2	2	2	2	2
sp|O22795|RK28_ARATH	RPL28	50S ribosomal protein L28, chloroplastic	0.1048951048951049	sp|O22795|RK28_ARATH	1	3	2	2	0.0007541478129713424	3457798492.8661194	0.12827664644549	0.0851407407890985	-0.0430128978741848	0.39127814315097	-0.0992589130178496	-0.13851020713968	-0.244619326988208	-0.310336684289335	-0.130633897977869	0.490307595689147	3	3	3	3	3	3	3	3	3	3	3
sp|Q9C5M8|PLY18_ARATH	At4g24780	Probable pectate lyase 18	0.024509803921568627	sp|Q9C5M8|PLY18_ARATH	1	1	1	1	0.0	75660330.42680359	0.330432437167154	-0.0617436783388516	0.529812842990086	0.0118212458314413	0.114455503241552	0.351951485062399	0.0143144309367886	0.213667944776547	0.102316853029402	-0.0791850848366602	1	1	1	1	1	1	1	1	1	1	1
sp|Q9ASX5|Y5520_ARATH	At5g05200	Uncharacterized aarF domain-containing protein kinase At5g05200, chloroplastic	0.04259259259259259	sp|Q9ASX5|Y5520_ARATH	1	3	3	3	0.0007541478129713424	1956257444.2392578	-0.353827559030086	0.246246260901513	-0.503138053809112	0.248815949111278	-0.318665762864176	-0.214597355105699	-0.136119389312111	-0.0918098624372652	-0.366654477874981	0.0432137825870429	3	3	3	3	3	3	3	3	3	3	3
sp|Q8W585|FTSH8_ARATH	FTSH8	ATP-dependent zinc metalloprotease FTSH 8, chloroplastic	0.07007299270072993	sp|Q8W585|FTSH8_ARATH	1	8	5	2	0.0	169149247.00732422	-0.356747210310309	0.476283460483562	-0.0597251007127637	0.0270059736751098	0.257241593857395	-0.21611827822177	0.40446080186001	-0.6944708211612	-0.516427412528424	0.545306293330183	4	4	4	4	4	4	4	4	4	4	4
sp|Q9STW6|HSP7F_ARATH	HSP70-6	Heat shock 70 kDa protein 6, chloroplastic	0.16852367688022285	sp|Q9STW6|HSP7F_ARATH,sp|Q9LTX9-2|HSP7G_ARATH	2	22	13	4	0.0	6697373913.030192	-0.253161524052591	0.304118277780889	0.199699674025631	0.218864262507176	-0.0580274709471551	-0.618634301037989	-0.211694479259571	-0.228539737822628	-0.117632937655138	0.103151955012499	5	5	5	5	5	5	5	5	5	5	5
sp|Q94JQ3|GLYP3_ARATH	SHM3	Serine hydroxymethyltransferase 3, chloroplastic	0.034026465028355386	sp|Q94JQ3|GLYP3_ARATH	1	5	2	2	0.0	165750056.70117188	-0.236062723748784	0.247350183544626	0.346088222050426	0.0290460469579723	-0.141674914299807	-0.210672431159391	-0.143004033903545	-0.111795588643834	-0.0124254404882542	0.022278372717806	5	5	5	5	5	5	5	5	5	5	5
sp|Q9ZVF6|PAHX_ARATH	PAHX	Phytanoyl-CoA dioxygenase	0.024734982332155476	sp|Q9ZVF6|PAHX_ARATH	1	1	1	1	0.002074688796680498	2341050986.654297	0.190557808778139	-0.015794194809283	0.19246991099152	-0.0341282376981291	-0.0421980591194808	0.402247010902975	0.0490635276757163	0.376833024769199	0.127037688425501	0.134877229802925	1	1	1	1	1	1	1	1	1	1	1
sp|Q9LF27|WDR12_ARATH	WDR12	Ribosome biogenesis protein WDR12 homolog	0.03233256351039261	sp|Q9LF27|WDR12_ARATH	1	1	1	1	0.0	11601443.334960938	0.0506121708092233	0.276645792302414	0.213393471961794	-0.137211254809964	0.0716853740537067	-0.0788627098152936	-0.00628388273479219	0.165707334982847	0.0460431807979305	-0.0620642298049203	1	1	1	1	1	1	1	1	1	1	1
sp|P56774|PETD_ARATH	petD	Cytochrome b6-f complex subunit 4	0.0625	sp|P56774|PETD_ARATH	1	2	1	1	0.0	2318584256.28125	-0.380845925630022	0.360958506246716	-0.360826725535283	0.212005587981025	0.0371306168676364	-0.381557761694696	0.124897897867681	-0.100855336245199	-0.115737740400812	0.660737487041676	2	2	2	2	2	2	2	2	2	2	2
sp|Q681Y3|Y1099_ARATH	At1g60990	Putative transferase At1g60990, chloroplastic	0.018518518518518517	sp|Q681Y3|Y1099_ARATH	1	1	1	1	0.0007541478129713424	100566848.3671875	-0.250608597550235	0.131265248588464	-0.0194138740648526	0.187359266513464	-0.181603399284037	-0.468914671075353	-0.17714024927917	-0.231092664324982	-0.187000761359521	0.117749696377197	1	1	1	1	1	1	1	1	1	1	1
sp|Q9SSK9|MLP28_ARATH	MLP28	MLP-like protein 28	0.056716417910447764	sp|Q9SSK9|MLP28_ARATH	1	2	2	2	0.002074688796680498	284608539.8294678	0.0838172356904745	-0.1505975089393	-0.013564420579371	-0.0479751247697373	-0.000934690178696407	0.0467692294994935	-0.0405597439733776	-0.107175598543921	0.0256798229024735	-0.0483787290680269	2	2	2	2	2	2	2	2	2	2	2
sp|Q9LS03|AOC1_ARATH	AOC1	Allene oxide cyclase 1, chloroplastic	0.03543307086614173	sp|Q9LS03|AOC1_ARATH	1	1	1	1	0.0	2470891937.1417236	-0.294543978489007	-0.109269573302219	-0.102171638988333	0.262266715203855	0.296645163594026	-0.577904378961625	-0.388774290994923	-0.0866713447687149	-0.663101163831604	0.026715158024273	1	1	1	1	1	1	1	1	1	1	1
sp|Q42599|NDS8A_ARATH	At1g79010	NADH dehydrogenase [ubiquinone] iron-sulfur protein 8-A, mitochondrial	0.07657657657657657	sp|Q42599|NDS8A_ARATH	1	2	2	1	0.0007541478129713424	1761475826.8623047	-0.0455167299253447	-0.277509100679667	0.693333469234091	-0.422110359512637	0.140623276475165	-0.146013471322755	0.134039810199357	0.132168470653089	0.355630384540481	-0.388882561513047	1	1	1	1	1	1	1	1	1	1	1
sp|Q93V88|P2C62_ARATH	At4g33500	Probable protein phosphatase 2C 62	0.09116022099447514	sp|Q93V88|P2C62_ARATH	1	10	8	8	0.0	15997634416.542093	-0.225040887913546	0.0940762352065345	0.0761302609642476	0.0385578937071247	0.0426084869125543	-0.32216060909856	-0.054128617711148	-0.124348998087974	-0.146644470888783	0.00371965464846635	10	10	10	10	10	10	10	10	10	10	10
sp|P54150|MSRA4_ARATH	MSR4	Peptide methionine sulfoxide reductase A4, chloroplastic	0.08914728682170543	sp|P54150|MSRA4_ARATH	1	3	2	2	0.0	49727258.0625	-0.0110183707640137	0.17667123038313	0.173392512721282	0.286057635446445	-0.00501376236819429	-0.521717950474075	0.10997645264454	-0.224449022644518	-0.173677946636717	0.226849769329857	3	3	3	3	3	3	3	3	3	3	3
sp|Q8GUG7|RH50_ARATH	RH50	DEAD-box ATP-dependent RNA helicase 50	0.010243277848911651	sp|Q8GUG7|RH50_ARATH	1	1	1	1	0.0007541478129713424	11977703.1953125	-0.158067964263314	-0.0925270233983326	0.0567932522206487	0.0759447251396952	0.171650972647773	-0.0439385223553188	0.0461104348331935	-0.0154713045361801	-0.0699324765743263	-0.115953317805046	1	1	1	1	1	1	1	1	1	1	1
sp|Q9SF40|RL4A_ARATH	RPL4A	60S ribosomal protein L4-1	0.06403940886699508	sp|Q9SF40|RL4A_ARATH,sp|P49691|RL4B_ARATH	2	5	3	3	0.0	3902242064.622518	0.337614723459802	-0.0846508581780068	0.103051508002721	-0.0610389332563295	-0.119919542467259	0.506003817727784	0.23278830458042	0.257209834528141	0.184728625457934	-0.168644960951222	5	5	5	5	5	5	5	5	5	5	5
sp|P41127|RL131_ARATH	RPL13B	60S ribosomal protein L13-1	0.05339805825242718	sp|P41127|RL131_ARATH	1	2	1	1	0.0	80393592.8125	0.597878671573178	-0.145932854962276	0.410062352410785	-0.0533610105018636	0.0914399613123829	0.532602811061046	0.362399014291934	0.503885580238162	0.118766658546145	-0.184595935266231	2	2	2	2	2	2	2	2	2	2	2
sp|Q8GTR4|PULA1_ARATH	PU1	Pullulanase 1, chloroplastic	0.03419689119170984	sp|Q8GTR4|PULA1_ARATH	1	5	3	3	0.0	35834201.697916664	-0.111076956011518	0.252479891698261	0.0962971092173763	-0.0113401528454227	-0.0419205179159201	-0.234000560447326	-0.184979884768437	-0.221618394092276	-0.0402658060797982	0.0222571913836509	5	5	5	5	5	5	5	5	5	5	5
sp|Q9ZVH7|FAX3_ARATH	FAX3	Protein FATTY ACID EXPORT 3, chloroplastic	0.15223880597014924	sp|Q9ZVH7|FAX3_ARATH	1	6	4	4	0.0	634618280.4196777	-0.19716298808779	0.143890978893978	-0.228527833708886	0.00092510282778635	-0.046499641286843	-0.103999021049962	-0.294661013713227	-0.0909650504734669	-0.127337196074199	0.0785880504547993	6	6	6	6	6	6	6	6	6	6	6
sp|Q38953|DEAH5_ARATH	At3g26560	Probable pre-mRNA-splicing factor ATP-dependent RNA helicase DEAH5	0.015410958904109588	sp|Q38953|DEAH5_ARATH	1	2	2	2	0.0	61209179.76074219	-0.08327763406488	0.0145667140784571	-0.0705130999767443	-0.0642066079954886	-0.0449730090989187	-0.020733180995582	-0.0301885072144796	-0.0964567491168218	-0.0547122741481747	-0.0770955889451699	2	2	2	2	2	2	2	2	2	2	2
sp|O04619|ADNT1_ARATH	ADNT1	Mitochondrial adenine nucleotide transporter ADNT1	0.056818181818181816	sp|O04619|ADNT1_ARATH	1	2	2	2	0.0	570519690.7680664	0.00800007128702562	-0.066732042531906	-0.355706302135107	-0.0505603405087887	-0.0225603437981849	0.215075333303663	0.0687428516254127	0.184910528385484	0.0548312970396791	0.354354556789388	2	2	2	2	2	2	2	2	2	2	2
sp|Q9STF2|PTA16_ARATH	PTAC16	Protein PLASTID TRANSCRIPTIONALLY ACTIVE 16, chloroplastic	0.3352941176470588	sp|Q9STF2|PTA16_ARATH,sp|Q9STF2-2|PTA16_ARATH	2	25	14	14	0.0	25438515300.15202	-0.305979575750774	0.185107574856145	-0.44571073754777	0.526814195723218	0.0452405028663838	-0.424698973132838	-0.134152983410687	-0.161888965700082	-0.217772427097778	0.370825713897823	25	25	25	25	25	25	25	25	25	25	25
sp|Q9FHR8|DCI1_ARATH	DCI1	Delta(3,5)-Delta(2,4)-dienoyl-CoA isomerase, peroxisomal	0.03237410071942446	sp|Q9FHR8|DCI1_ARATH	1	1	1	1	0.0	44809565.4609375	0.376075552228922	-0.00340716598176982	0.107037470189649	-0.123227615424476	0.206578165470551	0.477705424619826	0.0335234407198057	0.32230099781158	0.0669089520700403	0.0480558152235284	1	1	1	1	1	1	1	1	1	1	1
sp|Q9FFN4|BGAL6_ARATH	BGAL6	Beta-galactosidase 6	0.036211699164345405	sp|Q9FFN4|BGAL6_ARATH,sp|Q9SCV0|BGA12_ARATH,sp|Q9SCV0-2|BGA12_ARATH,sp|Q8GX69|BGA16_ARATH,sp|Q9SCU9|BGA13_ARATH,sp|Q9SCV9|BGAL3_ARATH,sp|Q9SCV9-2|BGAL3_ARATH,sp|Q9SCV3|BGAL9_ARATH,sp|Q9LFA6|BGAL2_ARATH,sp|Q9SCV4|BGAL8_ARATH,sp|Q9SCV8|BGAL4_ARATH	11	3	3	3	0.0	237530618.99637857	-0.244597170674089	-0.00310744780584926	0.175982962808586	-0.0269356835857768	0.191262851787891	0.434535099914463	0.100716643372035	0.532469252874972	-0.11762944190134	-0.0452935062923361	3	3	3	3	3	3	3	3	3	3	3
sp|P94111|SSL12_ARATH	SSL12	Protein STRICTOSIDINE SYNTHASE-LIKE 12	0.04477611940298507	sp|P94111|SSL12_ARATH	1	2	2	2	0.0007541478129713424	108707848.16113281	0.139963188813341	-0.0814721526014601	-0.137566090034673	-0.00871523086776227	0.150893148783483	0.520646753358607	-0.168680978248439	0.481000040429557	0.0695647616468476	0.190963838963605	2	2	2	2	2	2	2	2	2	2	2
sp|Q7XJJ7|FAAH_ARATH	FAAH	Fatty acid amide hydrolase	0.03459637561779242	sp|Q7XJJ7|FAAH_ARATH	1	3	2	2	0.0	23317024.181121826	NA	NA	NA	NA	NA	NA	NA	NA	NA	NA	NA	NA	NA	NA	NA	NA	NA	NA	NA	NA	NA
sp|Q9FPG2|OP21B_ARATH	OEP21B	Outer envelope pore protein 21B, chloroplastic	0.04790419161676647	sp|Q9FPG2|OP21B_ARATH	1	1	1	1	0.0007541478129713424	43302571.7109375	0.240124076423928	0.264843332725613	-0.675167676801092	0.169034773411402	-0.569667219201	-0.100326979218067	-0.907677011545273	-0.401993320349098	-0.520805769992908	0.520800950356199	1	1	1	1	1	1	1	1	1	1	1
sp|Q5G1S8|PP241_ARATH	EMB1270	Pentatricopeptide repeat-containing protein At3g18110, chloroplastic	0.010416666666666666	sp|Q5G1S8|PP241_ARATH	1	1	1	1	0.0007541478129713424	88780298.77399063	-0.023306582785072	0.581861670101549	0.621016796533493	-0.142519436679285	0.212939949175762	-0.161410358459671	-0.150184080282069	-0.767612489855796	-0.351154722626871	0.271436936870706	1	1	1	1	1	1	1	1	1	1	1
sp|O64740|SC13B_ARATH	SEC13B	Protein transport protein SEC13 homolog B	0.026490066225165563	sp|O64740|SC13B_ARATH	1	1	1	1	0.0007541478129713424	299607883.23031616	0.408021699720299	-0.132314605182547	0.639889866937038	-0.171239618486082	0.194066878772218	0.382619514675543	0.410415840153536	0.274881659318491	0.0847683898340819	-0.0903362662120193	1	1	1	1	1	1	1	1	1	1	1
sp|Q9LER7|PSRP5_ARATH	PSRP5	50S ribosomal protein 5, chloroplastic	0.0945945945945946	sp|Q9LER7|PSRP5_ARATH	1	1	1	1	0.0	335982641.2702637	0.192273248529485	-0.315013291898468	0.0333068121529774	0.47872398856631	0.0187805350343977	-0.35560041051755	0.541388635145938	-0.297989032791757	0.0293027629190892	0.341053911976238	1	1	1	1	1	1	1	1	1	1	1
sp|Q9FY50|RK10_ARATH	RPL10	50S ribosomal protein L10, chloroplastic	0.07727272727272727	sp|Q9FY50|RK10_ARATH	1	8	4	4	0.0	10694184478.550272	-0.046047731554554	0.0317931759636316	0.033401483958075	0.131671351109218	0.0203789587288998	-0.28146083382307	-0.0711766483582035	-0.235183074687519	0.104886798388652	-0.0951622656831672	8	8	8	8	8	8	8	8	8	8	8
sp|Q8GZQ3|PNP1_ARATH	PNP1	Polyribonucleotide nucleotidyltransferase 1, chloroplastic	0.0368763557483731	sp|Q8GZQ3|PNP1_ARATH	1	4	4	4	0.0	722358044.6476034	0.00296646055296401	0.186037038824578	0.0478240688180884	0.188546206390261	-0.0863040982524304	-0.169340735532272	-0.188754484103927	-0.116208818541167	-0.207272334871204	0.182834122126989	4	4	4	4	4	4	4	4	4	4	4
sp|O22914|CP121_ARATH	CP12-1	Calvin cycle protein CP12-1, chloroplastic	0.08064516129032258	sp|O22914|CP121_ARATH	1	3	1	1	0.0007541478129713424	12286830.73828125	-0.145830234390747	0.344863480313963	0.00813975753381513	0.0748444479470876	-0.0165532565158086	-0.379328243055339	-0.208585418030172	-0.22719171584782	-0.294936141868243	-0.0301054471299773	3	3	3	3	3	3	3	3	3	3	3
sp|Q9SU63|AL2B4_ARATH	ALDH2B4	Aldehyde dehydrogenase family 2 member B4, mitochondrial	0.027881040892193308	sp|Q9SU63|AL2B4_ARATH	1	3	2	2	0.0007541478129713424	61481870.220703125	0.0217066056279118	-0.203073926552067	-0.169462609199273	-0.482478968187211	0.108499515469535	0.505602199295001	0.379019574237656	0.532054950977911	0.221028267255829	-0.0209313149890624	3	3	3	3	3	3	3	3	3	3	3
sp|P25864|RK9_ARATH	RPL9	50S ribosomal protein L9, chloroplastic	0.1319796954314721	sp|P25864|RK9_ARATH	1	7	3	3	0.0007541478129713424	1638252496.2387798	0.0683487058013621	0.192145781533345	0.128139058810174	0.183940177399598	0.0549451779308319	-0.467112664372969	-0.099528074209513	-0.223758618464568	0.0247817500063299	0.0705844063237082	7	7	7	7	7	7	7	7	7	7	7
sp|Q1EBV7|BASS2_ARATH	BASS2	Sodium/pyruvate cotransporter BASS2, chloroplastic	0.039119804400977995	sp|Q1EBV7|BASS2_ARATH	1	4	2	2	0.0	13469304586.120998	0.0834965797572464	0.00695203406683831	0.124943548935157	0.110100693401507	-0.0400685930257003	-0.0261011678992702	-0.0209582773102821	-0.154620040917714	0.0225812558722058	-0.18044907874972	4	4	4	4	4	4	4	4	4	4	4
sp|Q9LIB2|PHS1_ARATH	PHS1	Alpha-glucan phosphorylase 1	0.04885654885654886	sp|Q9LIB2|PHS1_ARATH	1	10	6	6	0.0	7806950810.576253	-0.2029267529977	0.197355975583577	0.152665163514938	0.0508540435469853	-0.0244820150259093	-0.323572559081443	-0.102824175821837	-0.182915387695082	0.00453090263814016	0.0308930342678151	10	10	10	10	10	10	10	10	10	10	10
sp|Q56YA5|SGAT_ARATH	AGT1	Serine--glyoxylate aminotransferase	0.04239401496259352	sp|Q56YA5|SGAT_ARATH	1	3	2	2	0.0	66538556.552368164	-0.264037448075314	-0.106583494385404	0.166918164405168	-0.289665475579279	0.230691554639953	0.0644145162500909	0.0674829580126555	0.00831333217329533	0.166480148540579	0.107787261811086	3	3	3	3	3	3	3	3	3	3	3
sp|Q93YN0|SCO2_ARATH	SCO2	Protein disulfide-isomerase SCO2	0.0748663101604278	sp|Q93YN0|SCO2_ARATH	1	1	1	1	0.0007541478129713424	17192984.982421875	0.0831845137913656	0.106195237927944	0.0303896320355985	0.15790326509726	0.0204585172191996	-0.228344241745988	-0.363662230187267	-0.303492690522323	-0.419180458625524	-0.0691765976239695	1	1	1	1	1	1	1	1	1	1	1
sp|Q9C5H6|CSTR3_ARATH	UTR6	CMP-sialic acid transporter 3	0.04197530864197531	sp|Q9C5H6|CSTR3_ARATH	1	1	1	1	0.0	10426576.9609375	0.274385318355777	-0.446660823407957	0.247635729685133	-0.116744597848055	0.312152993899375	0.49495640755184	-0.0221675380159767	0.27789647691469	-0.061972071099575	0.307064443784612	1	1	1	1	1	1	1	1	1	1	1
sp|Q9FWA4|GAUT9_ARATH	GAUT9	Probable galacturonosyltransferase 9	0.0142602495543672	sp|Q9FWA4|GAUT9_ARATH	1	1	1	1	0.0007541478129713424	43430934.5546875	0.234659657705488	-0.0505141430775407	-0.0147771762362847	-0.122306902021873	-0.0924008734453237	0.213015674520189	0.200083048254146	0.113372928328132	0.181966438716609	0.00106140869921934	1	1	1	1	1	1	1	1	1	1	1
sp|Q9SYT0|ANXD1_ARATH	ANN1	Annexin D1	0.10725552050473186	sp|Q9SYT0|ANXD1_ARATH	1	4	3	3	0.0	968959265.5318807	0.180798494495134	-0.150044779399376	-0.0321178497290715	-0.25155617126847	0.0616409009006329	0.374311933180639	0.00434267059361249	0.45372504139879	0.215734978035345	0.148672598879158	4	4	4	4	4	4	4	4	4	4	4
sp|Q9SXB6|MLO2_ARATH	MLO2	MLO-like protein 2	0.03315881326352531	sp|Q9SXB6|MLO2_ARATH	1	3	2	2	0.0	1189332342.4891052	0.0542593524357655	-0.0832552616055384	0.378844906297406	-0.519691816823878	-0.170744530706636	0.189769259582992	0.368468466272334	0.270869076939584	-0.0186169616342511	-0.413768291783861	3	3	3	3	3	3	3	3	3	3	3
sp|O22886|DCUP2_ARATH	HEME2	Uroporphyrinogen decarboxylase 2, chloroplastic	0.03553299492385787	sp|O22886|DCUP2_ARATH	1	5	2	2	0.002074688796680498	536015659.7137451	0.152886409860423	0.259524727625186	0.199338869387088	0.150244009310089	-0.0511556552836767	-0.472766474498631	0.0387488190917362	-0.187304315622693	-0.0687937552437337	0.0637308218017099	5	5	5	5	5	5	5	5	5	5	5
sp|Q94A32|FAX2_ARATH	FAX2	Protein FATTY ACID EXPORT 2, chloroplastic	0.2	sp|Q94A32|FAX2_ARATH	1	10	3	3	0.0	2221891667.0802207	-0.35599413843194	0.106323647088518	-0.114474654309794	0.334973987888266	-0.16765004902792	-0.148179620902476	-0.203555334123593	0.00810323136990387	-0.274332386100516	0.191469736122823	10	10	10	10	10	10	10	10	10	10	10
sp|Q9ZSR7|TPT_ARATH	TPT	Triose phosphate/phosphate translocator TPT, chloroplastic	0.08536585365853659	sp|Q9ZSR7|TPT_ARATH	1	7	4	4	0.0	1451643868.826823	0.000430639135058808	0.0836766819454571	-0.242782218544701	-0.0023277570812259	-0.28124054537511	0.00579526502644612	-0.326299482180268	-0.161596744704187	-0.0571721622732362	0.582756919903159	7	7	7	7	7	7	7	7	7	7	7
sp|O23342|SECE1_ARATH	SECE1	Preprotein translocase subunit SECE1	0.14689265536723164	sp|O23342|SECE1_ARATH	1	6	2	2	0.0	2863924457.573414	-0.208416346860288	0.13889872117452	0.0123636002211818	0.46622414002786	0.345365028969437	-0.664032010590343	0.191249651940799	-0.459182679459556	-0.13503711549283	0.0882579055913117	1	1	1	1	1	1	1	1	1	1	1
sp|Q9LNC4|GTE4_ARATH	GTE4	Transcription factor GTE4	0.022193211488250653	sp|Q9LNC4|GTE4_ARATH	1	1	1	1	0.0007541478129713424	19126102.927734375	-0.471759123135572	0.00138195397790319	1.60600407175125	-0.0513043864853153	0.253860426249253	-0.465157765822742	-0.286140553356093	-0.427839611232483	0.0803890040315078	0.0291379100079689	1	1	1	1	1	1	1	1	1	1	1
sp|Q42522|GSA2_ARATH	GSA2	Glutamate-1-semialdehyde 2,1-aminomutase 2, chloroplastic	0.11016949152542373	sp|P42799|GSA1_ARATH,sp|Q42522|GSA2_ARATH	2	6	4	4	0.0	7304813136.494283	0.0922912816742598	0.252804081569408	0.445296029289393	0.0624754229309876	-0.00627252683851598	-0.623303512732232	0.0923824135986648	-0.276305293940057	0.101927230416805	0.0279674637349148	6	6	6	6	6	6	6	6	6	6	6
sp|Q9C9C0|SPPA1_ARATH	SPPA	Serine protease SPPA, chloroplastic	0.04283604135893648	sp|Q9C9C0|SPPA1_ARATH	1	9	5	5	0.0	5974507240.633464	-0.201626071529895	0.219118526724143	-0.0421084020954421	0.413464885046817	-0.14585736372747	-0.513015453757802	-0.105962942124	-0.139946269113069	-0.275066541137381	0.0990048589212469	9	9	9	9	9	9	9	9	9	9	9
sp|Q4V3D9|SSL10_ARATH	SSL10	Protein STRICTOSIDINE SYNTHASE-LIKE 10	0.01871657754010695	sp|Q4V3D9|SSL10_ARATH	1	1	1	1	0.002074688796680498	111018186.5649414	-0.0902871173245772	0.0561800241354238	-0.171504452427232	0.0730139195889836	-0.0965095711797632	0.159225996080792	-0.0967865900947804	-0.290072160160608	0.0752722715036427	-0.0717130582303609	1	1	1	1	1	1	1	1	1	1	1
sp|Q9FGY4|FB341_ARATH	At5g49610	F-box protein At5g49610	0.022284122562674095	sp|Q9FGY4|FB341_ARATH	1	2	1	1	0.0057070386810399495	77172690.48725891	-0.271882925543899	-0.0160417530067871	0.219982059831382	0.0639208718039472	-0.0197014102566451	0.0733155151135438	0.0273105530787583	0.0819853257896055	-0.11278050178199	-0.102573755944532	2	2	2	2	2	2	2	2	2	2	2
sp|P56798|RR3_ARATH	rps3	30S ribosomal protein S3, chloroplastic	0.19724770642201836	sp|P56798|RR3_ARATH	1	9	6	6	0.0	2293116657.163574	0.194204518322143	0.0560988199992369	0.0398401051254247	0.194014017748138	0.00560967572176008	-0.353236090209514	-0.114905132098251	-0.273952895618453	0.130386506393641	-0.0224928300852616	9	9	9	9	9	9	9	9	9	9	9
sp|O24457|ODPA3_ARATH	PDH-E1	Pyruvate dehydrogenase E1 component subunit alpha-3, chloroplastic	0.02102803738317757	sp|O24457|ODPA3_ARATH	1	1	1	1	0.0007541478129713424	3593248781.4248047	-0.0447150606325537	0.0955155866885686	0.15719557995952	0.224678907354817	-0.0671751512450998	-0.596992990431346	0.147297671412523	-0.201986163074589	0.135516082368031	-0.0424485833258634	1	1	1	1	1	1	1	1	1	1	1
sp|P32069|TRPX_ARATH	ASA2	Anthranilate synthase alpha subunit 2, chloroplastic	0.06924315619967794	sp|P32069|TRPX_ARATH,sp|Q9ZVR7|PSKR1_ARATH	2	7	5	5	0.0	350913901.65134686	-0.208795517803593	-0.0470194613253998	-0.0252412696356075	-0.0190968434450327	-0.0950458842658	-0.235368770225126	0.0470561866767549	-0.121507465434065	-0.226992675066047	0.0413531033391754	7	7	7	7	7	7	7	7	7	7	7
sp|P52420|PUR2_ARATH	PUR2	Phosphoribosylamine--glycine ligase, chloroplastic	0.03007518796992481	sp|P52420|PUR2_ARATH	1	2	2	2	0.0007541478129713424	7175902434.714152	-0.0927829010938264	0.00637584586189988	-0.0639019055853689	-0.0449105499784079	-0.314792341947546	-0.198927603309644	-0.161081325581309	-0.140453790024289	-0.181272042999562	0.023586507747468	2	2	2	2	2	2	2	2	2	2	2
sp|Q9SVU4|TET20_ARATH	TOM2AH1	Tetraspanin-20	0.05693950177935943	sp|Q9SVU4|TET20_ARATH	1	1	1	1	0.00392156862745098	50306273255.46875	0.112684143033138	0.0909536879044435	0.021876935550166	0.186002458493751	0.112217311584337	-0.120519808277315	-0.169745777629812	0.178414566078378	-0.047621128468311	-0.333168942339443	1	1	1	1	1	1	1	1	1	1	1
sp|O22870|FK163_ARATH	FKBP16-3	Peptidyl-prolyl cis-trans isomerase FKBP16-3, chloroplastic	0.16143497757847533	sp|O22870|FK163_ARATH	1	4	4	4	0.0	10503919373.059448	-0.383780763234947	0.301696873178356	-0.362016229059929	0.605733360147784	-0.213323429707851	-0.266591064196813	-0.392850807174386	-0.0569170892089366	-0.205396251448752	0.418246886018999	4	4	4	4	4	4	4	4	4	4	4
sp|F4J8K6|RRP5_ARATH	RRP5	rRNA biogenesis protein RRP5	0.009895833333333333	sp|F4J8K6|RRP5_ARATH	1	2	2	2	0.006802721088435374	15768844.701171875	-0.121634510077792	0.109755300654606	0.181298328222725	0.447894647414003	-0.129447113338516	-0.1679714457179	-0.00611177653892847	-0.179328466057711	-0.183296189789553	0.0916622289231901	2	2	2	2	2	2	2	2	2	2	2
sp|Q94BT0|SPSA1_ARATH	SPS1	Sucrose-phosphate synthase 1	0.023010546500479387	sp|Q8RY24|SPSA3_ARATH,sp|Q94BT0|SPSA1_ARATH	2	3	3	2	0.0	91802966.234375	-0.0231051692296149	-0.131714676690265	-0.0680244911574261	0.0315410190703553	0.0782591016209597	0.043443884765356	0.188279701934464	0.210655812936429	-0.0623771114732401	0.0496910744677521	2	2	2	2	2	2	2	2	2	2	2
sp|P09468|ATPE_ARATH	atpE	ATP synthase epsilon chain, chloroplastic	0.3560606060606061	sp|P09468|ATPE_ARATH	1	4	4	4	0.0	5905518053.899414	-0.170080331490418	0.182116539113959	-0.602480571860086	0.543400635639416	0.12971103497638	-0.522747958008408	0.111252395471677	-0.230373889100188	-0.0214952708724709	-0.214111333978363	4	4	4	4	4	4	4	4	4	4	4
sp|P56797|RR2_ARATH	rps2	30S ribosomal protein S2, chloroplastic	0.07203389830508475	sp|P56797|RR2_ARATH	1	3	2	2	0.0007541478129713424	1992600052.209961	0.194969293699715	0.0970011595316596	-0.233880276957596	0.0856936234520229	-0.0734171088191511	-0.418700825543251	0.0402011056240847	-0.420400933119974	6.05412978771369e-05	0.0754271853068511	3	3	3	3	3	3	3	3	3	3	3
sp|P68209|SUCA1_ARATH	At5g08300	Succinate--CoA ligase [ADP-forming] subunit alpha-1, mitochondrial	0.04610951008645533	sp|P68209|SUCA1_ARATH,sp|Q8LAD2|SUCA2_ARATH	2	3	2	2	0.0007541478129713424	12531488048.572754	0.208085603153216	-0.211966360143608	-0.0657858130979818	-0.148146796241843	0.0637561081155296	0.844274844309137	0.23157959654307	0.365982774709892	0.243556025768779	-0.0539145748917766	3	3	3	3	3	3	3	3	3	3	3
sp|P82869|CYP37_ARATH	CYP37	Peptidyl-prolyl cis-trans isomerase CYP37, chloroplastic	0.10085836909871244	sp|P82869|CYP37_ARATH	1	14	7	7	0.0	6898776242.960317	-0.262837424315847	0.29430241556459	-0.0419543173026904	0.53644583169722	-0.0452135506605185	-0.478386093838028	-0.233511026596969	-0.208215926226051	-0.259123058070625	0.378353114545551	14	14	14	14	14	14	14	14	14	14	14
sp|Q9STX5|ENPL_ARATH	HSP90-7	Endoplasmin homolog	0.0959902794653706	sp|Q9STX5|ENPL_ARATH	1	11	7	7	0.0	2764288839.5236	0.289323108820278	0.022277599699736	-0.0492939915530108	-0.141569944523239	-0.288655908504585	0.58246775886057	0.119034373282524	0.182546099059858	0.0666351896682933	-0.139274408310842	11	11	11	11	11	11	11	11	11	11	11
sp|Q9FN48|CAS_ARATH	CAS	Calcium sensing receptor, chloroplastic	0.2842377260981912	sp|Q9FN48|CAS_ARATH	1	12	10	10	0.0	16195161677.69938	-0.352700695088128	0.246941070580723	-0.481208910017914	0.476485139456745	-0.0269015568023123	-0.332801679651041	-0.160647812560909	-0.124657364637959	-0.211958557410965	0.323918050629201	12	12	12	12	12	12	12	12	12	12	12
sp|P47999|CYSKP_ARATH	OASB	Cysteine synthase, chloroplastic/chromoplastic	0.03826530612244898	sp|Q9S6Z7|CYSD1_ARATH,sp|F4K5T2|CGL_ARATH,sp|Q9SXS7|CYSD2_ARATH,sp|P47999|CYSKP_ARATH	4	3	2	2	0.0007541478129713424	12860198978.976746	-0.0716610166814378	0.336749882354921	0.15855609519841	0.0761538017995345	-0.112915842974997	-0.262765511300035	-0.249959451790325	-0.215262056911043	0.0438404026798551	-0.00382747940437422	3	3	3	3	3	3	3	3	3	3	3
sp|Q9XJ36|CLPR2_ARATH	CLPR2	ATP-dependent Clp protease proteolytic subunit-related protein 2, chloroplastic	0.07885304659498207	sp|Q9XJ36|CLPR2_ARATH	1	3	2	2	0.0	1979641414.806549	-0.11296074462611	0.216002193487899	0.00717495672564539	0.123962386677437	-0.312097912700094	-0.527313431276022	-0.184363042749239	-0.204815957595712	-0.281547889559178	0.0772178004885697	3	3	3	3	3	3	3	3	3	3	3
sp|Q9SPE5|SNAG_ARATH	GSNAP	Gamma-soluble NSF attachment protein	0.058419243986254296	sp|Q9SPE5|SNAG_ARATH	1	2	2	2	0.0	1364199834.8216553	0.311266299301521	-0.0233570891396768	-0.0625408034161721	-0.149523880396288	0.0618761896959468	0.422885992718514	0.106538449776075	0.260774821081171	0.154809384778742	-0.0246263407841143	2	2	2	2	2	2	2	2	2	2	2
sp|Q7XZF5|RST1_ARATH	RST1	Protein RST1	0.008147745790331342	sp|Q7XZF5|RST1_ARATH	1	1	1	1	0.006802721088435374	5885719.451171875	-0.158991492832918	0.339537167180181	0.0568876602386261	0.0399150021004497	0.155493393950869	0.363498169120986	-0.258228329086651	0.255590091280761	-0.0899859349028578	-0.275985617834393	1	1	1	1	1	1	1	1	1	1	1
sp|Q8GXB1|U548_ARATH	At2g17695	UPF0548 protein At2g17695	0.1024390243902439	sp|Q8GXB1|U548_ARATH	1	3	2	2	0.0	2013480590.8168945	-0.275998097102248	0.0280926879213741	0.0923170406601841	-0.0299547162989033	-0.178532912250945	-0.328633536996339	0.486964529064774	-0.203003830638793	-0.114364938208936	-0.208002156926365	3	3	3	3	3	3	3	3	3	3	3
sp|Q8LCA1|CUT1B_ARATH	CURT1B	Protein CURVATURE THYLAKOID 1B, chloroplastic	0.09195402298850575	sp|Q8LCA1|CUT1B_ARATH	1	7	2	2	0.0007541478129713424	114729117221.53177	-0.238103276989178	0.270553191531956	-0.203781900193132	0.415638098714922	0.027991931873049	-0.478921305595835	-0.223341327781278	-0.221008086695192	-0.115942625933574	0.108492318268333	7	7	7	7	7	7	7	7	7	7	7
sp|Q9C958|SRK2B_ARATH	SRK2B	Serine/threonine-protein kinase SRK2B	0.05263157894736842	sp|Q9C958|SRK2B_ARATH,sp|P43291|SRK2A_ARATH	2	2	2	2	0.0	4551673940.3186035	0.00817540415502593	-0.290720570299381	-0.107796307403122	0.0821728531353485	-0.0579746258752944	0.192666555213127	-0.113851271169723	0.26098863409934	0.041516839066257	0.255402760354071	2	2	2	2	2	2	2	2	2	2	2
sp|Q9T076|ENL2_ARATH	At4g27520	Early nodulin-like protein 2	0.03724928366762178	sp|Q9T076|ENL2_ARATH	1	2	1	1	0.0	1155486151.2197762	-0.019978445100874	0.168610086735875	-0.267950625358178	0.0505870041108056	-0.290512536040817	-0.279192843573558	-0.0615588509715832	-0.167519617459915	-0.445236635860453	0.0618527621351186	2	2	2	2	2	2	2	2	2	2	2
sp|Q8GYL5|RS253_ARATH	RPS25D	40S ribosomal protein S25-3	0.06481481481481481	sp|Q8GYL5|RS253_ARATH	1	1	1	1	0.009030704394942806	29280504.5703125	0.16368911232808	-0.0191881176143625	-0.310503651366488	-0.0307343148930497	-0.194929171320843	0.217595264659852	0.0870513244728364	0.269180583594122	-0.0814362728469717	0.240157422809262	1	1	1	1	1	1	1	1	1	1	1
sp|Q949U7|PRX2E_ARATH	PRXIIE	Peroxiredoxin-2E, chloroplastic	0.10683760683760683	sp|Q949U7|PRX2E_ARATH	1	5	3	3	0.0	3283862738.1402993	-0.275640678167586	0.0719768292956555	-0.13933868208561	0.0307730949652778	-0.191262951903636	-0.333179455444236	-0.239276767408308	-0.148806537128329	-0.129330316407696	-0.0576043727340076	5	5	5	5	5	5	5	5	5	5	5
sp|P51414|RL261_ARATH	RPL26A	60S ribosomal protein L26-1	0.0547945205479452	sp|P51414|RL261_ARATH	1	1	1	1	0.0007541478129713424	258340671.1875	0.541708052978163	0.012822005608685	-0.187483693530869	-0.0627444381160935	-0.207747570737964	0.603609027108821	0.0458389379761015	0.26359061802085	-0.0391526210569193	-0.0576377229934826	1	1	1	1	1	1	1	1	1	1	1
sp|Q8RXX5|RK192_ARATH	At5g47190	50S ribosomal protein L19-2, chloroplastic	0.09606986899563319	sp|Q8RXX5|RK192_ARATH	1	3	2	1	0.0	81234041.40625	-0.521634633262091	-0.123601082295094	-0.532443910525714	0.0736786497876873	0.565722191343904	0.0345593832760791	1.88096625333202	-0.509014950539394	0.0315900128418392	0.0240680207913977	1	1	1	1	1	1	1	1	1	1	1
sp|O82663|SDHA1_ARATH	SDH1-1	Succinate dehydrogenase [ubiquinone] flavoprotein subunit 1, mitochondrial	0.02050473186119874	sp|O82663|SDHA1_ARATH	1	1	1	1	0.0	51664604.3125	-0.0474665169831945	-0.246372684251378	0.0336120355413172	0.0595043897446792	-0.0160675041890821	0.145878702296477	0.0191902004689228	0.237045080677817	0.0641853024569254	0.0536194056221637	1	1	1	1	1	1	1	1	1	1	1
sp|Q93Z70|ARGC_ARATH	At2g19940	Probable N-acetyl-gamma-glutamyl-phosphate reductase, chloroplastic	0.07231920199501247	sp|Q93Z70|ARGC_ARATH	1	6	3	3	0.0	1185562935.9305623	-0.242682110898598	0.205470604646868	0.107544065313379	0.0322548530233804	-0.0850833714003638	-0.457606773341169	-0.226575376860638	-0.113014302193664	0.0286774251842647	-0.0688029303955044	6	6	6	6	6	6	6	6	6	6	6
sp|O80934|Y2766_ARATH	At2g37660	Uncharacterized protein At2g37660, chloroplastic	0.09846153846153846	sp|O80934|Y2766_ARATH,sp|Q94EG6|Y5224_ARATH	2	7	5	5	0.0	8656411493.479776	-0.129832823649436	0.314019770977255	0.0700670539518207	0.0918327963003089	-0.0886402687449115	-0.484796529354966	-0.0370474366057363	-0.0695302393260127	-0.0444098379158895	0.0853507264717601	7	7	7	7	7	7	7	7	7	7	7
sp|Q9FV52|MAP1B_ARATH	MAP1B	Methionine aminopeptidase 1B, chloroplastic	0.04336043360433604	sp|Q9FV52|MAP1B_ARATH	1	3	2	2	0.0007541478129713424	175209241.90618896	-0.174433548398229	0.00412731588342474	-0.00686222321736274	-0.0316759400698499	-0.0545567777628593	-0.36546171437163	-0.0664839153023817	-0.201282606867848	-0.151869738788232	0.0468228419877947	3	3	3	3	3	3	3	3	3	3	3
sp|Q9MAB3|NOP5B_ARATH	NOP5-2	Probable nucleolar protein 5-2	0.03377110694183865	sp|Q9MAB3|NOP5B_ARATH	1	2	2	1	0.0007541478129713424	4701730.501953125	0.458306855808274	0.0134282759617754	0.390671635265262	0.44895719791752	0.114307925319916	0.444816289995442	0.319462984614109	-0.23862421946201	0.102362885125745	0.440675504098894	1	1	1	1	1	1	1	1	1	1	1
sp|Q9SRH5|VDAC1_ARATH	VDAC1	Mitochondrial outer membrane protein porin 1	0.025362318840579712	sp|Q9SRH5|VDAC1_ARATH	1	2	1	1	0.002711864406779661	68673357.78125	0.246431973457284	-0.14659279953505	0.0794370074163222	-0.0459674664692113	-0.216963070289553	0.663283940881964	0.030396273461768	0.615558200814832	0.244344767921852	-0.161261537095315	2	2	2	2	2	2	2	2	2	2	2
sp|Q8SAB7|SPK1_ARATH	SPK1	Guanine nucleotide exchange factor SPIKE 1	0.00819672131147541	sp|Q8SAB7|SPK1_ARATH	1	1	1	1	0.003282994090610637	77940204.95703125	0.323115153564344	-0.284931165479266	0.175603464794824	0.307175368164312	0.292993138480491	0.0806260045161213	0.223346981201419	-0.238868701865457	-0.151008946540095	-0.133800586280837	1	1	1	1	1	1	1	1	1	1	1
sp|Q9SF53|RL351_ARATH	RPL35A	60S ribosomal protein L35-1	0.12195121951219512	sp|Q9SF53|RL351_ARATH	1	2	2	1	0.0014958863126402393	2410656295.9362793	0.690178991805458	-0.0609684826130064	0.139297221436319	-0.0924096056840633	-0.0376015019604052	0.642020954170725	0.380122488682843	0.560912663396928	0.192420778252071	0.142158204892127	1	1	1	1	1	1	1	1	1	1	1
sp|Q9FVQ4|PLGG1_ARATH	PLGG1	Plastidal glycolate/glycerate translocator 1, chloroplastic	0.0390625	sp|Q9FVQ4|PLGG1_ARATH	1	5	3	3	0.0	186721007.6123047	0.147989914688421	-0.00870033071120169	0.122365246457868	0.0737348459438176	-0.215856398565314	-0.220485950897825	0.0814282027881243	-0.206429136671871	0.136194025495358	-0.180932843004803	5	5	5	5	5	5	5	5	5	5	5
sp|Q94AU2|SEC22_ARATH	SEC22	25.3 kDa vesicle transport protein	0.05045871559633028	sp|Q94AU2|SEC22_ARATH	1	1	1	1	0.0	52326269.85644531	-0.345001780613574	0.277395922038496	-0.087082978785828	0.13456030115824	-0.0656449430026447	0.0904673589695015	0.0490609739140591	0.140811458555144	-0.00218893640060358	-0.10113671147741	1	1	1	1	1	1	1	1	1	1	1
sp|O49629|PAP2_ARATH	PAP2	Probable plastid-lipid-associated protein 2, chloroplastic	0.02903225806451613	sp|O49629|PAP2_ARATH	1	1	1	1	0.0	896954825.2753906	-0.428818399354312	0.138174354267493	-0.46323914107866	0.385840389375257	-0.159681281608393	-0.150695956645009	-0.383895160971355	-0.00362879477710987	-0.524747943390455	-0.0173200927366706	1	1	1	1	1	1	1	1	1	1	1
sp|Q9MAC8|SSY2_ARATH	SS2	Starch synthase 2, chloroplastic/amyloplastic	0.020202020202020204	sp|Q9MAC8|SSY2_ARATH	1	2	2	2	0.0007541478129713424	63232264.51953125	-0.156826331605246	0.0535191091424014	0.102556063129946	0.0190122419364491	0.0144935340470349	-0.134260051471765	-0.0524302962495606	0.123552629400332	0.0137094679604619	-0.204601561063876	2	2	2	2	2	2	2	2	2	2	2
sp|Q9LTL0|C71BQ_ARATH	CYP71B26	Cytochrome P450 71B26	0.032	sp|Q9LTL0|C71BQ_ARATH	1	2	2	2	0.002074688796680498	155229841.42648315	0.0216097058859774	-0.218292327686	0.292739942397832	-0.0319006034591918	-0.0648284145586437	-0.0380519371169701	0.295451119698269	0.0820938859750484	-0.0994985455088155	-0.189973268274248	2	2	2	2	2	2	2	2	2	2	2
sp|P48641|GSHRC_ARATH	At3g24170	Glutathione reductase, cytosolic	0.02004008016032064	sp|P48641|GSHRC_ARATH	1	1	1	1	0.0	176434693.66259766	0.100274981721659	0.00805934168803368	-0.125572739346691	-0.0579817741954423	0.048113528240278	0.126531070587735	0.114019405312328	0.155108396158792	0.0460963423371439	-0.00533111911005246	1	1	1	1	1	1	1	1	1	1	1
sp|O22769|NDUV2_ARATH	At4g02580	NADH dehydrogenase [ubiquinone] flavoprotein 2, mitochondrial	0.03137254901960784	sp|O22769|NDUV2_ARATH	1	2	1	1	0.0007541478129713424	48217003.968688965	0.137919037082698	0.104857820419878	2.24421839653973	-0.561805531567923	0.335245218770101	-0.262026723947203	-0.342957347902748	-0.453768756267636	0.202815716277331	-0.43118845662203	2	2	2	2	2	2	2	2	2	2	2
sp|Q9M2L4|ACA11_ARATH	ACA11	Putative calcium-transporting ATPase 11, plasma membrane-type	0.027317073170731707	sp|Q9M2L4|ACA11_ARATH	1	4	3	1	0.003282994090610637	93132093.109375	0.312215448141914	0.109758309850656	-0.165575005789181	-0.159680742358065	-0.239542766634373	0.661279373986122	0.0664244289515543	0.842594865598984	-0.00710961100782015	0.0604197768949772	1	1	1	1	1	1	1	1	1	1	1
sp|Q8RY46|AB26B_ARATH	ABCB26	ABC transporter B family member 26, chloroplastic	0.037142857142857144	sp|Q8RY46|AB26B_ARATH	1	4	3	3	0.0	122370716.75651042	-0.134876197609347	0.110196165786792	-0.036879501473579	0.0612965086425361	-0.0983775635161042	-0.22855886577352	-0.212345164992453	-0.198579153483926	-0.102025114053404	0.0430342658059013	4	4	4	4	4	4	4	4	4	4	4
sp|Q94B35|ISPH_ARATH	ISPH	4-hydroxy-3-methylbut-2-enyl diphosphate reductase, chloroplastic	0.05793991416309013	sp|Q94B35|ISPH_ARATH	1	3	3	3	0.0	106740770.19791667	0.153770269008505	-0.0558963700573525	0.0897744678167687	-0.0077927531090265	-0.151520877899837	-0.0818140896227977	0.187094213456838	-0.110769059188404	0.0416208030960714	-0.0251616052187513	3	3	3	3	3	3	3	3	3	3	3
sp|O24496|GLO2C_ARATH	GLX2-2	Hydroxyacylglutathione hydrolase cytoplasmic	0.031007751937984496	sp|O24496|GLO2C_ARATH	1	1	1	1	0.0007541478129713424	44733608.661621094	0.415842917885642	-0.105036791185633	0.0947001368737155	-0.339800124715435	-0.0997942437877208	0.436286846611871	0.146341843895914	0.793458395137002	0.236489086824697	0.165462096747874	1	1	1	1	1	1	1	1	1	1	1
sp|P28186|RAE1C_ARATH	RABE1C	Ras-related protein RABE1c	0.1388888888888889	sp|P28186|RAE1C_ARATH,sp|O24466|RAE1A_ARATH,sp|Q9LZD4|RAE1D_ARATH,sp|Q9LZD4-2|RAE1D_ARATH,sp|Q9SF91|RAE1E_ARATH	5	5	3	3	0.0	266826588.86168417	-0.0400327682520421	-0.000475789960718842	-0.10662767857721	0.0434492744382697	0.0216831684616201	0.245568747975575	0.0382907110588557	0.23687769866678	-0.112108132774608	-0.139974578096658	5	5	5	5	5	5	5	5	5	5	5
sp|Q9M2Z8|MPCP2_ARATH	MPT2	Mitochondrial phosphate carrier protein 2, mitochondrial	0.024793388429752067	sp|Q9M2Z8|MPCP2_ARATH	1	1	1	1	0.0007541478129713424	99830374.015625	0.0136270406453316	-0.0699852564336609	-0.212705646281998	0.0200628239262506	-0.117648980693601	0.558763370857212	-0.0836115166120472	0.442435815296803	-0.433291510330882	-0.0132472332595226	1	1	1	1	1	1	1	1	1	1	1
sp|Q9LFR0|GMAN2_ARATH	GMII	Alpha-mannosidase 2	0.0196078431372549	sp|Q9LFR0|GMAN2_ARATH	1	2	2	2	0.0	194348301.50463867	0.17363654752918	-0.000103442365961826	1.23762666692823	-0.192318231498156	-0.345322915057592	0.105129330661097	0.0869688495669485	0.0221009517660491	-0.0711705827438447	-0.0285457446602813	2	2	2	2	2	2	2	2	2	2	2
sp|Q9SIB9|ACO3M_ARATH	ACO3	Aconitate hydratase 3, mitochondrial	0.09292929292929293	sp|Q9SIB9|ACO3M_ARATH	1	16	11	10	0.0	4317469659.606105	-0.106883857623212	-0.0153287704017355	-0.107747765266929	-0.0301948588555079	-0.0712756420128438	0.17500154113271	-0.0731255453686797	0.204070743823755	-0.0370121008546764	0.0764307487695186	15	15	15	15	15	15	15	15	15	15	15
sp|Q9SR73|RS281_ARATH	RPS28A	40S ribosomal protein S28-1	0.15625	sp|Q9SR73|RS281_ARATH	1	1	1	1	0.0014958863126402393	6900216.609375	0.349022367941094	0.0675799488661735	-0.382147803623544	-0.117502381373582	-0.293639991628491	0.228311409716126	-0.563495383731743	-0.0691592398761385	-0.321391499890163	0.294731864313811	1	1	1	1	1	1	1	1	1	1	1
sp|F4JFN3|HS906_ARATH	HSP90-6	Heat shock protein 90-6, mitochondrial	0.04130162703379224	sp|F4JFN3|HS906_ARATH	1	4	3	2	0.0	214191467.48553467	0.446612859553474	-0.12306386764849	-0.102755297155004	-0.0399452887532257	0.0461090606691208	0.0913844817738863	0.191292338564474	0.272478445476061	0.361033639064467	-0.192471534366918	2	2	2	2	2	2	2	2	2	2	2
sp|P56785|TI214_ARATH	TIC214	Protein TIC 214	0.04535274356103024	sp|P56785|TI214_ARATH,sp|P93296|M370_ARATH	2	12	8	8	0.0	1549346845.8600261	-0.0758149625010778	0.0248751218653016	0.103989487842243	-0.0354182305803792	-0.0308588290401897	-0.126983472304795	-0.0482202903577664	-0.120087547064453	-0.170445785065217	-0.0575495549525016	12	12	12	12	12	12	12	12	12	12	12
sp|Q9LF68|BOLA4_ARATH	BOLA4	Protein BOLA4, chloroplastic/mitochondrial	0.1016949152542373	sp|Q9LF68|BOLA4_ARATH	1	2	1	1	0.0	23848213.3828125	-0.0312015514381545	0.548898716077341	0.144544062309766	0.0623838862182029	-0.0973006447221456	-0.214532149281382	-0.291832882617829	-0.130299551633477	-0.205400828595114	-0.109733562659764	2	2	2	2	2	2	2	2	2	2	2
sp|Q8RXS1|PNSB4_ARATH	PNSB4	Photosynthetic NDH subunit of subcomplex B 4, chloroplastic	0.045714285714285714	sp|Q8RXS1|PNSB4_ARATH	1	3	1	1	0.0007541478129713424	12285078.96875	-0.243469949084786	0.336880794360402	-0.289703977834058	0.480761343279855	0.143594999349886	-0.316834560773557	-0.0305417265502457	-0.236340299432288	-0.0552065574647305	0.209188217769223	3	3	3	3	3	3	3	3	3	3	3
sp|Q9FJA6|RS33_ARATH	RPS3C	40S ribosomal protein S3-3	0.17338709677419356	sp|Q9FJA6|RS33_ARATH,sp|Q9SIP7|RS31_ARATH	2	10	6	2	0.0007541478129713424	1399095372.449707	0.223259101747659	-0.117335078259778	0.0725865255107667	0.117868599311382	0.0635577934474432	0.346691181826717	0.0212737197590847	0.115494847020677	0.144840988139851	-0.123166129899906	2	2	2	2	2	2	2	2	2	2	2
sp|Q9LF37|CLPB3_ARATH	CLPB3	Chaperone protein ClpB3, chloroplastic	0.0506198347107438	sp|Q9LF37|CLPB3_ARATH,sp|P42730|CLPB1_ARATH,sp|F4JVJ1|CLPB2_ARATH	3	7	5	5	0.0	7442941990.023763	-0.120368057012904	0.218279315192671	-0.123714715765399	-0.0127880397835658	-0.0505713121011597	-0.399495194600753	-0.0360490319728393	-0.194989698742149	-0.040121655356737	-0.0828907577453792	7	7	7	7	7	7	7	7	7	7	7
sp|Q0WT48|DNJ21_ARATH	ERDJ2A	DnaJ protein ERDJ2A	0.046579330422125184	sp|Q0WT48|DNJ21_ARATH	1	3	3	3	0.0057070386810399495	34002465.640625	-0.0771370391563342	-0.0532681939130395	-0.308192611569178	-0.246001791254415	0.0978007540891328	0.0465671107820036	0.14897259936243	-0.0474561313324466	-0.112788122959627	-0.0462559867814596	3	3	3	3	3	3	3	3	3	3	3
sp|Q9FGN0|COG7_ARATH	COG7	Conserved oligomeric Golgi complex subunit 7	0.009569377990430622	sp|Q9FGN0|COG7_ARATH	1	1	1	1	0.006802721088435374	34305012.94140625	0.0788964233089096	0.0676190153513669	0.104145965969586	-0.117541447858776	-0.038007687524094	0.0643780507213911	0.109991089415702	0.0518205043205358	-0.0910417164610706	0.164821337919759	1	1	1	1	1	1	1	1	1	1	1
sp|P56753|NDHH_ARATH	ndhH	NAD(P)H-quinone oxidoreductase subunit H, chloroplastic	0.017811704834605598	sp|P56753|NDHH_ARATH	1	2	1	1	0.002074688796680498	12992916536.996277	-0.196246011772172	0.244697306615304	-0.504725072417173	0.153394163112933	-0.0713969545174242	-0.437282649718444	-0.274338576258832	-0.224067797341479	-0.216744175941693	0.110774428356483	2	2	2	2	2	2	2	2	2	2	2
sp|O65572|CCD1_ARATH	CCD1	Carotenoid 9,10(9',10')-cleavage dioxygenase 1	0.016728624535315983	sp|O65572|CCD1_ARATH	1	2	1	1	0.0007541478129713424	1392937389.255371	0.065116328408656	0.0735281476076626	0.0888324697244913	-0.0120346288639053	-0.0533999310978004	0.346764867060649	0.135591823528766	0.223530852957379	0.125883125531905	-0.13308473485726	2	2	2	2	2	2	2	2	2	2	2
sp|Q8L636|NCL_ARATH	NCL	Sodium/calcium exchanger NCL	0.018803418803418803	sp|Q8L636|NCL_ARATH	1	2	1	1	0.0	1473059968.0754395	0.397758099130954	0.0864383755963871	0.0973147181203107	-0.0101566607094843	-0.0642974550012738	0.480892321830768	0.221321202772602	0.466516289143597	-0.0519774200659207	-0.187239116443982	2	2	2	2	2	2	2	2	2	2	2
sp|P55826|PPOC_ARATH	PPOX1	Protoporphyrinogen oxidase 1, chloroplastic	0.03165735567970205	sp|P55826|PPOC_ARATH,sp|P55826-2|PPOC_ARATH	2	6	3	3	0.0007541478129713424	1633409855.4531047	-0.215384542102168	0.0242311492706833	-0.111616979045754	0.133002864298243	0.168645976704506	-0.354450430831426	-0.109445893318962	-0.228352883718249	0.0228760468529234	0.186806280324554	6	6	6	6	6	6	6	6	6	6	6
sp|Q9FMX6|DJC76_ARATH	DJC76	Chaperone protein dnaJ C76, chloroplastic	0.03225806451612903	sp|Q9FMX6|DJC76_ARATH	1	2	2	2	0.0057070386810399495	67766326.88085938	-0.107023301767872	0.396580544961815	-0.230401357645377	0.330946955241727	-0.454663015409109	-0.325531683027142	-0.864581199903739	-0.221966724914226	-0.359669339408777	0.35434249106543	2	2	2	2	2	2	2	2	2	2	2
sp|P50546|RPOB_ARATH	rpoB	DNA-directed RNA polymerase subunit beta	0.03264925373134328	sp|P50546|RPOB_ARATH	1	4	4	4	0.0	4729000277.026855	-0.165241090747938	-0.061797635284857	0.00953199985113606	0.0536531988873761	0.0156111718467731	-0.203350411842788	-0.0701701241874075	-0.11594925545157	-0.0569240269982787	0.0126733698512886	4	4	4	4	4	4	4	4	4	4	4
sp|Q9S713|STT7_ARATH	STN7	Serine/threonine-protein kinase STN7, chloroplastic	0.05516014234875445	sp|Q9S713|STT7_ARATH	1	7	4	4	0.0	179110227.81121826	-0.327137012177659	0.21600142813948	-0.116260080435527	0.34329479697287	0.0201213811261551	-0.428595857463719	-0.212287886606346	-0.142295467840539	-0.0625833499920674	0.0140601151326587	7	7	7	7	7	7	7	7	7	7	7
sp|O80386|CIP7_ARATH	CIP7	COP1-interacting protein 7	0.010396975425330813	sp|O80386|CIP7_ARATH	1	1	1	1	0.002074688796680498	11198070.15625	0.0847990332381978	-0.200002674296034	0.667560779001315	-0.0474459031995349	0.194348056621217	-0.172538137171157	0.372006776312213	0.261038681321879	0.0682043683356053	-0.149949873953932	1	1	1	1	1	1	1	1	1	1	1
sp|Q9LKA5|MORF8_ARATH	MORF8	Multiple organellar RNA editing factor 8, chloroplastic/mitochondrial	0.017721518987341773	sp|Q9LKA5|MORF8_ARATH	1	1	1	1	0.002074688796680498	964884304.3665161	0.119170923303981	-0.309998012681222	0.147577227630443	-0.289812795227242	0.132916331200945	0.376809594414102	0.326672255048603	0.503292488048506	0.243866792996847	0.276576562222499	1	1	1	1	1	1	1	1	1	1	1
sp|Q9SDS7|VATC_ARATH	VHA-C	V-type proton ATPase subunit C	0.10133333333333333	sp|Q9SDS7|VATC_ARATH	1	7	4	4	0.0	213760648.47981772	0.450248992642245	-0.0660499495714024	0.210846120453759	-0.125643464170514	0.0303368129738173	0.722930406861192	0.278431077428361	0.896120694718797	0.165792042706126	0.183932420513124	7	7	7	7	7	7	7	7	7	7	7
sp|Q39097|ERF1X_ARATH	ERF1-1	Eukaryotic peptide chain release factor subunit 1-1	0.022935779816513763	sp|Q39097|ERF1X_ARATH	1	1	1	1	0.0	160851479.23242188	0.228047882323599	-0.263355766700032	-0.0775436227262585	-0.142337699975231	0.273296288116382	0.25524819058492	0.398470257226815	0.0745501668532809	0.0580105625491285	-0.0113783469096811	1	1	1	1	1	1	1	1	1	1	1
sp|P21276|SODF1_ARATH	FSD1	Superoxide dismutase [Fe] 1, chloroplastic	0.0660377358490566	sp|P21276|SODF1_ARATH	1	6	2	2	0.002074688796680498	587098654.6435547	-0.0563125891473821	0.2991449842199	0.101576759863576	0.0532297891593738	-0.181990536634532	-0.628097635860204	-0.178739540064047	-0.247721067756737	0.096555265079596	-0.0375140175362221	6	6	6	6	6	6	6	6	6	6	6
sp|O82514|KAD4_ARATH	ADK1	Adenylate kinase 4	0.07317073170731707	sp|O82514|KAD4_ARATH	1	4	2	2	0.0	241756905.08642578	0.122252280026535	-0.0953702229906037	-0.0340981227877224	-0.0331256021336519	0.006465748878969	0.38109522232885	-0.0402719052573484	0.362328798800519	0.142529694709353	0.0428396070507331	4	4	4	4	4	4	4	4	4	4	4
sp|O64883|BGL26_ARATH	BGLU26	Beta-glucosidase 26, peroxisomal	0.033928571428571426	sp|O64883|BGL26_ARATH	1	3	2	2	0.0	185651305.97851562	-0.0121708679132628	-0.168500625327384	-0.0515603996715299	0.0509597520656029	0.0921453223545567	0.151309850615318	0.126240129435849	0.238354171329987	0.123618301563475	-0.0844882085110479	3	3	3	3	3	3	3	3	3	3	3
sp|Q9S850|SUOX_ARATH	SOX	Sulfite oxidase	0.06361323155216285	sp|Q9S850|SUOX_ARATH	1	2	2	2	0.0	33895298.720458984	0.0553881053570664	-0.148310439709295	-0.251781374729225	-0.135466046299376	0.134623931419974	-0.046368181450096	-0.110372594545816	-0.0921915321695037	-0.00393699353394172	-0.0900867748119758	2	2	2	2	2	2	2	2	2	2	2
sp|Q9C7W4|LACS3_ARATH	LACS3	Long chain acyl-CoA synthetase 3	0.022556390977443608	sp|Q9C7W4|LACS3_ARATH	1	1	1	1	0.0	21929916.2421875	0.0493103953771157	-0.315865375947023	-0.177584846486004	-0.0944378384561486	-0.0259493453049062	0.263468816718019	0.0383321635936897	0.0472812830109968	0.218127530657753	0.0477457825609156	1	1	1	1	1	1	1	1	1	1	1
sp|Q8GY23|UPL1_ARATH	UPL1	E3 ubiquitin-protein ligase UPL1	0.005161640858462374	sp|Q8H0T4|UPL2_ARATH,sp|Q8GY23|UPL1_ARATH	2	2	2	2	0.0	284428276.3979492	0.094971177264735	-0.0317178596656387	-0.0810297835605338	-0.0182045728417726	-0.123049166406012	0.13968603506529	0.00165022063032216	0.120039692648643	-0.110880708112348	0.0151273988275689	2	2	2	2	2	2	2	2	2	2	2
sp|Q9C7F7|LTPG1_ARATH	LTPG1	Non-specific lipid transfer protein GPI-anchored 1	0.04145077720207254	sp|Q9C7F7|LTPG1_ARATH	1	1	1	1	0.0007541478129713424	152685027.6953125	0.399530193477241	0.0103157604677211	0.0224293509671476	-0.119837793731076	0.0426094568097417	0.610827155904577	0.328631325298772	0.558221184236765	0.121136535171345	-0.0277755675545448	1	1	1	1	1	1	1	1	1	1	1
sp|Q39221|STLP2_ARATH	STL2P	SEC12-like protein 2	0.05089058524173028	sp|Q39221|STLP2_ARATH	1	3	2	2	0.0	55963263.1796875	0.22470932049206	-0.0537902669913244	0.0192749421444613	-0.0217303750361482	-0.0223496902617635	0.610758754272341	-0.188243493226942	0.455944461561093	0.107142341916818	-0.00892383268362362	3	3	3	3	3	3	3	3	3	3	3
sp|Q9LIK9|APS1_ARATH	APS1	ATP sulfurylase 1, chloroplastic	0.08207343412526998	sp|O23324|APS3_ARATH,sp|Q9S7D8|APS4_ARATH,sp|Q9LIK9|APS1_ARATH	3	4	4	4	0.0	290196201.9170125	-0.251216034078121	0.320071425054867	-0.141909704979769	-0.0147911681135722	-0.174219648097127	-0.120557321423233	-0.0681308593924652	-0.160602635405954	-0.0812232912157329	0.057597630791431	4	4	4	4	4	4	4	4	4	4	4
sp|Q9M5A9|GPT1_ARATH	GPT1	Glucose-6-phosphate/phosphate translocator 1, chloroplastic	0.041237113402061855	sp|Q9M5A9|GPT1_ARATH	1	2	1	1	0.0	905598627.1691895	-0.0677309440892571	0.0258951262403375	0.0929002274979798	-0.0684387229590695	0.22290759851699	0.0349817896398852	0.142873832372559	0.0447788504720874	-0.0228916758028399	-0.210819361252497	2	2	2	2	2	2	2	2	2	2	2
sp|Q9C524|SCRK6_ARATH	At1g66430	Probable fructokinase-6, chloroplastic	0.0546875	sp|Q9C524|SCRK6_ARATH	1	2	2	2	0.0	68168576.890625	-0.204805652107144	0.0182280132559889	0.0169453626085767	0.122634286680373	-0.132324126227377	-0.336004976318405	0.0153757282273461	-0.126669155878331	-0.183322445115876	0.108819001613548	2	2	2	2	2	2	2	2	2	2	2
sp|O65785|C71B3_ARATH	CYP71B3	Cytochrome P450 71B3	0.03592814371257485	sp|O65785|C71B3_ARATH,sp|Q9LTM1|C71BM_ARATH,sp|Q9LTM2|C71BL_ARATH,sp|Q9SAE4|C71BT_ARATH	4	3	3	2	0.002074688796680498	477721753.6387024	0.20911114060425	-0.122865711374332	0.432455362257962	0.0836675233806168	-0.108225798776489	0.36826413726272	0.217331618561668	0.158903472618172	-0.0899729124090518	-0.0406289731446696	2	2	2	2	2	2	2	2	2	2	2
sp|Q9T0P4|GLTB2_ARATH	GLU2	Ferredoxin-dependent glutamate synthase 2, chloroplastic	0.03560466543891958	sp|Q9T0P4|GLTB2_ARATH	1	7	6	5	0.0	987800262.0065104	-0.154865538840874	0.0239802031838945	0.10869127142019	-0.0462675839806228	-0.0711726060640698	-0.0484652389932307	-0.11809520752912	0.00198715005876426	-0.135563921643012	0.0716934911773217	5	5	5	5	5	5	5	5	5	5	5
sp|F4J7A7|PPD7_ARATH	PPD7	PsbP domain-containing protein 7, chloroplastic	0.05357142857142857	sp|F4J7A7|PPD7_ARATH	1	2	2	2	0.003282994090610637	333375135.4213867	-0.265675975137714	0.0157037550016241	-0.0946401598650564	0.248795379454051	-0.11644526445719	-0.301371518502735	-0.230818843466804	-0.110044096993536	-0.14315307056928	-0.00141028684895428	2	2	2	2	2	2	2	2	2	2	2
sp|P25696|ENO2_ARATH	ENO2	Bifunctional enolase 2/transcriptional activator	0.038288288288288286	sp|P25696|ENO2_ARATH	1	2	2	2	0.0	2039144206.8496094	0.355561201121962	-0.291743192525998	0.194705010094657	-0.348216766329792	0.0407080194327012	0.341495859790273	0.474956123244069	0.395277913785304	0.2846833053475	-0.0393406247003218	2	2	2	2	2	2	2	2	2	2	2
sp|Q8GXA4|WIP1_ARATH	WIP1	WPP domain-interacting protein 1	0.026584867075664622	sp|Q8GXA4|WIP1_ARATH	1	2	1	1	0.0	277017134.3411865	-0.180665271422857	-0.106340422221983	0.161934662932945	0.0285908110049831	-0.0775330635439531	0.300437360882453	-0.228570792199438	0.0476377114683952	-0.094549997323969	0.0519395334428472	2	2	2	2	2	2	2	2	2	2	2
sp|Q9LVZ5|PIFI_ARATH	PIFI	Protein POST-ILLUMINATION CHLOROPHYLL FLUORESCENCE INCREASE, chloroplastic	0.04477611940298507	sp|Q9LVZ5|PIFI_ARATH	1	2	1	1	0.0007541478129713424	133659314.89013672	-0.253517468640905	0.326787510079599	-0.314343946455605	0.28268799925768	0.00173860972490303	-0.476845102191231	-0.0764866059780096	-0.182679333129338	-0.0925767722366002	0.291641700107886	2	2	2	2	2	2	2	2	2	2	2
sp|Q9FH32|AT18F_ARATH	ATG18F	Autophagy-related protein 18f	0.009174311926605505	sp|Q9FH32|AT18F_ARATH	1	2	1	1	0.002711864406779661	24664944.347839355	0.0722691186638893	-0.433208956860109	-0.147135590176975	-0.17641129563868	0.195594824247041	-0.0501592950010634	0.261351800399602	-0.0545886601241037	0.0343158618480013	0.254936118878092	2	2	2	2	2	2	2	2	2	2	2
sp|Q8VYN9|PHO32_ARATH	PHOS32	Universal stress protein PHOS32	0.09090909090909091	sp|Q8VYN9|PHO32_ARATH	1	2	1	1	0.0007541478129713424	71519228.76879883	0.173532029275985	-0.14117375944751	-0.245783141291115	0.0867916585334672	0.223655906191907	-0.454981358462234	-0.655245867476662	0.184266597056861	-0.0261615342263539	-0.167958251349183	1	1	1	1	1	1	1	1	1	1	1
sp|Q8L7S9|TRXY2_ARATH	At1g43560	Thioredoxin Y2, chloroplastic	0.041916167664670656	sp|Q8L7S9|TRXY2_ARATH	1	2	1	1	0.002711864406779661	345158257.69921875	-0.0339252318767049	-0.0914623766768337	-0.153231329323001	0.199563900976714	-0.179980244201523	-0.0921321620892748	-0.00273516557520237	-0.166373214132494	0.147957963025013	0.0345465950729507	2	2	2	2	2	2	2	2	2	2	2
sp|Q8RWS4|BYST_ARATH	ENP1	Bystin	0.02927927927927928	sp|Q8RWS4|BYST_ARATH	1	1	1	1	0.0	116787511.93615723	0.123918647110446	-0.0303686486550507	-0.02074171023642	-0.0195537838523578	0.201541415782963	0.078973054259512	-0.0125756365458494	0.309128841642468	-0.0674686109786862	0.23678729522	1	1	1	1	1	1	1	1	1	1	1
sp|Q93Z16|RPN2_ARATH	RPN2	Dolichyl-diphosphooligosaccharide--protein glycosyltransferase subunit 2	0.060781476121562955	sp|Q93Z16|RPN2_ARATH	1	11	5	5	0.0007541478129713424	328827997.38639325	0.0201931161688456	-0.0870081156119777	0.100119672458835	-0.036783977987858	0.0742250360418941	0.452016191702239	0.127160728263033	0.21619247706522	0.126351390828669	-0.0572461402748035	11	11	11	11	11	11	11	11	11	11	11
sp|Q9SQT8|DHQSD_ARATH	EMB3004	Bifunctional 3-dehydroquinate dehydratase/shikimate dehydrogenase, chloroplastic	0.028192371475953566	sp|Q9SQT8|DHQSD_ARATH	1	2	2	2	0.0	84619167.95800781	0.021771978235591	0.0220390158855377	-0.0913878777393027	0.115556452597027	-0.148605397436542	-0.230123650954781	-0.145961380241289	-0.247234959385773	-0.239969338603053	-0.0778576433080858	2	2	2	2	2	2	2	2	2	2	2
sp|F4HQ05|DTX8_ARATH	DTX8	Protein DETOXIFICATION 8	0.024742268041237112	sp|F4HQ05|DTX8_ARATH	1	1	1	1	0.00392156862745098	4212300.221191406	-0.0736215170800691	-0.119577783496776	0.0443650166754725	0.122297478468745	-0.442950066748517	0.405619290584809	-0.0186367361312585	-0.0436888448682113	-0.0625962684427215	-0.0700553902192285	1	1	1	1	1	1	1	1	1	1	1
sp|Q8GW78|CLPT2_ARATH	CLPT2	ATP-dependent Clp protease ATP-binding subunit CLPT2, chloroplastic	0.04149377593360996	sp|Q8GW78|CLPT2_ARATH	1	1	1	1	0.0	259680116.1669922	-0.174163386582797	0.0876456951647366	-0.266676644984118	-0.0624177493570763	-0.238318029648149	-0.338816278232766	-0.134210408219417	-0.170540797580622	-0.228465331914048	-0.125910959293809	1	1	1	1	1	1	1	1	1	1	1
sp|O22265|SR43C_ARATH	CAO	Signal recognition particle 43 kDa protein, chloroplastic	0.045576407506702415	sp|O22265|SR43C_ARATH	1	2	2	2	0.0	154959035.21228027	0.0615315462481676	-0.0251649382542505	-0.419616750024324	-0.17341028179968	0.0430003840299191	0.0886289999474847	0.027764546787679	-0.0746289515227367	0.0403693847423963	0.188578199254889	2	2	2	2	2	2	2	2	2	2	2
sp|Q941D3|PAP8_ARATH	PAP8	Probable plastid-lipid-associated protein 8, chloroplastic	0.17154811715481172	sp|Q941D3|PAP8_ARATH	1	8	4	4	0.0	3788017252.4132485	-0.0864576848243455	0.0251559468672209	-0.102171438906814	0.248118425002232	0.135589723362476	-0.408165030089267	-0.128355450893291	-0.243314659687708	0.0590348998383785	0.00737170524499575	8	8	8	8	8	8	8	8	8	8	8
sp|O48832|ERD7_ARATH	ERD7	Protein EARLY-RESPONSIVE TO DEHYDRATION 7, chloroplastic	0.04424778761061947	sp|O48832|ERD7_ARATH	1	3	3	3	0.0	404907923.71940106	-0.100235008415398	-0.327335334801765	-0.0348767916427555	-0.0888005680192845	0.304307291195188	0.225563863969249	-0.196669942835185	0.0800078560846851	-0.186735222256083	-0.0611321190589384	3	3	3	3	3	3	3	3	3	3	3
sp|O04487|EF1G1_ARATH	At1g09640	Probable elongation factor 1-gamma 1	0.06521739130434782	sp|O04487|EF1G1_ARATH	1	3	3	2	0.0007541478129713424	983636642.8592987	0.384943609043564	-0.217952553319741	0.370794149542027	-0.0738942926013801	0.187640376188726	0.339950587823259	0.251832947161117	0.420401992320771	0.204181572352052	-0.127531952587177	2	2	2	2	2	2	2	2	2	2	2
sp|Q2HIW2|MAPR4_ARATH	MAPR4	Membrane-associated progesterone-binding protein 4	0.04081632653061224	sp|Q2HIW2|MAPR4_ARATH	1	1	1	1	0.0	85882236.46154785	-0.0901115255898621	0.0263439819284628	-0.283539447062605	-0.026960004740666	-0.107782956357792	0.335092666173521	0.0481945520463944	0.268834907421817	-0.338887292518189	-0.170435772412801	1	1	1	1	1	1	1	1	1	1	1
sp|Q84W56|RNJ_ARATH	RNJ	Ribonuclease J	0.03732162458836443	sp|Q84W56|RNJ_ARATH	1	5	3	3	0.0	129946383.32503255	-0.0576592228929385	0.0675938449139979	-0.243906385120039	0.342072329839821	-0.210796839503412	-0.115557533569214	-0.103783837128316	-0.328811079827577	-0.271111099715112	0.383466401250755	4	4	4	4	4	4	4	4	4	4	4
sp|P51412|RK21_ARATH	RPL21	50S ribosomal protein L21, chloroplastic	0.08636363636363636	sp|P51412|RK21_ARATH	1	2	2	2	0.0	905790017.6757812	0.0484091109929028	0.110727822186165	-0.00918791370027527	0.0487424690472351	0.0597540904467548	-0.24762512520928	-0.131880276479466	-0.246751973828725	0.02995808335187	-0.0104529941519855	2	2	2	2	2	2	2	2	2	2	2
sp|Q9SGS4|CDSP_ARATH	CDSP32	Thioredoxin-like protein CDSP32, chloroplastic	0.033112582781456956	sp|Q9SGS4|CDSP_ARATH	1	1	1	1	0.006802721088435374	2747355325.6171875	0.112287466666577	0.206515469057846	0.628118188819979	-0.164431747601338	-0.0701888837844171	-0.26633188311045	0.42910327418496	-0.406652198373307	0.108124980408778	-0.106428066779762	1	1	1	1	1	1	1	1	1	1	1
sp|Q9XI01|PDI11_ARATH	PDIL1-1	Protein disulfide isomerase-like 1-1	0.12375249500998003	sp|Q9XI01|PDI11_ARATH	1	7	6	4	0.0	347356434.91259766	0.107684740267099	-0.176123629231236	-0.100189067062622	-0.221172516378245	0.134954891097272	0.451074059104169	0.131590631363891	0.370160154107296	0.139917472941432	0.151282038444988	4	4	4	4	4	4	4	4	4	4	4
sp|Q9FFC7|SYAP_ARATH	EMB86	Alanine--tRNA ligase, chloroplastic/mitochondrial	0.03169734151329243	sp|Q9FFC7|SYAP_ARATH	1	4	4	4	0.0007541478129713424	210726038.4908854	-0.111014132772861	0.112175714775724	0.12574311660207	0.0087601081267441	-0.0773781550685024	-0.272551889420981	0.053901645728835	-0.199139222997088	9.79168880341774e-05	0.0602621677920796	4	4	4	4	4	4	4	4	4	4	4
sp|Q39085|DIM_ARATH	DIM	Delta(24)-sterol reductase	0.0196078431372549	sp|Q39085|DIM_ARATH	1	1	1	1	0.0	336962515.64727783	0.422977034987479	-0.234836524516854	0.206075289696159	-0.381978324772856	0.294334898033855	0.30513435045623	0.313063595067589	0.577605710424423	0.274469217033207	-0.238637243191131	1	1	1	1	1	1	1	1	1	1	1
sp|P34788|RS18_ARATH	RPS18A	40S ribosomal protein S18	0.1118421052631579	sp|P34788|RS18_ARATH	1	4	3	3	0.0	782710704.8241781	0.662754760186522	-0.106386327094294	-0.134354859605805	0.0662987951339651	-0.155250277357901	0.879418851690771	-0.00515195110004951	0.230930353232021	-0.0450373117359639	0.078651229325537	4	4	4	4	4	4	4	4	4	4	4
sp|Q9LV03|GLUT1_ARATH	GLT1	Glutamate synthase 1 [NADH], chloroplastic	0.044384057971014496	sp|Q9LV03|GLUT1_ARATH	1	9	9	9	0.0	526602789.5013835	-0.106537563808237	0.0242100681351864	0.0603137429793996	0.00968093183421415	-0.183219983811189	-0.202513066971468	-0.176682522843074	-0.220671403822934	-0.137851466800809	0.187893434657483	9	9	9	9	9	9	9	9	9	9	9
sp|O23144|PPI1_ARATH	PPI1	Proton pump-interactor 1	0.011437908496732025	sp|O23144|PPI1_ARATH	1	1	1	1	0.003282994090610637	97674607.60314941	-0.0819996447152254	0.102067574031162	-0.0474584914803238	-0.0535910175331265	0.00627623294712354	0.224348692727935	0.0760336261384942	0.156843418354376	-0.112432964740158	-0.14380475962034	1	1	1	1	1	1	1	1	1	1	1
sp|Q9SK66|NDUA9_ARATH	At2g20360	NADH dehydrogenase [ubiquinone] 1 alpha subcomplex subunit 9, mitochondrial	0.029850746268656716	sp|Q9SK66|NDUA9_ARATH	1	3	1	1	0.0	79548966.75	0.236572966541546	0.0182505857192243	-0.259953939099221	-0.0685302622675441	0.0813099176498939	0.678483261178739	0.11297748299158	0.411959489679911	0.103477416080691	0.0928039958919262	3	3	3	3	3	3	3	3	3	3	3
sp|Q9SEL7|DEGP5_ARATH	DEGP5	Protease Do-like 5, chloroplastic	0.05572755417956656	sp|Q9SEL7|DEGP5_ARATH	1	2	2	2	0.0007541478129713424	211412449.9180603	-0.306553861788366	0.0681988290046238	0.144582053213671	0.0657784262143077	0.1175981877111	-0.400026849171741	0.0530162543557178	-0.0320098246649607	-0.0448788758372158	-0.166685151865456	2	2	2	2	2	2	2	2	2	2	2
sp|P42763|ERD14_ARATH	ERD14	Dehydrin ERD14	0.14054054054054055	sp|P42763|ERD14_ARATH	1	4	4	4	0.0007541478129713424	1482167032.6970623	0.245707512987253	-0.0517735930203136	-0.175863279224311	-0.0534417522686312	-0.101714852084918	0.516680721400377	0.115292919579804	0.73117407465609	-0.0107886795020642	0.0273586841225546	4	4	4	4	4	4	4	4	4	4	4
sp|Q6NMI3|COG6_ARATH	COG6	Conserved oligomeric Golgi complex subunit 6	0.016176470588235296	sp|Q6NMI3|COG6_ARATH	1	1	1	1	0.0	3410975585.3691406	0.0269694740576685	0.0110413679896144	-0.123699721716335	-0.0609638004970248	0.0437794152267026	-0.0205963743642403	-0.134224865878031	-0.0539387195774284	-0.0112373351750463	-0.0904543443008796	1	1	1	1	1	1	1	1	1	1	1
sp|Q9SEL6|VTI11_ARATH	VTI11	Vesicle transport v-SNARE 11	0.09502262443438914	sp|Q9SEL6|VTI11_ARATH,sp|Q9LVP9|VTI13_ARATH,sp|Q9LVP9-2|VTI13_ARATH	3	2	2	2	0.0	31099052.975097656	0.181230578411562	-0.345031243350779	-0.231780830221527	-0.250016570250369	-0.0042222230462805	0.59664482533653	0.0646065983625674	0.646899614561899	0.352451568669423	0.0233355120759464	2	2	2	2	2	2	2	2	2	2	2
sp|Q38884|EIF3I_ARATH	TIF3I1	Eukaryotic translation initiation factor 3 subunit I	0.03353658536585366	sp|Q38884|EIF3I_ARATH	1	1	1	1	0.0007541478129713424	251403301.69335938	0.646981590906007	-0.227674957964901	0.414254792041838	-0.28337217654436	0.0977294376450688	0.706130814328567	0.42541713549887	0.486571378522021	0.275096729774917	-0.146454763360457	1	1	1	1	1	1	1	1	1	1	1
sp|Q8GYC7|PGL1B_ARATH	PGRL1B	PGR5-like protein 1B, chloroplastic	0.11501597444089456	sp|Q8GYC7|PGL1B_ARATH,sp|Q8H112|PGL1A_ARATH,sp|Q8H112-2|PGL1A_ARATH,sp|Q8H112-3|PGL1A_ARATH	4	2	2	2	0.0	838577500.1286011	-0.312672615218605	0.225610544140274	0.228436288330833	0.503738880809546	0.122300371639242	-0.616301308198875	0.0714172959491246	-0.223789319347509	0.0151413507172089	0.279524110076118	2	2	2	2	2	2	2	2	2	2	2
sp|P46416|GSHB_ARATH	GSH2	Glutathione synthetase, chloroplastic	0.04452690166975881	sp|P46416|GSHB_ARATH	1	2	2	2	0.006802721088435374	51409585.126464844	-0.233640088324248	0.188409315642589	-0.208307279499322	0.358257746468862	-0.0894107184180761	-0.0219547875822093	-0.0521852980008224	-0.158947846133427	-0.114740842625833	0.305702373777282	2	2	2	2	2	2	2	2	2	2	2
sp|F4ISL7|TI236_ARATH	TIC236	Protein TIC236, chloroplastic	0.004155124653739612	sp|F4ISL7|TI236_ARATH	1	3	1	1	0.009557945041816009	8256826889.691589	0.0912378460744399	-0.119601880775024	0.453716579498913	0.142478705002382	-0.0570917625169658	-0.183441277481471	0.337353265726729	0.00937412707067242	-0.227117832261271	-0.0583908935883164	3	3	3	3	3	3	3	3	3	3	3
sp|P31414|AVP1_ARATH	AVP1	Pyrophosphate-energized vacuolar membrane proton pump 1	0.06233766233766234	sp|P31414|AVP1_ARATH	1	8	5	5	0.0	10239648574.546637	0.724054401336885	-0.131380564562567	-0.0490662909797424	-0.448723484171189	0.0849953947157065	0.752350507014167	0.47984937392735	0.947702674132983	0.402926336008782	-0.321357570159122	8	8	8	8	8	8	8	8	8	8	8
sp|Q9C639|LHCA5_ARATH	LHCA5	Photosystem I chlorophyll a/b-binding protein 5, chloroplastic	0.08984375	sp|Q9C639|LHCA5_ARATH	1	5	2	2	0.0	7903358886.827713	-0.274577720475021	0.146606398545726	-0.196410597175831	0.342676850666354	0.00199467277129006	-0.465136819086577	-0.209483024078736	-0.288695651372193	-0.224426589532426	0.289553568318428	5	5	5	5	5	5	5	5	5	5	5
sp|Q9FX83|NDS8B_ARATH	At1g16700	NADH dehydrogenase [ubiquinone] iron-sulfur protein 8-B, mitochondrial	0.07657657657657657	sp|Q9FX83|NDS8B_ARATH	1	2	2	1	0.0	162068622.60058594	0.0764840552030939	-0.065578529823215	-0.158455616360714	0.0156560973158046	-0.308639732354883	0.455757148731289	-0.0199312349474625	0.314956234920468	-0.0359684309980484	0.13995227686786	1	1	1	1	1	1	1	1	1	1	1
sp|F4I116|SYLC_ARATH	At1g09620	Leucine--tRNA ligase, cytoplasmic	0.006416131989000917	sp|F4I116|SYLC_ARATH	1	1	1	1	0.0007541478129713424	15892952.04862976	0.612182718297484	-0.203981451569987	0.25223209701174	-0.164259849774407	0.0677936880799797	0.355318812402411	0.415561146562845	0.38167282494561	0.245139010243609	-0.136598774424432	1	1	1	1	1	1	1	1	1	1	1
sp|Q9M081|SC24B_ARATH	At4g32640	Protein transport protein Sec24-like At4g32640	0.025	sp|Q9M081|SC24B_ARATH,sp|Q9M291|SC24C_ARATH	2	3	2	2	0.0	147268917.00512695	-0.0950589758251046	-0.0234588435168952	-0.0917409807192637	0.0247434665704698	0.133372765950107	0.072367854322378	-0.207155709150831	-0.074211994376614	-0.186393989122895	-0.0618922127518671	3	3	3	3	3	3	3	3	3	3	3
sp|Q9SXJ7|CLPC2_ARATH	CLPC2	Chaperone protein ClpC2, chloroplastic	0.11974789915966387	sp|Q9SXJ7|CLPC2_ARATH	1	19	12	1	0.0	264211192.5595703	0.25680189328204	0.100941196065704	-0.105847826651276	0.0182678989799103	0.0139834561165415	-0.0287558527060794	-0.0323225370202631	-0.251226445917608	-0.0258919203994932	0.0652348765760467	2	2	2	2	2	2	2	2	2	2	2
sp|O22173|PABP4_ARATH	PAB4	Polyadenylate-binding protein 4	0.02416918429003021	sp|O22173|PABP4_ARATH	1	3	2	2	0.0007541478129713424	295052299.4746094	0.320977774579352	-0.257323239762131	0.10542344692772	0.0104237613699172	0.0226436909069987	0.477273411365754	0.0871982736174792	0.444255020874256	0.113265930831691	0.0866953252511573	3	3	3	3	3	3	3	3	3	3	3
sp|P82538|PPL1_ARATH	PPL1	PsbP-like protein 1, chloroplastic	0.08260869565217391	sp|P82538|PPL1_ARATH	1	3	2	2	0.0007541478129713424	110941479.09570312	-0.265559959099603	0.292030780909622	-0.232541600601383	0.391433110293036	-0.164432431008341	-0.390106371552164	-0.0599632387019899	-0.122280422483164	-0.0460821627877337	0.10688450904273	3	3	3	3	3	3	3	3	3	3	3
sp|Q9C8G9|AB1C_ARATH	ABCC1	ABC transporter C family member 1	0.011713933415536375	sp|Q9C8G9|AB1C_ARATH	1	2	2	2	0.0007541478129713424	115747544.20654297	-0.149764133234317	0.0604190024738696	0.160764009761352	-0.275667597964185	-0.0831875135416951	0.0437596705610561	-0.0103751938435006	0.0364438248666827	0.0140779327911398	0.0543023185205556	2	2	2	2	2	2	2	2	2	2	2
sp|P42731|PABP2_ARATH	PAB2	Polyadenylate-binding protein 2	0.02702702702702703	sp|P42731|PABP2_ARATH	1	2	2	2	0.0	272754498.2352295	0.284600179556944	-0.0500384317725882	0.0801295162336659	0.0183693489585086	0.139826634621314	0.206777235726612	0.136427583696955	0.258635293184821	0.174399932053118	-0.144264971358732	2	2	2	2	2	2	2	2	2	2	2
sp|O82258|CRR6_ARATH	CRR6	Protein CHLORORESPIRATORY REDUCTION 6, chloroplastic	0.036585365853658534	sp|O82258|CRR6_ARATH	1	1	1	1	0.0	383240951.4189453	0.248806957825808	-0.129878291493588	0.0199888618959747	0.0266819871401078	0.168726408911211	0.458102619146107	0.148143680141505	0.352227378325126	0.0507535207977057	0.151367631225441	1	1	1	1	1	1	1	1	1	1	1
sp|Q9FHM4|MA653_ARATH	MAP65-3	65-kDa microtubule-associated protein 3	0.009900990099009901	sp|Q9FHM4|MA653_ARATH	1	1	1	1	0.009557945041816009	225000483.75976562	0.0627910921427968	-0.0782665643678566	-0.168806131912369	0.0283441318604463	-0.222436931013719	-0.0752330399515557	-0.137312121709507	-0.0725290226695519	-0.0321469714172729	-0.10322337288489	1	1	1	1	1	1	1	1	1	1	1
sp|Q6ID76|GLV7_ARATH	GLV7	Protein GOLVEN 7	0.36363636363636365	sp|Q6ID76|GLV7_ARATH	1	1	1	1	0.0	NA	-0.121191768323105	0.344986190710035	0.431490940741167	-0.136229086983974	-0.125587950658589	-0.336804933960344	0.187957274555808	-0.4309370470694	0.259918779185581	0.065621665483067	1	1	1	1	1	1	1	1	1	1	1
sp|Q9SRG3|PDI12_ARATH	PDIL1-2	Protein disulfide isomerase-like 1-2	0.11614173228346457	sp|Q9SRG3|PDI12_ARATH,sp|O22263|PDI21_ARATH	2	8	6	4	0.0	446272395.68038434	0.433742612492327	-0.226053413471687	0.0993051830095908	-0.0505928286954345	0.119836559598563	0.746086931782854	0.295320440004204	0.595315879342954	0.161562228836765	0.166213635982403	5	5	5	5	5	5	5	5	5	5	5
sp|P0CJ65|ATB54_ARATH	ATHB-54	Homeobox-leucine zipper protein ATHB-54	0.039647577092511016	sp|P0CJ65|ATB54_ARATH	1	1	1	1	0.0057070386810399495	40725091.37109375	-0.0533444190325505	0.083116653240884	-0.255949200513259	-0.0736633138839413	0.0377156303011263	0.258065374993944	-0.0772901334139715	0.491845939182821	0.0455183490468372	-0.123732463269525	1	1	1	1	1	1	1	1	1	1	1
sp|Q9M0S5|ISOA3_ARATH	ISA3	Isoamylase 3, chloroplastic	0.017015706806282723	sp|Q9M0S5|ISOA3_ARATH	1	2	1	1	0.0	207015058.7265625	-0.240431428176217	0.553745677486882	-0.074177412565307	0.00969348361215028	-0.10342397879649	-0.576056103895406	-0.238475606912723	-0.152328207974421	-0.0884227593091182	-0.0207006093247415	2	2	2	2	2	2	2	2	2	2	2
sp|P40941|ADT2_ARATH	AAC2	ADP,ATP carrier protein 2, mitochondrial	0.07012987012987013	sp|P40941|ADT2_ARATH,sp|O49447|ADT3_ARATH	2	6	5	1	0.0	576647832.03125	0.188918276410055	-0.155339060663351	0.0166794879923362	0.00533497123511983	0.109129994487131	0.626295652111491	0.276754837212923	0.410568777840152	0.118354720966487	-0.107780158630061	1	1	1	1	1	1	1	1	1	1	1
sp|Q9STN3|SPT51_ARATH	At4g08350	Putative transcription elongation factor SPT5 homolog 1	0.010566762728146013	sp|Q9STN3|SPT51_ARATH	1	1	1	1	0.0	1283030036.2060547	-0.21813954517034	0.216530082576618	0.0838168605126306	-0.0602279516594266	-0.226486674702422	-0.114070300731296	-0.00885998504337993	-0.0585638488725868	-0.15204386771466	-0.137167825494042	1	1	1	1	1	1	1	1	1	1	1
sp|P30187|CML10_ARATH	CML10	Calmodulin-like protein 10	0.1099476439790576	sp|P30187|CML10_ARATH	1	2	2	2	0.0007541478129713424	293353884.01153564	0.14113049426629	-0.122229890983103	-0.0806048987718899	0.156598418181781	0.133380091889658	0.20065430803181	0.112443419164218	0.251520336505009	0.12040948572083	-0.136430534727819	2	2	2	2	2	2	2	2	2	2	2
sp|Q9SN86|MDHP_ARATH	At3g47520	Malate dehydrogenase, chloroplastic	0.09429280397022333	sp|Q9SN86|MDHP_ARATH	1	6	4	4	0.0	8560498696.491862	-0.0817114660976999	0.146394385570742	-0.0418249439734799	0.13912988841726	-0.161086468932973	-0.245804544446074	-0.178739701179476	-0.196577150845337	-0.21642077838932	0.0210983090854544	6	6	6	6	6	6	6	6	6	6	6
sp|O49513|RAA1E_ARATH	RABA1E	Ras-related protein RABA1e	0.08755760368663594	sp|O49513|RAA1E_ARATH	1	2	2	1	0.0	227432419.296875	0.100516160379891	-0.125635303740834	-0.0480518592429746	0.0894786791441127	0.0724743698311263	0.216744427377833	-0.112026476497811	0.195848999558263	-0.00204991442092961	-0.0639978699751689	1	1	1	1	1	1	1	1	1	1	1
sp|P18616|NRPB1_ARATH	NRPB1	DNA-directed RNA polymerase II subunit RPB1	0.008700380641653072	sp|P18616|NRPB1_ARATH	1	3	2	2	0.0007541478129713424	203980597.80395508	-0.110934003691947	-0.113901891669542	-0.0157779046842315	-0.0406847102227954	0.0182866026736024	0.027129339763464	-0.099151165731922	0.691413570036214	0.0432898014586804	1.24802027772951	3	3	3	3	3	3	3	3	3	3	3
sp|Q9SD07|SSL4_ARATH	SSL4	Protein STRICTOSIDINE SYNTHASE-LIKE 4	0.024324324324324326	sp|Q9SD07|SSL4_ARATH	1	1	1	1	0.006802721088435374	619698412.3920898	-0.15482698767813	-0.0196979621716444	-0.220632654142404	0.221688982910308	-0.233354588736536	-0.461929370420641	-0.39704008847178	-0.20549798132859	-0.232619666362595	-0.0823057847911075	1	1	1	1	1	1	1	1	1	1	1
sp|Q9ZUX4|UMP2_ARATH	At2g27730	Uncharacterized protein At2g27730, mitochondrial	0.13274336283185842	sp|Q9ZUX4|UMP2_ARATH	1	2	1	1	0.0	2342122502.8115234	0.07457648371923	-0.0840201283033526	-0.264050973039701	-0.391314063268688	0.572367535987365	0.743136024610661	-0.247227789152184	0.311935094434326	-0.130837772209984	0.0423510729250989	2	2	2	2	2	2	2	2	2	2	2
sp|Q9FLN4|RK27_ARATH	RPL27	50S ribosomal protein L27, chloroplastic	0.09595959595959595	sp|Q9FLN4|RK27_ARATH	1	8	2	2	0.0	618910217.9819336	0.0447484072235809	0.0321820901017835	-0.0652371976860282	0.121807483712881	-0.0218671031682964	-0.465768119310533	-0.0521914701274686	-0.259046138760726	0.0870646488655069	0.103429785357961	8	8	8	8	8	8	8	8	8	8	8
sp|Q07356|PDS_ARATH	PDS	15-cis-phytoene desaturase, chloroplastic/chromoplastic	0.0706713780918728	sp|Q07356|PDS_ARATH	1	5	4	4	0.0	958634362.5774536	-0.322458561123585	0.241764691668235	-0.456355868575368	0.326318214258384	0.0613320052973334	-0.356868670137937	-0.241057688122434	-0.088136650861494	-0.12829253712068	0.0896850187449489	5	5	5	5	5	5	5	5	5	5	5
sp|O22126|FLA8_ARATH	FLA8	Fasciclin-like arabinogalactan protein 8	0.06190476190476191	sp|O22126|FLA8_ARATH,sp|Q9LZX4|FLA10_ARATH	2	3	3	3	0.0	268623305.0986328	0.308641945490711	-0.141455078642188	0.296572244373838	-0.10765464974363	0.201950101078432	0.248471030574173	0.242420077990246	0.259323347782886	0.38147355470899	-0.129110049794259	3	3	3	3	3	3	3	3	3	3	3
sp|Q9FXT6|PEX14_ARATH	PEX14	Peroxisomal membrane protein PEX14	0.10848126232741617	sp|Q9FXT6|PEX14_ARATH	1	7	5	5	0.0	4325416711.3255205	-0.146254742744127	0.00905596445878487	0.0700713031037026	0.0864217383245598	0.0574946480555836	0.02670913936036	0.00150223495808488	0.0741353141543497	-0.140039314732807	0.102945885332699	7	7	7	7	7	7	7	7	7	7	7
sp|Q9FEA2|SYEM_ARATH	OVA3	Glutamate--tRNA ligase, chloroplastic/mitochondrial	0.02982456140350877	sp|Q9FEA2|SYEM_ARATH	1	4	2	2	0.0007541478129713424	1425307087.9744568	-0.0395866487112611	0.0820360241761122	0.196098592672127	0.0441797617767263	-0.0512798762369195	-0.153593601905657	-0.0010999641555256	-0.23708557984969	0.0618857274793889	-0.0904302197189528	4	4	4	4	4	4	4	4	4	4	4
sp|Q9FGM0|FTSHB_ARATH	FTSH11	ATP-dependent zinc metalloprotease FTSH 11, chloroplastic/mitochondrial	0.06823821339950373	sp|Q9FGM0|FTSHB_ARATH	1	6	5	5	0.0	250318270.70279947	-0.0421779232916193	-0.0175460600300159	-0.234801686171067	0.00997347320723252	0.0975329412819583	0.0404166633164653	0.0647490540052478	0.0332615629416155	-0.0869676177048317	-0.0063190427464983	6	6	6	6	6	6	6	6	6	6	6
sp|Q9SJV5|TATC_ARATH	TATC	Sec-independent protein translocase protein TATC, chloroplastic	0.023529411764705882	sp|Q9SJV5|TATC_ARATH	1	2	2	2	0.002711864406779661	2569901137.9129333	-0.128712803194517	0.0848775170122211	-0.618349193064277	0.146418093404872	-0.263537998056209	-0.47047307580945	-0.364312735049467	-0.194624111148279	-0.466337374905594	-0.0814401577493484	2	2	2	2	2	2	2	2	2	2	2
sp|P61843|YCF3_ARATH	ycf3	Photosystem I assembly protein Ycf3	0.09523809523809523	sp|P61843|YCF3_ARATH	1	3	2	2	0.0007541478129713424	1054419308.6668701	0.0949787385154273	0.0156849644879902	0.00319177883576671	0.0805813428462829	0.10868614078841	-0.0516397054922564	-0.0523191998318357	0.107495538030268	0.000202189127890051	-0.0173460483058987	3	3	3	3	3	3	3	3	3	3	3
sp|O48741|PORC_ARATH	PORC	Protochlorophyllide reductase C, chloroplastic	0.059850374064837904	sp|O48741|PORC_ARATH	1	4	3	2	0.0	17086413847.742554	-0.297945163044054	-0.0502271509593815	0.086934528153396	0.158204405381987	0.188420931664591	-0.386446076827973	0.0973672456101187	-0.0687053250273406	0.0572718536293486	-0.132723276821866	3	3	3	3	3	3	3	3	3	3	3
sp|Q9FGS0|CP31B_ARATH	CP31B	RNA-binding protein CP31B, chloroplastic	0.05536332179930796	sp|Q9FGS0|CP31B_ARATH	1	3	2	2	0.0	3350335314.2348633	0.0198810218155265	0.0157823121984517	0.145570212412018	0.0983941920712001	-0.204935214201716	-0.422240678375502	-0.228521641464788	-0.191077361447021	-0.152160809873305	0.208739251175612	3	3	3	3	3	3	3	3	3	3	3
sp|Q9FMF7|DIT21_ARATH	DIT2-1	Dicarboxylate transporter 2.1, chloroplastic	0.04085257548845471	sp|Q9FMF7|DIT21_ARATH	1	7	3	3	0.0	3456752307.1254478	0.125477465239592	0.0088941195072767	-0.151914131714651	-0.00940278463064859	-0.0911358928236057	-0.164064943854843	-0.168153820574144	0.00535857114334437	0.012103958157903	-0.0243313513291481	7	7	7	7	7	7	7	7	7	7	7
sp|Q9MAQ0|SSG1_ARATH	GBSS1	Granule-bound starch synthase 1, chloroplastic/amyloplastic	0.027868852459016394	sp|Q9MAQ0|SSG1_ARATH	1	2	2	2	0.0	179945515.70507812	-0.222424616585369	0.488940943783783	-0.381381029754173	-0.0924598171098636	-0.137830588789821	-0.372804311483369	-0.159282411252855	-0.040182661059097	-0.0466705168018411	0.0646108238455918	2	2	2	2	2	2	2	2	2	2	2
sp|Q9SI96|H2B3_ARATH	At2g28720	Histone H2B.3	0.19205298013245034	sp|Q9SI96|H2B3_ARATH,sp|P40283|H2B11_ARATH,sp|Q9LQQ4|H2B1_ARATH,sp|Q9LZ45|H2B9_ARATH,sp|O23629|H2B6_ARATH,sp|Q9LZT0|H2B7_ARATH,sp|Q9FFC0|H2B10_ARATH,sp|Q9SF55|H2B5_ARATH	8	6	3	2	0.0	2845837785.867508	-0.101276561094613	0.00940047466245453	-0.182700861001347	0.0958393199083658	-0.0187324631161774	0.240392463779477	-0.301019098885849	0.109988018807072	-0.338458133802963	0.0654354853791483	5	5	5	5	5	5	5	5	5	5	5
sp|Q9ZQX4|VATF_ARATH	VHA-F	V-type proton ATPase subunit F	0.109375	sp|Q9ZQX4|VATF_ARATH	1	2	1	1	0.0007541478129713424	28319252.109375	0.250407391842639	-0.158779449803167	0.244781062561144	-0.221735453569214	0.284557540174671	0.406105676733778	0.0291591896446612	0.230290902873225	0.228767084347191	-0.0549749428562132	2	2	2	2	2	2	2	2	2	2	2
sp|O82279|CG160_ARATH	CGL160	Protein CONSERVED ONLY IN THE GREEN LINEAGE 160, chloroplastic	0.03142857142857143	sp|O82279|CG160_ARATH	1	1	1	1	0.0	325537268.87109375	-0.318383923901694	0.115229294328275	-0.122589796011601	0.281412912585992	-0.0531681820784682	-0.341697527156757	-0.119941871717677	-0.163317337973527	-0.146120414253954	0.2200197567641	1	1	1	1	1	1	1	1	1	1	1
sp|B9DFX7|HMA8_ARATH	PAA2	Copper-transporting ATPase PAA2, chloroplastic	0.015855039637599093	sp|B9DFX7|HMA8_ARATH	1	1	1	1	0.0	23573980.000976562	0.37552710191264	0.216856110161409	0.529332048024214	-0.367376150049119	0.0672675166977355	-0.306854593600603	-0.27431101722892	-0.634078903428233	0.232905993835324	-0.0449621784540897	1	1	1	1	1	1	1	1	1	1	1
sp|Q9FLT9|HP302_ARATH	HP30-2	Chloroplastic import inner membrane translocase subunit HP30-2	0.06563706563706563	sp|Q9FLT9|HP302_ARATH	1	2	2	2	0.0	220427336.6044922	0.0714364495904429	-0.00881286953382077	0.324433629815101	-0.0896716468845322	-0.0415524454192644	0.0837394745511393	0.202686072345171	0.0217019568190642	0.042573624651312	-0.080520898205056	2	2	2	2	2	2	2	2	2	2	2
sp|Q8L5Z7|SNX2A_ARATH	SNX2A	Sorting nexin 2A	0.05792163543441227	sp|Q8L5Z7|SNX2A_ARATH,sp|B9DFS6|SNX2B_ARATH	2	3	3	3	0.0007541478129713424	124723974.08483887	0.161831129957168	-0.0304569322599182	-0.113004959908995	-0.0276429849353694	-0.162589115149527	0.126642882502338	0.0348487376909072	0.149173199615487	0.0628790740566654	-0.0613528808074042	3	3	3	3	3	3	3	3	3	3	3
sp|Q9LVW7|CARA_ARATH	CARA	Carbamoyl-phosphate synthase small chain, chloroplastic	0.023255813953488372	sp|Q9LVW7|CARA_ARATH	1	2	1	1	0.0	404165149.3520508	-0.178980395405576	0.0259854587541746	-0.113412332717505	-0.0486154170976651	-0.0613732038937629	-0.237231853593417	-0.220323590908612	-0.0836187497493093	-0.138244710568109	0.121547661006474	2	2	2	2	2	2	2	2	2	2	2
sp|O65202|ACOX1_ARATH	ACX1	Peroxisomal acyl-coenzyme A oxidase 1	0.024096385542168676	sp|Q9ZQP2|ACO12_ARATH,sp|O65202|ACOX1_ARATH	2	2	2	2	0.0007541478129713424	40396811.25	0.0594134653268594	-0.103248578106106	0.0485752013264822	-0.204212365884298	0.239363046823279	0.208031581911874	0.0587848247775793	0.400832534820381	0.0807893682023577	0.0726637831661856	2	2	2	2	2	2	2	2	2	2	2
sp|P46309|GSH1_ARATH	GSH1	Glutamate--cysteine ligase, chloroplastic	0.04980842911877394	sp|P46309|GSH1_ARATH	1	6	3	3	0.0	86045927896.62117	-0.097396217681776	-0.0109462966212028	-0.256736303910515	0.0133955617864667	-0.144865759551272	-0.17990064399915	-0.253587039656798	-0.0697427263146722	-0.184819390949466	0.194052056624145	6	6	6	6	6	6	6	6	6	6	6
sp|P0CZ23|ACOX3_ARATH	ACX3	Acyl-coenzyme A oxidase 3, peroxisomal	0.011851851851851851	sp|P0CZ23|ACOX3_ARATH	1	1	1	1	0.002074688796680498	471919297.36621094	0.0487570495169947	-0.0360390097001826	0.0845379526761931	-0.093963881162678	0.162467794156695	0.272437371707323	0.0790015804284958	0.345545575585281	0.167491305339247	-0.136112628472218	1	1	1	1	1	1	1	1	1	1	1
sp|Q9SSB8|CX5B2_ARATH	COX5B-2	Cytochrome c oxidase subunit 5b-2, mitochondrial	0.1871345029239766	sp|Q9SSB8|CX5B2_ARATH	1	2	2	2	0.0	136079830.34924316	0.362006305038725	0.247403282111684	-0.308070909144877	-0.132713695120569	0.0415332755455653	0.627821656838832	0.271824403864297	0.353808043381821	0.0681654838433001	0.0675329453061941	2	2	2	2	2	2	2	2	2	2	2
sp|Q5XF75|EFTS_ARATH	EFTS	Elongation factor Ts, mitochondrial	0.035443037974683546	sp|Q5XF75|EFTS_ARATH	1	2	2	2	0.0007541478129713424	1392897330.3928223	0.166401272910694	-0.0713207035042869	0.0485932437320722	-0.0628058158367399	-0.00476948359693274	0.415100969676425	0.10048191196118	0.20532975635498	0.0360017182472525	0.0368298708858292	2	2	2	2	2	2	2	2	2	2	2
sp|Q9LF50|MEX1_ARATH	MEX1	Maltose excess protein 1, chloroplastic	0.02891566265060241	sp|Q9LF50|MEX1_ARATH	1	1	1	1	0.0	284139981.52246094	-0.308678320002026	0.0100131725570964	-0.270594378900631	0.082334451771739	-0.243589080888694	-0.0743883741797031	-0.0929945218200179	-0.10212687196218	-0.413963973769659	0.0148627822276373	1	1	1	1	1	1	1	1	1	1	1
sp|P48491|TPIS_ARATH	CTIMC	Triosephosphate isomerase, cytosolic	0.10236220472440945	sp|P48491|TPIS_ARATH	1	4	2	2	0.0	30731262.533203125	0.0228771634562253	0.0442923871766672	0.155241934782697	-0.300207810319972	0.0436569517507923	0.200686256291045	0.0378718808042158	0.179128755151769	0.152936110684752	-0.168957159691744	4	4	4	4	4	4	4	4	4	4	4
sp|Q9C5W7|TOM2A_ARATH	TOM2A	Tobamovirus multiplication protein 2A	0.04285714285714286	sp|Q9C5W7|TOM2A_ARATH	1	2	1	1	0.0007541478129713424	27802521.12109375	0.599159992166407	-0.097317812402693	-0.610620017671025	-0.928116071223	-0.180152759689912	0.826361539092827	0.236720564993396	0.825150140363613	0.240290013519802	-0.161928618874163	2	2	2	2	2	2	2	2	2	2	2
sp|Q9C8P0|ODP25_ARATH	EMB3003	Dihydrolipoyllysine-residue acetyltransferase component 5 of pyruvate dehydrogenase complex, chloroplastic	0.034408602150537634	sp|Q9C8P0|ODP25_ARATH	1	4	2	2	0.0007541478129713424	82377313.99023438	-0.182987354321802	-0.0120306400113064	0.15724327644517	0.0750655011552142	0.191390473371814	-0.438178340026047	-0.0873606202655481	-0.214690859376395	0.0983150306737617	0.30981412959176	4	4	4	4	4	4	4	4	4	4	4
sp|Q949X0|ADS3_ARATH	ADS3	Palmitoyl-monogalactosyldiacylglycerol delta-7 desaturase, chloroplastic	0.018867924528301886	sp|Q949X0|ADS3_ARATH	1	1	1	1	0.006802721088435374	731065930.7199707	0.206007246756444	-0.00944203208956473	0.401285655408525	-0.196367969744419	0.202078262727045	-0.224555243369423	0.273891301077318	-0.109677411982921	0.196406487239969	-0.18019114162644	1	1	1	1	1	1	1	1	1	1	1
sp|Q9ZVJ6|ANXD4_ARATH	ANN4	Annexin D4	0.034482758620689655	sp|Q9ZVJ6|ANXD4_ARATH	1	1	1	1	0.0	14854284.841430664	-0.224083021210353	-0.0745821262345761	0.124956689741609	0.282280562118435	0.0543358099289373	-0.209693193521193	-0.111261007025672	-0.0681051244393087	0.0292681631882594	0.0900501797925335	1	1	1	1	1	1	1	1	1	1	1
sp|P56773|CYB6_ARATH	petB	Cytochrome b6	0.21395348837209302	sp|P56773|CYB6_ARATH	1	5	3	3	0.0	2617319966.7932944	-0.15273998627526	0.312809879531246	-0.0680473464005065	0.247610322040998	0.192653616111627	-0.563265826628546	0.0204160523466359	-0.255285752579836	-0.124776517551926	0.360761903357361	5	5	5	5	5	5	5	5	5	5	5
sp|Q9SW96|SYNC1_ARATH	SYNC1	Asparagine--tRNA ligase, cytoplasmic 1	0.013986013986013986	sp|Q9SW96|SYNC1_ARATH	1	1	1	1	0.0007541478129713424	64301004.111328125	0.361900795315317	-0.214266813150056	-0.0996543500853626	-0.375559306584112	-0.0190175904751895	0.615565632645898	-0.0876934539015441	0.718529864789624	0.420191876110293	0.0246336394340529	1	1	1	1	1	1	1	1	1	1	1
sp|P29976|AROF_ARATH	DHS1	Phospho-2-dehydro-3-deoxyheptonate aldolase 1, chloroplastic	0.0838095238095238	sp|P29976|AROF_ARATH	1	7	5	4	0.0	419872369.20894367	0.0364335928716186	0.0555153906585568	0.188747703244566	-0.0821036262049915	0.21324139211053	-0.235108939311671	0.0613542035258541	-0.185362606037573	0.0659451614339712	-0.0301035221739463	6	6	6	6	6	6	6	6	6	6	6
sp|Q9SS35|FB137_ARATH	At3g10240	Putative F-box protein At3g10240	0.028277634961439587	sp|Q9SS35|FB137_ARATH	1	2	1	1	0.009030704394942806	79190826.8145752	-0.0887739707212689	0.439689802431992	0.072749235603883	-0.0469254247324131	0.0601551464806294	-0.397229710284691	0.161834900345436	-0.251880130527335	-0.174021364412244	0.224547535686011	2	2	2	2	2	2	2	2	2	2	2
sp|Q8LDD3|CUT1D_ARATH	CURT1D	Protein CURVATURE THYLAKOID 1D, chloroplastic	0.05181347150259067	sp|Q8LDD3|CUT1D_ARATH	1	2	1	1	0.0	234229356.203125	-0.228743317366919	0.00682331717687035	0.076819033950863	0.0429215448012221	0.146140567851628	0.238304257227547	0.0961259480121019	0.132169524910931	0.0917159767909652	-0.110624773069757	2	2	2	2	2	2	2	2	2	2	2
sp|Q9SFX3|OST1A_ARATH	OST1A	Dolichyl-diphosphooligosaccharide--protein glycosyltransferase subunit 1A	0.013029315960912053	sp|Q9SFX3|OST1A_ARATH	1	2	1	1	0.002074688796680498	449003783.6894531	0.326875941641509	-0.149738796663222	0.611401593235025	-0.0743695764246222	0.0776534291485413	0.415779102957822	0.138691208608718	0.304449670188101	0.150836448624517	0.156277878825549	2	2	2	2	2	2	2	2	2	2	2
sp|Q42342|CYB5E_ARATH	CYTB5-E	Cytochrome b5 isoform E	0.22388059701492538	sp|Q42342|CYB5E_ARATH	1	4	2	2	0.0	2717956729.456253	0.0746788956730104	-0.148615288565217	0.129368743218119	0.0117212154527269	-0.250991073259359	0.294518573957043	0.276049067871296	0.107584333272944	0.186308432132243	-0.162508185413252	4	4	4	4	4	4	4	4	4	4	4
sp|Q9LXC9|IPYR6_ARATH	PPA6	Soluble inorganic pyrophosphatase 6, chloroplastic	0.03	sp|Q9LXC9|IPYR6_ARATH	1	1	1	1	0.0007541478129713424	205047348.390625	-0.386723572232145	1.92542153217309	-0.263342500811888	1.11418560501872	2.35285604686147	-0.45763223433044	-0.315700928260555	-0.432922176893963	0.000493747060563265	-0.059414919858841	1	1	1	1	1	1	1	1	1	1	1
sp|P55231|GLGL3_ARATH	APL3	Glucose-1-phosphate adenylyltransferase large subunit 3, chloroplastic	0.0345489443378119	sp|P55231|GLGL3_ARATH	1	1	1	1	0.0014958863126402393	NA	-0.102352002477665	0.173547465018183	0.0108456059447253	-0.125732678915949	-0.0449877320342287	0.137659584329922	-0.38263370102958	-0.107225868021751	-0.558949823391314	0.681501162115626	1	1	1	1	1	1	1	1	1	1	1
sp|Q9ZUC1|AOR_ARATH	AOR	NADPH-dependent alkenal/one oxidoreductase, chloroplastic	0.038860103626943004	sp|Q9ZUC1|AOR_ARATH	1	4	2	2	0.0007541478129713424	132133049.72265625	0.00929389207718812	0.431210278572559	0.232658089619193	-0.0729050276287695	-0.0422289368411191	-0.439246893919197	-0.093869902227175	-0.265297520755257	0.0203069614675631	0.117295555072389	4	4	4	4	4	4	4	4	4	4	4
sp|Q8W033|AL3I1_ARATH	ALDH3I1	Aldehyde dehydrogenase family 3 member I1, chloroplastic	0.02909090909090909	sp|Q8W033|AL3I1_ARATH	1	3	2	2	0.0	147739662.1040039	-0.289695614354834	-0.0740222219426609	0.252023753754452	0.124350874156746	0.149247888650716	-0.393120238387283	0.0726092572354786	-0.0177913517591586	-0.115371657109312	-0.12307967422043	3	3	3	3	3	3	3	3	3	3	3
sp|O49607|SBT16_ARATH	SBT1.6	Subtilisin-like protease SBT1.6	0.017015706806282723	sp|O49607|SBT16_ARATH	1	2	1	1	0.0	63907460.34667969	0.128788330998095	-0.0206771745540184	-0.122052424808148	0.0987939170851324	0.0277237886072506	0.218591764814715	0.0626246447015819	0.245596371438914	-0.046605473660243	-0.101561741794998	2	2	2	2	2	2	2	2	2	2	2
sp|Q9SZD6|PETS_ARATH	PETs	Polyprotein of EF-Ts, chloroplastic	0.06610703043022036	sp|Q9SZD6|PETS_ARATH,sp|Q9SZD6-2|PETS_ARATH,sp|Q9SZD6-3|PETS_ARATH	3	8	5	5	0.0	1971237761.540202	-0.0535140570014403	0.122717844301726	0.110114176761578	0.104787506329418	-0.000981533026511272	-0.367487698093181	-0.0682540146396025	-0.219356876451665	0.101108563304349	-0.0252971808081695	8	8	8	8	8	8	8	8	8	8	8
sp|Q93XM7|MCAT_ARATH	BOU	Mitochondrial carnitine/acylcarnitine carrier-like protein	0.09	sp|Q93XM7|MCAT_ARATH	1	3	3	3	0.006309148264984227	360046549.7690837	0.319818144200029	0.111807681046267	-0.201854439571404	0.0274102502099853	-0.051893636789214	0.223299168684822	-0.245855373390552	0.0566739624459816	0.00508673180789998	-0.132825445388529	3	3	3	3	3	3	3	3	3	3	3
sp|O48802|PHOX2_ARATH	CLMP1	Protein CLMP1	0.041278295605858856	sp|O48802|PHOX2_ARATH	1	3	2	2	0.0	96130025.39990234	0.563046112896772	0.139316103310961	-0.170409832676354	-0.113810980367989	0.037792196138418	0.659417140973963	0.448205677351529	-0.0863914326100259	-0.0293524378335803	-0.186209111551146	3	3	3	3	3	3	3	3	3	3	3
sp|Q9SPK5|FTHS_ARATH	THFS	Formate--tetrahydrofolate ligase	0.04100946372239748	sp|Q9SPK5|FTHS_ARATH	1	2	2	2	0.0	344119815.05901337	0.236946531198584	-0.139146767439414	-0.0172434484159618	-0.217793623730803	0.0600721002618378	0.361523707702615	-0.0239255237829004	0.473968037484836	0.22682880897982	-0.0724249995633839	2	2	2	2	2	2	2	2	2	2	2
sp|P22953|HS701_ARATH	HSP70-1	Heat shock 70 kDa protein 1	0.09062980030721966	sp|P22953|HS701_ARATH,sp|P22954|HS702_ARATH,sp|Q9LHA8|HS704_ARATH,sp|O65719|HSP7C_ARATH,sp|Q9C7X7|HSP7N_ARATH,sp|Q9S9N1|HSP7E_ARATH	6	15	6	6	0.0	7752023515.0633955	0.310066142792843	-0.0599637540306937	0.175677623080173	-0.0773599403857799	0.049250513106732	0.309185706633487	0.295388251168009	0.460586182428917	0.192702654101238	-0.1748375647563	15	15	15	15	15	15	15	15	15	15	15
sp|Q42472|DCE2_ARATH	GAD2	Glutamate decarboxylase 2	0.020242914979757085	sp|Q42472|DCE2_ARATH	1	3	2	2	0.0	2761962845.0146484	0.247879858447444	0.0109457067172443	0.161218584794581	-0.061344161335303	0.136950058461939	0.387367128601447	0.0998991954697472	0.45846797940695	0.108219224629215	0.0527442654447432	3	3	3	3	3	3	3	3	3	3	3
sp|Q9SIU0|MAO1_ARATH	NAD-ME1	NAD-dependent malic enzyme 1, mitochondrial	0.01765650080256822	sp|Q9SIU0|MAO1_ARATH	1	1	1	1	0.0	36791211.625	0.131351273240875	-0.111262218460592	0.243427208466317	-0.00688913475216646	0.202297530803485	0.592123254342159	0.169272991224014	0.588942096961801	-0.0136437694486027	0.126605270849674	1	1	1	1	1	1	1	1	1	1	1
sp|Q9SYX1|LIL31_ARATH	LIL3.1	Light-harvesting complex-like protein 3 isotype 1, chloroplastic	0.07633587786259542	sp|Q9SYX1|LIL31_ARATH	1	4	3	3	0.0	2405406442.6400757	-0.148165139905535	0.10623294088285	-0.154024044175685	0.240571358906548	0.0575278495029279	-0.403894721106706	-0.144176147108646	-0.245251591335614	0.0558745741971656	0.261514025049085	4	4	4	4	4	4	4	4	4	4	4
sp|P56808|RR19_ARATH	rps19	30S ribosomal protein S19, chloroplastic	0.07608695652173914	sp|P56808|RR19_ARATH	1	1	1	1	0.007348438456827924	391431167.49902344	0.202430607152978	0.0369392286611578	-0.978884770663836	0.290988286656544	-0.30075469999123	0.018333816151376	-0.816141778133002	-0.262135172161394	-0.626858884287381	0.60597349106768	1	1	1	1	1	1	1	1	1	1	1
sp|O82768|HIS2_ARATH	HISN2	Histidine biosynthesis bifunctional protein hisIE, chloroplastic	0.0498220640569395	sp|O82768|HIS2_ARATH	1	2	2	2	0.0057070386810399495	41843662.88189697	0.148129884046256	0.0142610605185176	0.108841009418072	0.0129017442873649	-0.145660052428894	-0.0239634119362355	0.13377596260049	-0.0211777173010539	0.11078794791424	-0.00267551130098997	2	2	2	2	2	2	2	2	2	2	2
sp|F4IFC5|SYTM2_ARATH	EMB2761	Threonine--tRNA ligase, chloroplastic/mitochondrial 2	0.023076923076923078	sp|F4IFC5|SYTM2_ARATH	1	2	2	2	0.0007541478129713424	749378974.9281158	0.0927116486891388	-0.0621358958160787	0.467481777985638	-0.125614423928984	0.311843504090864	0.0826377034221046	0.102801192963632	-0.0899207928838193	0.119792116818273	-0.253701056855189	2	2	2	2	2	2	2	2	2	2	2
sp|Q9LFP1|VA713_ARATH	VAMP713	Vesicle-associated membrane protein 713	0.14479638009049775	sp|Q9LFP1|VA713_ARATH	1	2	2	2	0.0007541478129713424	7979511.298828125	0.154593352610769	0.0586938049329166	0.35782948624555	0.0668122943013008	-0.0566018057509252	0.19764028698347	0.250173935637708	-0.128899965359755	-0.176477778392577	0.396637496423788	2	2	2	2	2	2	2	2	2	2	2
sp|Q9SUJ1-2|SYP43_ARATH	SYP43	Isoform 2 of Syntaxin-43	0.04242424242424243	sp|Q9SUJ1-2|SYP43_ARATH	1	1	1	1	0.0	16393934.978515625	0.271843438480122	-0.141405094365224	-0.145429794543499	-0.872362429511	0.246816339987562	0.429842011112179	0.0310408794886867	0.231746736432835	0.19580692872923	-0.191118685144837	1	1	1	1	1	1	1	1	1	1	1
sp|Q9M0A7|GGP1_ARATH	GGP1	Gamma-glutamyl peptidase 1	0.032	sp|Q9M0A7|GGP1_ARATH	1	1	1	1	0.0007541478129713424	627684860.8544312	0.333704831464659	-0.168385807298156	0.603095914009071	-0.226039557319627	-0.0292288643306415	0.436803122779676	0.278143990386695	0.398748283213867	0.159142127850469	0.142378396800329	1	1	1	1	1	1	1	1	1	1	1
sp|Q9ZUB3|SPDS1_ARATH	SPDSYN1	Spermidine synthase 1	0.03592814371257485	sp|Q9ZUB3|SPDS1_ARATH	1	1	1	1	0.0	103378007.734375	0.246373889019027	-0.169976656214095	0.249805883030511	-0.0883886406101806	0.00325409028326096	0.094701376218346	0.155995985394998	0.268421328536426	0.369867728005875	-0.109007136543286	1	1	1	1	1	1	1	1	1	1	1
sp|P61847|RK32_ARATH	rpl32	50S ribosomal protein L32, chloroplastic	0.15384615384615385	sp|P61847|RK32_ARATH	1	3	1	1	0.0007541478129713424	189299157.85742188	-0.167818478484568	0.019341240196459	-0.359128722867842	0.0911050055350464	0.102336693249767	-0.476452195191246	0.0921745097790665	-0.298052196238186	0.112111055442606	0.220840515979149	3	3	3	3	3	3	3	3	3	3	3
sp|Q8W0Z9|CCR4A_ARATH	CCR4-1	Carbon catabolite repressor protein 4 homolog 1	0.044850498338870434	sp|Q8W0Z9|CCR4A_ARATH	1	2	2	2	0.0	58575687.50390625	0.344964761853732	-0.053759521599142	0.0350161091540881	-0.0588118441007572	-0.0542743321917047	0.256460685210832	0.0247752543374022	0.251096960282415	0.103171825502216	0.0036651590375758	2	2	2	2	2	2	2	2	2	2	2
sp|Q9SKU1|CLC1_ARATH	At2g20760	Clathrin light chain 1	0.04437869822485207	sp|Q9SKU1|CLC1_ARATH	1	2	1	1	0.0	12578270.217529297	0.203755698470828	0.065838060470341	0.00442973549692827	-0.754650600409016	0.243385341053744	0.0603223193361169	-0.11851061187683	0.0564698012646438	-0.137974593469796	-0.180412135973409	2	2	2	2	2	2	2	2	2	2	2
sp|Q9S7W1|CB4C_ARATH	LHCB4.3	Chlorophyll a-b binding protein CP29.3, chloroplastic	0.08695652173913043	sp|Q9S7W1|CB4C_ARATH	1	3	3	3	0.0	152539855.40108237	-0.154505007378266	0.190380146623154	-0.202475428855081	-0.0797192761055148	0.599636943198163	-0.48454591225077	0.35106461491147	-0.287958446385248	-0.00513135098288053	-0.117676501047952	3	3	3	3	3	3	3	3	3	3	3
sp|O04904|PYRC_ARATH	PYR4	Dihydroorotase, mitochondrial	0.023872679045092837	sp|O04904|PYRC_ARATH	1	1	1	1	0.0007541478129713424	85610235.90625	-0.298379814321932	0.0498896684539165	-0.102657043429561	0.211234407466442	-0.272634363408691	-0.180851371365971	-0.314727464068091	-0.183321447553284	-0.378170642516118	-0.0626905139523624	1	1	1	1	1	1	1	1	1	1	1
sp|Q9FG65|C81D1_ARATH	CYP81D1	Cytochrome P450 81D1	0.027888446215139442	sp|Q9FG65|C81D1_ARATH	1	1	1	1	0.0007541478129713424	23316269.21875	0.00867541911721181	-0.195583623352185	-0.00684210576606326	0.0197442479571168	0.1756641480942	0.107793435307935	-0.162569666874737	0.121740665533896	-0.450387814057287	0.0451328715262838	1	1	1	1	1	1	1	1	1	1	1
sp|Q9LZV4|STN8_ARATH	STN8	Serine/threonine-protein kinase STN8, chloroplastic	0.05656565656565657	sp|Q9LZV4|STN8_ARATH	1	3	3	3	0.0	422724745.0130208	-0.247037961494906	0.357462844137496	-0.269511783928245	0.375978238592679	-0.0475896909444815	-0.16544568649006	-0.300508381229348	-0.225889915944491	-0.274917390134998	0.309028022606459	3	3	3	3	3	3	3	3	3	3	3
sp|Q39258|VATE1_ARATH	VHA-E1	V-type proton ATPase subunit E1	0.18695652173913044	sp|Q39258|VATE1_ARATH,sp|Q9C9Z8|VATE2_ARATH,sp|P0CAN7|VATE3_ARATH	3	6	4	4	0.0	3133048242.1690674	0.507125931051318	-0.0558489985543229	-0.0941692947440771	-0.328235210162289	-0.0309146585637903	0.886879561692938	0.168936880114964	0.837161652325446	0.236083955385009	-0.00718513858396097	6	6	6	6	6	6	6	6	6	6	6
sp|O64517|MCA4_ARATH	AMC4	Metacaspase-4	0.028708133971291867	sp|O64517|MCA4_ARATH	1	2	1	1	0.0	134785038.20507812	0.244478581093011	-0.679619303086442	-0.128785702612119	0.0961281533665974	-0.149674325021013	0.731304197433513	0.16407259362843	0.578623392230832	0.300752507781427	-0.246088231187799	2	2	2	2	2	2	2	2	2	2	2
sp|Q9LXT3|MBF1B_ARATH	MBF1B	Multiprotein-bridging factor 1b	0.09154929577464789	sp|Q9LXT3|MBF1B_ARATH	1	1	1	1	0.0007541478129713424	11425812.596679688	-0.022068445521509	-0.416652812101674	-0.297571677338469	0.0336085773693813	0.190413840895553	0.0372829013578606	0.618129677865457	-0.170278955837062	-0.1390046494001	-0.465136816474168	1	1	1	1	1	1	1	1	1	1	1
sp|P56807|RR18_ARATH	rps18	30S ribosomal protein S18, chloroplastic	0.06930693069306931	sp|P56807|RR18_ARATH	1	2	1	1	0.009030704394942806	3630693536.584961	0.119323483846836	-0.0215638319178773	0.000770624900402694	0.0587985266547224	-0.0240106527652442	-0.515434790025026	-0.0814765181061943	-0.216268416777001	-0.00806716110107342	0.161572538573464	2	2	2	2	2	2	2	2	2	2	2
sp|Q5XEP2|HSOP2_ARATH	HOP2	Hsp70-Hsp90 organizing protein 2	0.01926444833625219	sp|Q5XEP2|HSOP2_ARATH	1	1	1	1	0.0007541478129713424	1914635193.43927	-0.00896838763148944	0.217337952937838	0.103905199950725	-0.195282419683416	-0.152030171386715	0.0348095323289552	0.0764765956795226	-0.037676127254282	-0.0140328353184973	0.112095235568105	1	1	1	1	1	1	1	1	1	1	1
sp|Q9FNB0|CHLH_ARATH	CHLH	Magnesium-chelatase subunit ChlH, chloroplastic	0.0166545981173063	sp|Q9FNB0|CHLH_ARATH	1	3	3	3	0.0007541478129713424	614180684.7765299	0.360865138405634	0.0407977236039176	0.188659046756069	-0.101488080866892	0.146967344699017	-0.122153300535778	0.212495608165319	-0.0578438990587378	0.202430157118339	-0.154498774026723	3	3	3	3	3	3	3	3	3	3	3
sp|Q8VYK6|RS43_ARATH	RPS4D	40S ribosomal protein S4-3	0.08396946564885496	sp|Q8VYK6|RS43_ARATH	1	6	3	1	0.009030704394942806	75582528.90234375	0.158702855627038	0.05312124826618	-0.104241163828834	-0.186792758001522	-0.034355805851674	0.69307602330175	0.311650963528859	0.118982478374112	-0.0317766300772844	0.0546628630529913	2	2	2	2	2	2	2	2	2	2	2
sp|P83291|NB5R2_ARATH	CBR2	NADH-cytochrome b5 reductase-like protein	0.024390243902439025	sp|P83291|NB5R2_ARATH	1	1	1	1	0.0007541478129713424	396550097.0214844	0.208495893451383	-0.278088671044449	-0.1333159667861	-0.198223940946339	0.185933750034631	0.585792298088453	0.103215207177246	0.330195870111983	0.190849374163164	0.0772268329995969	1	1	1	1	1	1	1	1	1	1	1
sp|P42738|CM1_ARATH	CM1	Chorismate mutase 1, chloroplastic	0.041176470588235294	sp|P42738|CM1_ARATH	1	2	1	1	0.0	238646948.10353088	-0.155535958420923	0.257985468025194	0.373466003111568	0.0729281979385825	-0.129122509882475	-0.466395624651465	-0.145277846272644	-0.318621214660394	-0.489564301973406	-0.00188693881996382	2	2	2	2	2	2	2	2	2	2	2
sp|Q9SRU2|BIG_ARATH	BIG	Auxin transport protein BIG	0.0017653981953707335	sp|Q9SRU2|BIG_ARATH	1	1	1	1	0.0	425547115.3340454	0.168199562528768	-0.232535396563035	0.18377276225063	-0.112911661190595	0.225994117607544	0.413568473550541	0.315140850316286	0.229304342770217	0.150789006590253	0.0410306572835184	1	1	1	1	1	1	1	1	1	1	1
sp|Q9M895|FTSI3_ARATH	FTSHI3	Probable inactive ATP-dependent zinc metalloprotease FTSHI 3, chloroplastic	0.012861736334405145	sp|Q9M895|FTSI3_ARATH	1	1	1	1	0.002074688796680498	58856036.328125	-0.041210554198861	-0.0245144308878178	-0.047209915592493	-0.025408001619589	0.11457783151194	-0.108077759056812	-0.231298792425586	-0.178853595491314	0.0109443597337915	0.0363590141796388	1	1	1	1	1	1	1	1	1	1	1
sp|Q8VZC3|AL121_ARATH	ALDH12A1	Delta-1-pyrroline-5-carboxylate dehydrogenase 12A1, mitochondrial	0.014388489208633094	sp|Q8VZC3|AL121_ARATH	1	1	1	1	0.0007541478129713424	198831979.98214722	0.120187855321628	-0.191978167542279	-0.0221391852047219	-0.259629050724007	0.0500628119455664	0.583232341925029	-0.012050731162113	0.261055217184118	0.323430463181346	0.116140620903152	1	1	1	1	1	1	1	1	1	1	1
sp|Q9SA56|PSAD2_ARATH	PSAD2	Photosystem I reaction center subunit II-2, chloroplastic	0.5686274509803921	sp|Q9SA56|PSAD2_ARATH	1	46	13	1	0.0	29824297.05078125	-0.23190263443085	0.253244920517601	-0.000116749567960817	-0.0635665656216937	0.239716062374661	-0.620492021619293	-0.199264441557197	-0.248485511899305	-0.0228461494726702	0.134330502231633	2	2	2	2	2	2	2	2	2	2	2
sp|Q8LDU4|RCCR_ARATH	RCCR	Red chlorophyll catabolite reductase, chloroplastic	0.09090909090909091	sp|Q8LDU4|RCCR_ARATH	1	4	3	3	0.0	1571342658.7718914	-0.265434620145798	0.123876916332709	-0.139506829475588	0.16773226395032	-0.140640886364029	-0.270762688069672	-0.404886045797001	-0.183096020761338	-0.0918684593370553	0.122274433908075	4	4	4	4	4	4	4	4	4	4	4
sp|Q9ST43|PH1_ARATH	PH1	Pleckstrin homology domain-containing protein 1	0.09655172413793103	sp|Q9ST43|PH1_ARATH	1	1	1	1	0.0	22615280.20703125	-0.0368837539289477	0.219905772599347	0.0394787417628741	-0.20556710849737	-0.30149456946202	0.466275074619016	-0.153339653813101	0.428834103415226	-0.123804607791453	0.00817133134390513	1	1	1	1	1	1	1	1	1	1	1
sp|Q7X659|VP35A_ARATH	VPS35A	Vacuolar protein sorting-associated protein 35A	0.016518424396442185	sp|Q7X659|VP35A_ARATH	1	1	1	1	0.0	1391287669.15625	-0.195537577676241	-0.251699228989134	0.254755239764908	0.0516452322329353	0.143763163818384	0.245562186333071	-0.290928110522696	0.217588273119891	-0.162578795048947	0.0407314885662151	1	1	1	1	1	1	1	1	1	1	1
sp|P33157|E13A_ARATH	BG2	Glucan endo-1,3-beta-glucosidase, acidic isoform	0.058997050147492625	sp|P33157|E13A_ARATH	1	2	1	1	0.0007541478129713424	8639811.3125	0.0100886950499608	0.00205285384782439	-0.121830552186037	0.0864274067659037	-0.253441820625537	0.284112911887682	-0.0457941283134509	-0.217828666487524	-0.0600304714472903	-0.152102779141647	2	2	2	2	2	2	2	2	2	2	2
sp|Q9C5J8|OEP80_ARATH	OEP80	Outer envelope protein 80, chloroplastic	0.02459016393442623	sp|Q9C5J8|OEP80_ARATH	1	2	2	2	0.0	3537554550.8472595	-0.130767178344979	0.195340119970303	0.183305485315104	-0.0315364228879642	0.0205425143037683	-0.00674485770473954	-0.0692416227065968	0.0633279861714691	-0.3903559341916	-0.165859354265501	2	2	2	2	2	2	2	2	2	2	2
sp|Q9SAI5|RL71_ARATH	RPL7A	60S ribosomal protein L7-1	0.06072874493927125	sp|Q9SAI5|RL71_ARATH	1	2	1	1	0.002074688796680498	19126102.927734375	0.0971511988574059	-0.193082157422562	-0.12834690945088	-0.146499125417701	0.630536732373618	0.144178865734983	0.248129309135002	-0.309722388514842	0.141241282169027	-0.0265728668828613	2	2	2	2	2	2	2	2	2	2	2
sp|Q9ASS2|FREE1_ARATH	FREE1	Protein FREE1	0.021630615640599003	sp|Q9ASS2|FREE1_ARATH	1	1	1	1	0.0	18677043.1171875	-0.0961880988492383	-0.076155482282525	-0.261591148370227	0.0262330497751164	-0.0304067661609357	0.320416267512302	-0.485106087992082	0.254750874479508	-0.159017114091814	-0.0631666380272167	1	1	1	1	1	1	1	1	1	1	1
sp|Q9LK94|MDAR4_ARATH	MDAR4	Monodehydroascorbate reductase 4, peroxisomal	0.04918032786885246	sp|Q9LK94|MDAR4_ARATH	1	4	3	3	0.0007541478129713424	1393251634.5826416	0.0530355216336713	0.0439100122011915	-0.00433219523693129	-0.111937087009041	-0.0354740896494814	0.0408677010325293	-0.0843579001973462	0.0911847655805795	0.00809986373811089	-0.0735019203817693	4	4	4	4	4	4	4	4	4	4	4
sp|Q9SMS0|NDHT_ARATH	ndhT	NAD(P)H-quinone oxidoreductase subunit T, chloroplastic	0.0321285140562249	sp|Q9SMS0|NDHT_ARATH	1	1	1	1	0.002711864406779661	287972309.1777344	-0.0766852190772043	0.186647727594629	-0.0788182621813078	0.00308459121323379	0.098792764616074	-0.399373871316619	0.000880971342227976	-0.273657628179468	0.120605100988369	0.349813723426077	1	1	1	1	1	1	1	1	1	1	1
sp|Q9FH02|FTSH5_ARATH	FTSH5	ATP-dependent zinc metalloprotease FTSH 5, chloroplastic	0.24857954545454544	sp|Q9FH02|FTSH5_ARATH	1	28	14	3	0.0	1087314828.7779949	-0.217253260004802	0.168367315733017	-0.215593151427916	0.321133300912988	0.102571438085596	-0.335143191946134	-0.0231245869641126	-0.170294929306139	-0.0449397819125501	0.178267572213688	8	8	8	8	8	8	8	8	8	8	8
sp|Q9CAZ7|SSL5_ARATH	SSL5	Protein STRICTOSIDINE SYNTHASE-LIKE 5	0.018867924528301886	sp|Q9CAZ7|SSL5_ARATH	1	1	1	1	0.006802721088435374	133118187.98828125	-0.186973545266808	-0.0418081156574335	-0.212212791431099	0.207632450271226	-0.0325991790430686	0.139448171763803	0.0513106834425332	-0.0113480532293009	-0.298390083749837	-0.147825058058571	1	1	1	1	1	1	1	1	1	1	1
sp|Q1KPV0|FZL_ARATH	FZL	Probable transmembrane GTPase FZO-like, chloroplastic	0.05701754385964912	sp|Q1KPV0|FZL_ARATH,sp|Q1KPV0-2|FZL_ARATH	2	9	6	6	0.0	640790958.4783936	-0.216358219905489	0.159365516354814	-0.218172755624423	0.363173252641187	-0.00439357775953564	-0.441967587670351	-0.0584320128299969	-0.252118628976969	-0.22353136817145	0.125762856517416	9	9	9	9	9	9	9	9	9	9	9
sp|Q8LD27|PSB6_ARATH	PBA1	Proteasome subunit beta type-6	0.04721030042918455	sp|Q8LD27|PSB6_ARATH	1	1	1	1	0.0007541478129713424	16707779.78125	0.413968997674862	-0.311899370507549	-0.429831757008181	-0.260009822445497	-0.0992337019023752	0.549975310794505	0.318959726162457	0.293651589980567	0.281088115331027	0.0688079862177036	1	1	1	1	1	1	1	1	1	1	1
sp|Q9FEB5|DSP4_ARATH	DSP4	Phosphoglucan phosphatase DSP4, chloroplastic	0.08443271767810026	sp|Q9FEB5|DSP4_ARATH	1	3	2	2	0.0	2062415551.580368	-0.112511778920679	0.247968939154909	-0.076715858307848	0.284979415416067	0.0995228307452818	-0.260402991585483	-0.211570907927661	-0.240178496240206	-0.0914248682635179	0.315456244169735	3	3	3	3	3	3	3	3	3	3	3
sp|Q94AM1|OOPDA_ARATH	OOP	Organellar oligopeptidase A, chloroplastic/mitochondrial	0.021491782553729456	sp|Q94AM1|OOPDA_ARATH,sp|Q949P2|COPDA_ARATH	2	3	2	2	0.0	210652459.41015625	0.106536015342106	-0.0273580292492444	-0.0201542862670756	0.038967366928508	-0.0954145906919281	-0.248993732842372	-0.00941351242524791	-0.13396554905585	0.176061122589758	-0.151323919732422	3	3	3	3	3	3	3	3	3	3	3
sp|Q9LT68|NHD1_ARATH	NHD1	Sodium/proton antiporter 1	0.027777777777777776	sp|Q9LT68|NHD1_ARATH	1	2	2	2	0.0	236041280.79296875	-0.170406419675012	-0.028830045368978	0.189495497315727	0.100657105869872	-0.0465148815442102	-0.38653495326206	0.0213823032643403	-0.119426041084571	-0.14272274227602	-0.0194857511440834	2	2	2	2	2	2	2	2	2	2	2
sp|Q9XGM1|VATD_ARATH	VHA-D	V-type proton ATPase subunit D	0.09195402298850575	sp|Q9XGM1|VATD_ARATH	1	4	3	3	0.0007541478129713424	3768430792.974528	0.323629814275244	0.0174371824715376	-0.0610333225278419	-0.126423072704819	0.00580389187825769	0.535774376031194	0.258426026774255	0.604425109406798	0.0653575311952252	-0.161006951281769	4	4	4	4	4	4	4	4	4	4	4
sp|Q9S7M9|P24B2_ARATH	At3g07680	Transmembrane emp24 domain-containing protein p24beta2	0.08173076923076923	sp|Q9S7M9|P24B2_ARATH	1	2	2	2	0.0007541478129713424	180692521.677948	0.221516473968636	-0.15797956668826	-0.21277871102822	0.12860178441543	-0.0247209290367651	0.36232825823378	-0.368237307004466	0.253673998872977	0.0478051725483217	-0.180818523197702	2	2	2	2	2	2	2	2	2	2	2
sp|Q8GWB2|NDX1_ARATH	NDX1	Protein NEOXANTHIN-DEFICIENT 1	0.05673758865248227	sp|Q8GWB2|NDX1_ARATH	1	2	1	1	0.007348438456827924	5137463.1845703125	-0.611445650136445	0.10364425845412	0.385715787582982	-0.179237475461668	-0.052004585629418	-0.00974939192020141	-0.0301964271219801	0.140043867164282	-0.0759104703702116	0.0888794181840238	2	2	2	2	2	2	2	2	2	2	2
sp|O22218|ACA4_ARATH	ACA4	Calcium-transporting ATPase 4, plasma membrane-type	0.04757281553398058	sp|O22218|ACA4_ARATH	1	6	5	3	0.0	539916370.5638021	0.203946948677456	-0.0152370957592769	-0.267103053974711	-0.0346853367481317	-0.09916781504801	0.33108956856956	0.170740921885649	0.543597713245187	-0.0589044850055433	-0.115007179322908	3	3	3	3	3	3	3	3	3	3	3
sp|Q949Y0|UBP6_ARATH	UBP6	Ubiquitin carboxyl-terminal hydrolase 6	0.058091286307053944	sp|Q949Y0|UBP6_ARATH	1	2	2	2	0.0	59309985.81542969	0.136514822136848	0.165691941585529	0.369872752303231	-0.000997638740661611	0.186319478877643	0.212748148862353	0.198085210730758	0.440969082155164	0.0690584294118581	-0.0673047208833291	2	2	2	2	2	2	2	2	2	2	2
sp|Q96500|LIRP1_ARATH	LIR1	Light-regulated protein 1, chloroplastic	0.06382978723404255	sp|Q96500|LIRP1_ARATH	1	3	1	1	0.0	27607803677.21762	-0.593581740885901	-0.343618300577559	0.357920981437422	0.238451218300159	0.297363499391799	-0.493434786332868	0.379355771534747	-0.0170406391827127	0.244485036505115	-0.538170597534058	3	3	3	3	3	3	3	3	3	3	3
sp|O81852|AKH2_ARATH	AKHSDH2	Bifunctional aspartokinase/homoserine dehydrogenase 2, chloroplastic	0.05458515283842795	sp|O81852|AKH2_ARATH,sp|O81852-2|AKH2_ARATH	2	5	5	3	0.0	277198338.2892253	0.329878428641464	0.115508971894258	-0.11059474078538	-0.154583462500073	-0.037571563517397	-0.10858151821791	0.0209071490425994	-0.0783750844376252	-0.106460354309622	0.0305913876470401	3	3	3	3	3	3	3	3	3	3	3
sp|Q8VYV7|DHQS_ARATH	DHQS	3-dehydroquinate synthase, chloroplastic	0.08823529411764706	sp|Q8VYV7|DHQS_ARATH,sp|Q8VYV7-2|DHQS_ARATH	2	5	4	4	0.0	905620260.2792969	-0.198902622379924	0.15355441531131	0.192804648265327	0.0929281145911385	-0.0557594318604595	-0.321267419909208	0.0110692494491622	-0.139322053175863	-0.178634653263046	0.11075720374409	5	5	5	5	5	5	5	5	5	5	5
sp|O04658|NOP5A_ARATH	NOP5-1	Probable nucleolar protein 5-1	0.0600375234521576	sp|O04658|NOP5A_ARATH	1	4	4	3	0.0	27129419.720540363	0.232357693355025	-0.188448150459267	0.169974504041313	0.226542139984069	0.3375540873305	0.256924599939865	0.0942519578860472	-0.384693055413794	-0.0728469798593618	0.0771394559051002	3	3	3	3	3	3	3	3	3	3	3
sp|F4JTB3|DTX35_ARATH	DTX35	Protein DETOXIFICATION 35	0.03483606557377049	sp|F4JTB3|DTX35_ARATH	1	2	2	2	0.0007541478129713424	3241078097.5689087	0.228417301491724	-0.035149858804604	0.291985582156739	-0.263738532009995	0.00866760702717606	0.523870962080117	-0.0325475595224698	0.802297670834038	0.16660215444367	0.441215945820868	2	2	2	2	2	2	2	2	2	2	2
sp|Q9LE82|RAGP1_ARATH	RANGAP1	RAN GTPase-activating protein 1	0.041121495327102804	sp|Q9LE82|RAGP1_ARATH	1	3	2	2	0.0007541478129713424	283579632.5194092	0.00224780624266918	-0.0252288356176233	-0.264549614118062	0.0875501327947599	-0.242935668974767	0.280894081655237	0.0101564051247212	-0.147363208502198	-0.118391480861089	0.0352026645301349	3	3	3	3	3	3	3	3	3	3	3
sp|Q93YU5|SEC8_ARATH	SEC8	Exocyst complex component SEC8	0.00949667616334283	sp|Q93YU5|SEC8_ARATH	1	1	1	1	0.0	122783174.05029297	-0.0484424575503355	-0.00557074031899241	0.00124840583061214	-0.147635297830441	0.208741739807773	0.155680468821355	0.0684525202253883	0.288069549501237	0.115829902345117	-0.0593034155772409	1	1	1	1	1	1	1	1	1	1	1
sp|Q9FNM5|GUFP_ARATH	At5g08650	Translation factor GUF1 homolog, chloroplastic	0.011747430249632892	sp|Q9FNM5|GUFP_ARATH	1	2	1	1	0.0007541478129713424	479644938.1401367	0.295214730950396	-0.0814100307614121	0.155967724803783	-0.0490420091420636	0.00846619952120875	-0.0745163828336057	0.155117244604031	-0.0115191575855462	0.112226473128769	0.0988769664799891	2	2	2	2	2	2	2	2	2	2	2
sp|Q84WW2|6PGL3_ARATH	PGL3	6-phosphogluconolactonase 3, chloroplastic	0.027692307692307693	sp|Q84WW2|6PGL3_ARATH	1	1	1	1	0.0007541478129713424	1060470783.4960938	0.0190779781569801	-0.0746077151869908	0.0190562360691402	0.0842084803516889	-0.159594789090924	-0.101071217987307	0.0842282149617257	0.112724161539359	-0.116016805136042	-0.115025458529012	1	1	1	1	1	1	1	1	1	1	1
sp|Q9SL42|PIN1_ARATH	PIN1	Peptidyl-prolyl cis-trans isomerase Pin1	0.07563025210084033	sp|Q9SL42|PIN1_ARATH	1	1	1	1	0.0	57092383.412109375	0.0410214544818515	-0.00610133862359952	-0.18727782839629	-0.0438210938838144	-0.0718229762273017	0.189911022011042	-0.0605207518672004	0.158688739725105	0.013335835995548	0.170875277964837	1	1	1	1	1	1	1	1	1	1	1
sp|P25851|F16P1_ARATH	CFBP1	Fructose-1,6-bisphosphatase 1, chloroplastic	0.07913669064748201	sp|P25851|F16P1_ARATH	1	2	2	2	0.0	898991789.4765625	0.259423497806791	0.481921557361236	0.0184579388415056	0.0968230497603773	0.0505959198845831	-0.49406056697344	0.112805170763062	-0.27317889985224	0.0777619791310986	0.83876385444347	2	2	2	2	2	2	2	2	2	2	2
sp|Q56ZN6|AVP2_ARATH	AVPL1	Pyrophosphate-energized membrane proton pump 2	0.03366583541147132	sp|Q56ZN6|AVP2_ARATH,sp|Q9FWR2|AVPX_ARATH	2	3	3	3	0.0	33375604.544270832	-0.0277627348143246	-0.100367046457684	0.152398333306875	-0.0366386299639694	0.190010569824088	0.126220534098128	0.114589450610362	0.0520113870059626	0.0608397376314471	0.0643671414989564	3	3	3	3	3	3	3	3	3	3	3
sp|Q42602|C89A2_ARATH	CYP89A2	Cytochrome P450 89A2	0.01383399209486166	sp|Q42602|C89A2_ARATH	1	1	1	1	0.005177993527508091	75447329.0390625	-0.0972428320782037	0.177408443115871	0.18462349381219	-0.0710988409563389	0.000129845959910391	-0.0882922949004552	0.19310597532382	-0.107824408141776	-0.083342267605639	-0.126296936197131	1	1	1	1	1	1	1	1	1	1	1
sp|Q0WVX5|SSY4_ARATH	SS4	Probable starch synthase 4, chloroplastic/amyloplastic	0.01730769230769231	sp|Q0WVX5|SSY4_ARATH	1	2	2	2	0.0	442265619.1729126	-0.211594118340061	-0.0505579294959002	-0.163855269315721	0.020466164696908	-0.243784664886387	-0.453765698761647	-0.248736654952527	-0.119425323107288	-0.139795183422636	-0.0855541918163345	2	2	2	2	2	2	2	2	2	2	2
sp|Q43307|PLSB_ARATH	ATS1	Glycerol-3-phosphate acyltransferase, chloroplastic	0.026143790849673203	sp|Q43307|PLSB_ARATH	1	1	1	1	0.0	13173797.9765625	-0.260495059013899	0.284450646030542	0.292568357752943	-0.0459326918684906	0.136567556325178	-0.438181915808142	-0.0954815398376003	0.356194124074878	0.0754456218713333	0.00357733902808643	1	1	1	1	1	1	1	1	1	1	1
sp|Q5E924|G3PP2_ARATH	GAPCP2	Glyceraldehyde-3-phosphate dehydrogenase GAPCP2, chloroplastic	0.0380952380952381	sp|Q5E924|G3PP2_ARATH,sp|Q9SAJ6|G3PP1_ARATH	2	3	2	1	0.009030704394942806	25223472.34765625	-0.0469585048391044	-0.159490039347411	0.0693936839229465	0.0811810383807212	0.270871254639386	-0.157809880527031	0.24482442592417	-0.0582523893776434	0.027961996371495	-0.215173599796661	1	1	1	1	1	1	1	1	1	1	1
sp|Q9M1J1|FIS1A_ARATH	FIS1A	Mitochondrial fission 1 protein A	0.07058823529411765	sp|Q9M1J1|FIS1A_ARATH	1	2	2	2	0.0	842319644.2998047	-0.142475112664167	0.0494393643712829	-0.437841111672387	0.0515261836663501	-0.372395036736922	0.223188418654392	-0.348983333879442	-0.0396058521580951	-0.446898825789261	0.0440593464355583	2	2	2	2	2	2	2	2	2	2	2
sp|Q42586|UMPS_ARATH	PYRE-F	Uridine 5'-monophosphate synthase	0.018907563025210083	sp|Q42586|UMPS_ARATH	1	1	1	1	0.0007541478129713424	83106695.7578125	0.36391646617214	-0.299041542009824	0.284272405499728	-0.021286637140101	0.216695033191422	0.285913308820479	0.25839405854119	0.469348231906733	0.250935220332467	-0.263494141708752	1	1	1	1	1	1	1	1	1	1	1
sp|Q94AT1|P2C76_ARATH	At5g53140	Probable protein phosphatase 2C 76	0.04047619047619048	sp|Q94AT1|P2C76_ARATH	1	2	2	2	0.0007541478129713424	119758076.48297119	-0.207386770618486	-0.133842797724441	-0.108000827812189	0.0895793766790001	-0.093313991806907	-0.0271538792519799	-0.13169282127707	-0.0937208582412987	0.0128782696347463	0.0148689120273096	2	2	2	2	2	2	2	2	2	2	2
sp|Q93VK5|LUT5_ARATH	CYP97A3	Protein LUTEIN DEFICIENT 5, chloroplastic	0.015126050420168067	sp|Q93VK5|LUT5_ARATH	1	1	1	1	0.0	10467089863.283081	-0.173384901802383	0.202563909522368	-0.358356697031928	0.0225204904602037	0.172887905591117	0.0941547379133265	-0.415166390766311	-0.280397357829602	-0.292594633200553	0.251964534297216	1	1	1	1	1	1	1	1	1	1	1
sp|Q9SR92|STR10_ARATH	STR10	Rhodanese-like domain-containing protein 10	0.037383177570093455	sp|Q9SR92|STR10_ARATH	1	1	1	1	0.0007541478129713424	2612691554.03125	-0.263622151324709	-0.0350429961202199	-0.154532936977791	0.410639910718774	-0.0255282965733956	-0.260018843673212	-0.218327075053463	0.23467006192928	-0.0548305484397638	0.609363053229107	1	1	1	1	1	1	1	1	1	1	1
sp|Q9LIK0|PKP1_ARATH	PKP1	Plastidial pyruvate kinase 1, chloroplastic	0.04865771812080537	sp|Q9LIK0|PKP1_ARATH	1	4	3	3	0.0	61117225.825520836	-0.169450430685061	0.0539770440708027	-0.100120913686044	0.186413649184155	0.0363379334793006	-0.273807884073944	-0.119340610136711	-0.226671709616435	-0.0464885303776104	0.0357067022353821	4	4	4	4	4	4	4	4	4	4	4
sp|Q9SZJ5|GLYM1_ARATH	SHM1	Serine hydroxymethyltransferase 1, mitochondrial	0.13733075435203096	sp|Q9SZJ5|GLYM1_ARATH,sp|Q94C74|GLYM2_ARATH,sp|Q94C74-2|GLYM2_ARATH	3	8	7	7	0.0	2210523788.0651855	0.216573390573753	-0.428677061801617	-0.017935027051184	-0.310449711941067	0.248933790944	0.291966247141085	0.273935442998238	0.098323154214131	0.200681629708215	-0.120364689942552	8	8	8	8	8	8	8	8	8	8	8
sp|Q9S9N6|PNSB1_ARATH	PNSB1	Photosynthetic NDH subunit of subcomplex B 1, chloroplastic	0.015184381778741865	sp|Q9S9N6|PNSB1_ARATH	1	2	1	1	0.003282994090610637	14682331933.260498	-0.167502875783673	0.339110998832476	-0.199068698699296	0.307349369987871	0.14984025349434	-0.557021167793931	-0.233029616826026	-0.261164682054463	-0.138517709072042	0.240567868108154	2	2	2	2	2	2	2	2	2	2	2
sp|Q9LYR5|FKB19_ARATH	FKBP19	Peptidyl-prolyl cis-trans isomerase FKBP19, chloroplastic	0.08203125	sp|Q9LYR5|FKB19_ARATH	1	2	2	2	0.0	15023725618.522766	-0.277220653150046	0.025870971799872	-0.0912246940402515	0.373468060582457	-0.111245142523026	-0.470216823914372	-0.0638594415418692	-0.115462406869876	-0.195653297861247	0.0796711727991051	2	2	2	2	2	2	2	2	2	2	2
sp|Q9SYW8|LHCA2_ARATH	LHCA2	Photosystem I chlorophyll a/b-binding protein 2, chloroplastic	0.13618677042801555	sp|Q9SYW8|LHCA2_ARATH	1	2	2	2	0.0	6993106020.549561	-0.504253346947879	0.333464311290909	-0.61234035065468	0.602203655409683	0.00611174663048875	-0.422017165153926	-0.146170669716267	-0.0609012665716913	-0.201385410391511	0.0664038255932597	2	2	2	2	2	2	2	2	2	2	2
sp|P26288|NU4C_ARATH	ndhD	NAD(P)H-quinone oxidoreductase chain 4, chloroplastic	0.014	sp|P26288|NU4C_ARATH	1	2	1	1	0.002074688796680498	582983219.28125	0.113850891222957	0.182654239049559	-0.48297488282373	0.38950450585326	0.18270490306379	-0.501959710582404	0.0793505869331645	-0.469470097756233	-0.0228867166186051	0.32590019116378	2	2	2	2	2	2	2	2	2	2	2
sp|P55229|GLGL1_ARATH	ADG2	Glucose-1-phosphate adenylyltransferase large subunit 1, chloroplastic	0.04980842911877394	sp|P55229|GLGL1_ARATH	1	5	3	3	0.0007541478129713424	2321154410.3706055	-0.0776931160301744	0.264876317413014	0.205918249316035	0.268771986168136	0.0458810787786836	-0.382308937064384	0.108082033936735	-0.239720395088034	0.11784522258343	0.102807633109429	5	5	5	5	5	5	5	5	5	5	5
sp|Q93ZB2|KO1_ARATH	KO	Ent-kaurene oxidase, chloroplastic	0.015717092337917484	sp|Q93ZB2|KO1_ARATH	1	1	1	1	0.0	3716372.380859375	-0.292405945199496	-0.0240562456908737	-0.0966913771511653	0.243863023570199	0.231785509442738	0.224463889058397	-0.392282113702283	-0.201139697809361	-0.0145865927954656	0.314923013202566	1	1	1	1	1	1	1	1	1	1	1
sp|Q9STY4|RIBRX_ARATH	PYRR	Riboflavin biosynthesis protein PYRR, chloroplastic	0.04006677796327212	sp|Q9STY4|RIBRX_ARATH	1	2	2	2	0.0	165242251.1220703	-0.123650268058035	-0.134468231538309	0.399290670760302	0.0446374753493841	-0.0198711045692805	-0.423455983972871	0.10803674448181	-0.182019281797897	0.0281226290410741	0.126696603138017	2	2	2	2	2	2	2	2	2	2	2
sp|B9DGY1|AB1K7_ARATH	ABC1K7	Protein ACTIVITY OF BC1 COMPLEX KINASE 7, chloroplastic	0.025899280575539568	sp|B9DGY1|AB1K7_ARATH	1	2	2	2	0.0	180087967.4267578	-0.347405635843224	0.2322368909972	-0.252363409233098	0.176063580469251	-0.0835055584483229	-0.121695820429519	-0.210319362122485	-0.0938514812548226	-0.383216146813778	-0.0172631362253792	2	2	2	2	2	2	2	2	2	2	2
sp|O49841|RAC2A_ARATH	RABC2A	Ras-related protein RABC2a	0.0380952380952381	sp|O49841|RAC2A_ARATH	1	1	1	1	0.006802721088435374	56042874.09814453	-0.160475579368385	0.0785118088642456	0.65298893495482	-0.0721256212417587	-0.0488741537872164	-0.155766840833497	-0.0553181897897344	0.0892879854096416	-0.0772660247108465	-0.252204791896768	1	1	1	1	1	1	1	1	1	1	1
sp|Q24JJ9|NUP43_ARATH	NUP43	Nuclear pore complex protein NUP43	0.024930747922437674	sp|Q24JJ9|NUP43_ARATH	1	1	1	1	0.0007541478129713424	1662423606.5097656	0.180829724854712	-0.0578207716440833	0.402641146471108	-0.107840851173848	0.219511320079646	0.273537198817071	0.153748463607506	0.172368788439102	0.157271804118153	0.0174404232251932	1	1	1	1	1	1	1	1	1	1	1
sp|Q9XFS9|DXR_ARATH	DXR	1-deoxy-D-xylulose 5-phosphate reductoisomerase, chloroplastic	0.029350104821802937	sp|Q9XFS9|DXR_ARATH	1	3	2	2	0.002711864406779661	2511098069.839691	-0.0658955480483479	0.0887622361756168	0.290063110801448	-0.00845852558777027	-0.0769769015817969	-0.207907083406877	0.00461692713105633	-0.0523809289123482	0.0426900594634496	0.0490830532775925	3	3	3	3	3	3	3	3	3	3	3
sp|Q9SX77|SDH5_ARATH	SDH5	Succinate dehydrogenase subunit 5, mitochondrial	0.03501945525291829	sp|Q9SX77|SDH5_ARATH	1	2	2	2	0.00392156862745098	356992663.4779053	-0.00624184408650086	-0.0412829642199162	0.0980194301734585	0.0241686934143401	-0.0576614646789011	0.214666753074624	0.0256297388194784	0.334926646795215	-0.0508157276913028	0.0794486005617143	2	2	2	2	2	2	2	2	2	2	2
sp|P28185|RAA1A_ARATH	RABA1A	Ras-related protein RABA1a	0.12037037037037036	sp|Q9LNW1|RAA2B_ARATH,sp|Q9S810|RAA1I_ARATH,sp|Q9LK99|RAA1G_ARATH,sp|Q9FJH0|RAA1F_ARATH,sp|Q1PEX3|RAA1H_ARATH,sp|P28185|RAA1A_ARATH,sp|Q9LNK1|RABA3_ARATH,sp|Q9LH50|RAA4D_ARATH,sp|Q9SMQ6|RAA4B_ARATH,sp|Q9FJN8|RAA4A_ARATH,sp|Q9C9U7|RAA6A_ARATH,sp|Q0WQN4|RAA6B_ARATH,sp|Q9SRS5|RAA5B_ARATH,sp|Q9FGK5|RAA5A_ARATH,sp|Q9FE79|RAA4C_ARATH	15	4	3	1	0.0057070386810399495	27356699.796875	0.150144217026086	0.0302739295786818	-0.240347433683972	-0.0801963620860886	-0.166775794079411	0.549239034996639	0.0265503128807576	0.485822845675355	0.0593885652493213	0.167142730569091	1	1	1	1	1	1	1	1	1	1	1
sp|Q9FJY5|MPP10_ARATH	MPP10	M phase phosphoprotein 10	0.02099236641221374	sp|Q9FJY5|MPP10_ARATH	1	1	1	1	0.0007541478129713424	86278924.7366066	-0.0796191675096254	-0.0702026433941274	0.347032312704615	0.0202802108867171	0.571102592680242	0.0644830633213829	0.336233353259308	-0.656331763040263	0.0698334566937309	0.144483525958287	1	1	1	1	1	1	1	1	1	1	1
sp|Q9LSG3|GAUT8_ARATH	GAUT8	Galacturonosyltransferase 8	0.016100178890876567	sp|Q9LSG3|GAUT8_ARATH	1	1	1	1	0.002074688796680498	33076277.84375	-0.0767856788616119	0.06343396980348	-0.351685889534988	0.196711886981571	-0.0774022135991776	0.127952137482714	-0.0373652587896545	0.103655749535593	-0.137334470976013	-0.253067143519485	1	1	1	1	1	1	1	1	1	1	1
sp|Q9SJU4|ALFP1_ARATH	FBA1	Fructose-bisphosphate aldolase 1, chloroplastic	0.2932330827067669	sp|Q9SJU4|ALFP1_ARATH	1	41	13	4	0.0	2501547025.960205	-0.218402476595504	0.429578636272511	0.208746685890059	0.249264019182096	0.011464877536862	-0.56116802711367	0.191757766379595	-0.217897194604233	0.030061799657549	0.176666655021509	9	9	9	9	9	9	9	9	9	9	9
sp|Q9XEA0|SYLM_ARATH	EMB2369	Leucine--tRNA ligase, chloroplastic/mitochondrial	0.01644398766700925	sp|Q9XEA0|SYLM_ARATH	1	2	2	2	0.0007541478129713424	223151900.6040039	-0.238245318443928	0.0892938275776549	0.163645554863619	0.0512225193994005	-0.167135591471217	-0.346766400276462	-0.0203292751738036	-0.189958661422482	-0.0489981548462399	-0.0806753699920355	2	2	2	2	2	2	2	2	2	2	2
sp|Q9LI77|GATA_ARATH	GATA	Glutamyl-tRNA(Gln) amidotransferase subunit A, chloroplastic/mitochondrial	0.01675977653631285	sp|Q9LI77|GATA_ARATH	1	1	1	1	0.002711864406779661	334509571.0625	0.211329342729746	0.114577992503927	0.329113619580891	-0.143285475830546	-0.155498293287914	-0.344853738708753	0.111348887384021	-0.105071135966205	0.0534873171749837	-0.0010297901696239	1	1	1	1	1	1	1	1	1	1	1
sp|Q9LVM1|AB25B_ARATH	ABCB25	ABC transporter B family member 25, mitochondrial	0.04532967032967033	sp|Q9LVM1|AB25B_ARATH	1	5	3	3	0.0	151638251.34407553	-0.010458331340772	0.000141921825063562	0.151690789667345	-0.0159251862321406	-0.186224183962596	0.102241631024691	-0.0015043608078984	0.0251988418126095	-0.208387190969384	-0.0947174669476434	5	5	5	5	5	5	5	5	5	5	5
sp|Q9SS44|TF2B2_ARATH	TFIIB2	Transcription initiation factor IIB-2	0.041666666666666664	sp|Q9SS44|TF2B2_ARATH	1	1	1	1	0.0007541478129713424	188091058.76745605	0.184458879649383	0.0814127456378291	0.488309735633679	-0.137287864506329	0.143139487359202	0.343741927487976	0.0312281529804941	0.154404694156621	-0.471249577290004	-0.0874418325164763	1	1	1	1	1	1	1	1	1	1	1
sp|Q9LZ66|SIR_ARATH	SIR	Assimilatory sulfite reductase (ferredoxin), chloroplastic	0.0264797507788162	sp|Q9LZ66|SIR_ARATH	1	3	2	2	0.0	5938836303.640945	-0.255904288965402	0.279520768814711	-0.0472902367047858	0.0837128018911453	-0.221928117373102	-0.242710965151577	-0.434411198498039	-0.185754152145754	-0.103830118037809	0.27434906858434	3	3	3	3	3	3	3	3	3	3	3
sp|O23138|CYC1_ARATH	CYTC-1	Cytochrome c-1	0.19298245614035087	sp|O23138|CYC1_ARATH	1	3	2	2	0.0	320260651.16748047	0.250755680780473	-0.188644574249754	0.0710545279654067	-0.339796212235881	0.179013159105691	0.756859625600299	0.272257320345271	0.549870309307257	0.197769965092105	0.150651775975569	3	3	3	3	3	3	3	3	3	3	3
sp|Q8LDV3|Y4320_ARATH	At4g13200	Uncharacterized protein At4g13200, chloroplastic	0.06486486486486487	sp|Q8LDV3|Y4320_ARATH	1	2	1	1	0.0	267141163.65551758	-0.548036486626679	0.453217920525728	-0.157806805266771	0.603761521056068	0.104766816241406	-0.250691081262556	-0.213752949452498	-0.084631931182912	-0.240060320144364	0.472169108110702	2	2	2	2	2	2	2	2	2	2	2
sp|Q9SX68|RK18_ARATH	RPL18	50S ribosomal protein L18, chloroplastic	0.047058823529411764	sp|Q9SX68|RK18_ARATH	1	4	2	2	0.002074688796680498	228995104.44482422	0.0983417447039137	0.0971297061974177	0.0513957193510848	0.0983435712082374	0.0133409389663059	-0.45332534593005	0.0720424790230285	-0.245562259366269	-0.0342659806026706	0.0119946821883561	4	4	4	4	4	4	4	4	4	4	4
sp|Q8VY88|LTD_ARATH	LTD	Protein LHCP TRANSLOCATION DEFECT	0.09142857142857143	sp|Q8VY88|LTD_ARATH	1	3	1	1	0.0	1914635193.43927	0.0186802229925198	0.114729005974917	0.43347548153592	-0.0870242158390462	0.0546027514290737	-0.486865961486094	0.266945429384165	-0.607169054889011	0.210713908040651	-0.0807662715474917	3	3	3	3	3	3	3	3	3	3	3
sp|O65220|CPY28_ARATH	CYP28	Peptidyl-prolyl cis-trans isomerase CYP28, chloroplastic	0.03558718861209965	sp|O65220|CPY28_ARATH	1	2	1	1	0.0	5181791008.20166	-0.3025803825399	0.276587383323839	-0.289552584067741	0.584217824571707	-0.235554952587452	-0.200261121372122	-0.169967372394552	-0.179120879335318	-0.211577527672024	0.301615443058966	2	2	2	2	2	2	2	2	2	2	2
sp|Q9FT52|ATP5H_ARATH	At3g52300	ATP synthase subunit d, mitochondrial	0.08928571428571429	sp|Q9FT52|ATP5H_ARATH	1	2	2	2	0.009030704394942806	111692536.82421875	0.0658948096960672	-0.017770810105679	-0.0197609132368264	-0.602731499305537	-0.132001635896197	0.486329206343679	0.17051507033025	0.552904926686477	-0.140868598848541	-0.226843752849289	2	2	2	2	2	2	2	2	2	2	2
sp|Q9M591|CRD1_ARATH	CRD1	Magnesium-protoporphyrin IX monomethyl ester [oxidative] cyclase, chloroplastic	0.05134474327628362	sp|Q9M591|CRD1_ARATH	1	3	2	2	0.0	756128187.9082031	0.0616392742268146	0.112153714896882	-0.0558410086465955	-0.0749712844596684	0.279343458104996	-0.267207561042305	0.0706284622160136	-0.249427537044599	0.122542980723416	-0.0821664557489425	3	3	3	3	3	3	3	3	3	3	3
sp|Q96252|ATP4_ARATH	At5g47030	ATP synthase subunit delta', mitochondrial	0.10344827586206896	sp|Q96252|ATP4_ARATH	1	3	2	2	0.0	70200055.76660156	0.163946917136121	-0.0940960670506481	-0.0940718848672937	-0.265481782144992	0.0838435597979297	0.552850029772742	0.207672819254002	0.303631224768284	0.205269092878698	-0.0252435437934215	3	3	3	3	3	3	3	3	3	3	3
sp|Q42533|BCCP1_ARATH	BCCP1	Biotin carboxyl carrier protein of acetyl-CoA carboxylase 1, chloroplastic	0.025	sp|Q42533|BCCP1_ARATH	1	2	1	1	0.003282994090610637	13648152492.694122	-0.246550006947779	-0.0167320823114032	0.1998295385284	-0.0237860299209403	0.100626835892181	-0.294692379540882	-0.0457832964974334	-0.155355690703996	0.219132174851124	0.0262138815344271	2	2	2	2	2	2	2	2	2	2	2
sp|P93654|SYP22_ARATH	SYP22	Syntaxin-22	0.029850746268656716	sp|P93654|SYP22_ARATH	1	1	1	1	0.0007541478129713424	1646985780.34375	0.184495592381717	-0.0479189408321279	0.144135127980183	-0.0279624173596678	-0.100775670487995	0.581213848962431	0.099992088179524	0.652367992324373	0.151652109561272	0.330968365355809	1	1	1	1	1	1	1	1	1	1	1
sp|Q9SJQ9|ALFC6_ARATH	FBA6	Fructose-bisphosphate aldolase 6, cytosolic	0.0782122905027933	sp|Q9SJQ9|ALFC6_ARATH,sp|F4KGQ0|ALFC4_ARATH,sp|F4KGQ0-2|ALFC4_ARATH	3	6	3	1	0.0	398831773.201416	0.146223929020092	0.0543526548793238	-0.0150541611723165	-0.0956250852070233	-0.178112214330982	0.256945130471288	0.166636908760819	0.388967595567191	-0.00268061628517913	-0.104972014163841	2	2	2	2	2	2	2	2	2	2	2
sp|P29197|CH60A_ARATH	CPN60	Chaperonin CPN60, mitochondrial	0.01386481802426343	sp|P29197|CH60A_ARATH	1	2	1	1	0.0007541478129713424	69658309.10742188	0.175550131971335	-0.29568126271052	-0.177169642584971	-0.0978818752569954	0.129126545515605	0.373232954070366	0.0920558906371345	0.464751640617775	0.113084733159686	0.691999521232809	2	2	2	2	2	2	2	2	2	2	2
sp|Q9S757|CYSC1_ARATH	CYSC1	Bifunctional L-3-cyanoalanine synthase/cysteine synthase C1, mitochondrial	0.021739130434782608	sp|Q9S757|CYSC1_ARATH	1	1	1	1	0.0007541478129713424	94364901.046875	0.118588974186808	-0.340577713062038	-0.581351063942162	-0.353267352464539	0.036725630100789	0.663666861283986	0.326450428675606	0.748359204715748	0.273597412817878	0.142217850287037	1	1	1	1	1	1	1	1	1	1	1
sp|Q9LTB0|EX84B_ARATH	EXO84B	Exocyst complex component EXO84B	0.03856382978723404	sp|Q9LTB0|EX84B_ARATH	1	2	2	2	0.002074688796680498	1389676262.2546082	-0.0307347256301171	0.00656449336752374	-0.108179790943598	-0.0564869258749359	-0.106185461178645	0.154631386195231	-0.0173650352829839	-0.0327501024465606	-0.0952000565954592	-0.0316124744572504	1	1	1	1	1	1	1	1	1	1	1
sp|Q9LSX7|PEX22_ARATH	PEX22	Peroxisome biogenesis protein 22	0.03180212014134275	sp|Q9LSX7|PEX22_ARATH	1	1	1	1	0.0007541478129713424	101418411.765625	0.288646165790266	0.0606533864177994	0.0633305266102546	-0.096454415461658	-0.0790910735853734	0.470207518913618	0.37135956729115	0.301834127192909	-0.0263000624463263	-0.10094136169181	1	1	1	1	1	1	1	1	1	1	1
sp|Q9C5C8|MSRB2_ARATH	MSRB2	Peptide methionine sulfoxide reductase B2, chloroplastic	0.11386138613861387	sp|Q9C5C8|MSRB2_ARATH,sp|Q9C5C8-2|MSRB2_ARATH	2	4	2	2	0.0	197422755.92382812	-0.0233828742220683	0.357836783764877	0.124289666338353	0.0746262527197881	-0.180811787500066	-0.403695246042914	-0.105455094873536	-0.210974176225926	-0.00544079861571323	0.0683530045708851	4	4	4	4	4	4	4	4	4	4	4
sp|Q93XY5|TET18_ARATH	TOM2AH2	Tetraspanin-18	0.04814814814814815	sp|Q93XY5|TET18_ARATH	1	1	1	1	0.0	19429178.796875	0.413020480914184	0.0782276729262854	-0.125562512341737	-0.386297511226479	0.0184648003589798	0.431191444474193	0.348208043858182	0.924685561840843	0.575693399187475	-1.05975824356888	1	1	1	1	1	1	1	1	1	1	1
sp|Q8VZG2|HSR4_ARATH	HSR4	Protein HYPER-SENSITIVITY-RELATED 4	0.027777777777777776	sp|Q8VZG2|HSR4_ARATH	1	2	1	1	0.002074688796680498	8292188.524291992	-0.0790289660809038	0.540198282654483	-0.376596268033505	-0.103567845921567	0.278927589482667	0.507594676011595	-0.0491394188677075	0.148522563141293	-0.192352509112265	-0.164619802948454	2	2	2	2	2	2	2	2	2	2	2
sp|O82662|SUCB_ARATH	At2g20420	Succinate--CoA ligase [ADP-forming] subunit beta, mitochondrial	0.11401425178147269	sp|O82662|SUCB_ARATH	1	7	6	6	0.0	2157090806.620748	0.132712842643302	-0.0662290108048627	0.03995209664218	-0.0998342020902556	0.0692014585528851	0.430833267839592	-0.0838358741386291	0.401819101898865	0.166993859680103	-0.0320235986580313	7	7	7	7	7	7	7	7	7	7	7
sp|Q8W4F3|SYQ_ARATH	OVA9	Glutamine--tRNA ligase, cytoplasmic	0.012578616352201259	sp|Q8W4F3|SYQ_ARATH	1	2	1	1	0.0	12465430.376098633	0.593380333512594	-0.397996892484995	0.0173306425383464	-0.194906030793668	0.0937530746089976	0.25927442326486	0.325433685391082	0.505180673841235	0.474993961509504	-0.21412168797317	2	2	2	2	2	2	2	2	2	2	2
sp|Q84W55|IP5PF_ARATH	IP5P15	Type II inositol polyphosphate 5-phosphatase 15	0.013623978201634877	sp|Q84W55|IP5PF_ARATH	1	1	1	1	0.002074688796680498	89629041.83007812	-0.225247629258693	0.0274541454507808	0.260499806541306	-0.0094671002055482	-0.147863718445946	-0.267886810002134	-0.373066113474341	-0.22349144673215	-0.259047075026178	-0.0339072470225998	1	1	1	1	1	1	1	1	1	1	1
sp|Q9LY66|RK1_ARATH	RPL1	50S ribosomal protein L1, chloroplastic	0.08092485549132948	sp|Q9LY66|RK1_ARATH	1	7	4	4	0.0007541478129713424	5482484707.147339	-0.0176048295163072	0.0938418955392031	-0.0798022508028122	0.0811986479680118	0.0201755261375913	-0.440280265859055	-0.0800418940956882	-0.408232287402837	0.0340833539066345	-0.0153145478673542	7	7	7	7	7	7	7	7	7	7	7
sp|Q05758|ILV5_ARATH	At3g58610	Ketol-acid reductoisomerase, chloroplastic	0.03553299492385787	sp|Q05758|ILV5_ARATH	1	6	3	3	0.0007541478129713424	6721159130.140422	0.0113665311342017	0.0760816614146842	0.42895321773099	-0.146256123609116	0.138049403132853	-0.246544613062722	0.0892369016874022	-0.295531223683917	0.197178562732951	-0.106121574248558	6	6	6	6	6	6	6	6	6	6	6
sp|Q9FYQ8|TMN11_ARATH	TMN11	Transmembrane 9 superfamily member 11	0.010638297872340425	sp|Q9FYQ8|TMN11_ARATH	1	2	1	1	0.0057070386810399495	259355165.4555664	0.15184625403846	-0.042226598841915	0.0627523353136885	-0.103266420105344	0.0631398370562763	0.303448491857322	0.0562195852050205	0.262317455507067	0.0346198273401281	-0.119157805635957	2	2	2	2	2	2	2	2	2	2	2
sp|Q9C5M0|DTC_ARATH	DTC	Mitochondrial dicarboxylate/tricarboxylate transporter DTC	0.07046979865771812	sp|Q9C5M0|DTC_ARATH	1	4	2	2	0.0007541478129713424	3263728225.726639	0.0249025561222003	-0.0386316515930201	-0.266182871397752	-0.0477717185103832	-0.180336351420877	0.309021267477204	-0.282521968990434	0.222863304511304	-0.0399173230345164	-0.129930366733883	4	4	4	4	4	4	4	4	4	4	4
sp|Q38799|ODPB1_ARATH	PDH2	Pyruvate dehydrogenase E1 component subunit beta-1, mitochondrial	0.030303030303030304	sp|Q38799|ODPB1_ARATH	1	1	1	1	0.0	2546210067.01416	0.0723866368807378	-0.748036488298451	-0.245453498341575	-0.451789714805973	0.186535862833238	0.487793513284661	-0.21820526063085	0.435411971110477	0.327012331996613	-0.130838207990517	1	1	1	1	1	1	1	1	1	1	1
sp|Q8GWU0|PGP2_ARATH	PGLP2	Phosphoglycolate phosphatase 2	0.023255813953488372	sp|Q8GWU0|PGP2_ARATH	1	1	1	1	0.0014958863126402393	938296258.6496582	0.0979145018984453	0.480748782739036	0.731293167913119	-0.0387750123645145	-0.0559555342421882	-0.72464751313521	0.254466852321368	-0.194183534573187	0.120171597380967	0.0770292416275327	1	1	1	1	1	1	1	1	1	1	1
sp|P45434|SSRA_ARATH	At2g21160	Translocon-associated protein subunit alpha	0.03875968992248062	sp|P45434|SSRA_ARATH	1	1	1	1	0.0	NA	-0.217085773560637	0.163573417743397	-1.33159176030713	-0.336062592491111	0.129003331521202	0.460155935640994	0.229554107679854	0.0731476633886983	0.0920327508247212	0.349720534301748	1	1	1	1	1	1	1	1	1	1	1
sp|Q9FFS0|RTNLD_ARATH	RTNLB4	Reticulon-like protein B4	0.027237354085603113	sp|Q9FFS0|RTNLD_ARATH	1	1	1	1	0.006802721088435374	88492975.31811523	0.0292068282744267	-0.00651929136339824	-0.16244471294835	-0.0434031411440121	0.0860259197406306	0.168597088130218	-0.121198157165152	-0.025070736204813	-0.0558067172027545	0.0641203792305598	1	1	1	1	1	1	1	1	1	1	1
sp|Q9SJW3|SPR1_ARATH	SPR1	Protein SPIRAL1	0.058823529411764705	sp|Q9SJW3|SPR1_ARATH	1	1	1	1	0.002074688796680498	263016831.1435547	0.312108840970269	-0.080648864300878	0.0826798683267302	-0.0844839054141002	0.0962187094318869	0.727979959695151	0.229049521412127	0.531506726457281	0.208173597615703	0.0878078579824484	1	1	1	1	1	1	1	1	1	1	1
sp|Q1ACB3|HSTC_ARATH	HST	Homogentisate solanesyltransferase, chloroplastic	0.05699481865284974	sp|Q1ACB3|HSTC_ARATH	1	2	2	2	0.0	96602692.94921875	-0.0870828972321696	0.0988518159514156	-0.00426962427718536	0.0519223971165661	0.0572190358289459	-0.0154289427385397	-0.0555275869326244	-0.188210683714118	-0.026245025047813	-0.0321488212689447	2	2	2	2	2	2	2	2	2	2	2
sp|P25269|TRBP2_ARATH	TSB2	Tryptophan synthase beta chain 2, chloroplastic	0.029473684210526315	sp|P25269|TRBP2_ARATH,sp|P14671|TRPB1_ARATH	2	3	2	2	0.006309148264984227	1910404785.918457	-0.0194481098433337	0.145654140833473	-0.111896237347665	-0.0893128074045291	-0.150836736406153	0.0411146160189197	-0.0148141495258973	-0.067074591313129	-0.0263542970885418	0.00693262074836998	3	3	3	3	3	3	3	3	3	3	3
sp|Q8RXF1|SF3A1_ARATH	At1g14650	Probable splicing factor 3A subunit 1	0.015286624203821656	sp|Q8RXF1|SF3A1_ARATH	1	1	1	1	0.0	50993619.564453125	0.0424609516770285	-0.0214440089890484	-0.000114999554329032	0.114935818932332	-0.284438591970361	-0.493173812310552	-0.134106342681039	-0.203751934511186	-0.117049759875227	-0.108531317135617	1	1	1	1	1	1	1	1	1	1	1
sp|O49675|CCD4_ARATH	CCD4	Probable carotenoid cleavage dioxygenase 4, chloroplastic	0.031932773109243695	sp|O49675|CCD4_ARATH	1	3	3	3	0.0	429738985.1425781	-0.171502248808061	0.0499884006452991	-0.00358331445844051	0.095426437064178	-0.00728916638109478	-0.391449934451106	-0.143374308906513	-0.098095887747772	-0.188244245915255	0.107783720846023	3	3	3	3	3	3	3	3	3	3	3
sp|Q9C6S7|PMTK_ARATH	At1g31850	Probable methyltransferase PMT20	0.013266998341625208	sp|Q9C6S7|PMTK_ARATH	1	1	1	1	0.0007541478129713424	5908411134.729004	0.445799028852134	-0.35806736445215	0.698430827530718	-0.19815285385805	0.146488669303872	0.0172767210860236	0.51833589366025	-0.0266617224975212	0.0817119478332309	-0.266049656769597	1	1	1	1	1	1	1	1	1	1	1
sp|P16127|CHLI1_ARATH	CHLI1	Magnesium-chelatase subunit ChlI-1, chloroplastic	0.04716981132075472	sp|P16127|CHLI1_ARATH	1	2	2	1	0.0	6685134776.844727	0.261970362310043	0.0816437301678494	0.595199522066135	-0.151783425967988	0.231359824102557	-0.390849495041735	0.238486549371447	-0.271297260244704	0.225366933182954	-0.175662169259829	1	1	1	1	1	1	1	1	1	1	1
sp|P82805|TO204_ARATH	TOM20-4	Mitochondrial import receptor subunit TOM20-4	0.13903743315508021	sp|P82805|TO204_ARATH	1	3	2	2	0.0	673421337.2078247	-0.105342459672932	-0.194760480415718	-0.244009503130421	-0.0238618860000472	-0.0248329390781477	0.36215271541265	0.220910212913279	0.08314699404258	0.148439477539585	-0.113967746692828	3	3	3	3	3	3	3	3	3	3	3
sp|F4I3P9|MURE_ARATH	MURE	UDP-N-acetylmuramoyl-L-alanyl-D-glutamate--2,6-diaminopimelate ligase MurE homolog, chloroplastic	0.04404145077720207	sp|F4I3P9|MURE_ARATH	1	4	3	3	0.0	504999125.31933594	-0.0542937842382689	0.0501663913361039	0.103528308104421	0.0254397381542995	0.0553320487075037	-0.0679801551247268	-0.0204306215975945	-0.139911244845244	0.0534475430548982	-0.139038309701913	4	4	4	4	4	4	4	4	4	4	4
sp|Q9FNJ9|CA1P_ARATH	At5g22620	Probable 2-carboxy-D-arabinitol-1-phosphatase	0.024896265560165973	sp|Q9FNJ9|CA1P_ARATH	1	1	1	1	0.0	46443135.125	-0.148280612321085	0.342711704744833	0.0426724135744525	0.56926712497532	-0.167611280036327	-0.432183716546083	0.0261191246404979	-0.333420649554133	0.0170726128671159	0.31186182622315	1	1	1	1	1	1	1	1	1	1	1
sp|Q9S7M0|CB3_ARATH	LHCB3	Chlorophyll a-b binding protein 3, chloroplastic	0.12075471698113208	sp|Q9S7M0|CB3_ARATH,sp|Q9S7M0-2|CB3_ARATH	2	7	2	2	0.0	1117872705.2655716	-0.339301639429996	0.237808717625219	-0.106065233623958	0.402437958967118	0.0799465692149584	-0.33651134777373	-0.113453513928079	-0.232402788284722	-0.105536498447821	0.296704036793558	7	7	7	7	7	7	7	7	7	7	7
sp|Q9FMN4|TCLOT_ARATH	At5g42850	Thioredoxin-like protein Clot	0.05223880597014925	sp|Q9FMN4|TCLOT_ARATH	1	1	1	1	0.002074688796680498	22816509.578125	0.271861213182502	-0.00875799406497713	0.00700093368863541	-0.107727779065627	0.0590417691771803	0.447774978866242	0.151374453829147	0.336918445404842	0.140210289704044	-0.0351982400407946	1	1	1	1	1	1	1	1	1	1	1
sp|Q38798|CALX2_ARATH	At5g07340	Calnexin homolog 2	0.07330827067669173	sp|Q38798|CALX2_ARATH	1	8	5	2	0.0	368010226.6923599	-0.0309014521538784	0.00959387161539293	-0.322355194876254	-0.294222935745101	0.422026002293267	0.447956054672185	-0.564195686646613	0.143889495744716	-0.264270241969711	-0.156373722507876	2	2	2	2	2	2	2	2	2	2	2
sp|P42742|PSB1_ARATH	PBF1	Proteasome subunit beta type-1	0.06726457399103139	sp|P42742|PSB1_ARATH	1	2	2	2	0.002711864406779661	401539290.1199951	0.468380750814871	-0.0121137516795109	-0.222016478635726	-0.20757583956756	0.12781981625664	0.398937344014842	-0.0358271401465573	0.318407791568862	0.0450396848211909	0.0634150460075169	2	2	2	2	2	2	2	2	2	2	2
sp|Q9M084|SYDC2_ARATH	IBI1	Aspartate--tRNA ligase 2, cytoplasmic	0.012544802867383513	sp|Q9M084|SYDC2_ARATH	1	1	1	1	0.005177993527508091	335188211.046875	-0.128687200379938	-0.0461131211312864	-0.13190063242555	0.432386202394585	-0.125939986767945	0.117815253133355	-0.177728208632747	0.0763207210664811	-0.0380876560337455	-0.143520052584717	1	1	1	1	1	1	1	1	1	1	1
sp|Q9M0Y8|NSF_ARATH	NSF	Vesicle-fusing ATPase	0.012129380053908356	sp|Q9M0Y8|NSF_ARATH	1	1	1	1	0.0007541478129713424	12528458.390625	0.377385201887845	-0.0786773261407312	0.0682212866647447	-0.258948190587665	0.153487094552102	0.672043462190892	0.104185847530571	0.449926157050858	0.211275518058359	-0.110955847575274	1	1	1	1	1	1	1	1	1	1	1
sp|Q9LPC5|BIG3_ARATH	BIG3	Brefeldin A-inhibited guanine nucleotide-exchange protein 3	0.012	sp|Q9LPC5|BIG3_ARATH	1	2	2	2	0.0	101841034.46191406	0.148027349254328	-0.0452704588779023	0.174769080942878	-0.0871601995405675	0.0576007392709972	0.250802717023484	0.0598556605984784	-0.00153761777434003	0.173815181318498	-0.0261834405154939	2	2	2	2	2	2	2	2	2	2	2
sp|P92959|RK24_ARATH	RPL24	50S ribosomal protein L24, chloroplastic	0.050505050505050504	sp|P92959|RK24_ARATH	1	2	1	1	0.0	175081218.515625	0.152991713549747	-0.0333009989850854	-0.100362046400401	0.0833345029104016	0.0478880744345949	-0.527719853242262	-0.100264352970554	-0.059659707094764	-0.167184053439886	-0.156332174730919	2	2	2	2	2	2	2	2	2	2	2
sp|Q39249|VDE_ARATH	VDE1	Violaxanthin de-epoxidase, chloroplastic	0.047619047619047616	sp|Q39249|VDE_ARATH	1	2	2	2	0.0	681781219.9128418	-0.2143647108371	0.280893029459095	-0.515206726902385	0.439980083389879	-0.597340773962403	-0.150714906252555	-0.310841677981702	-0.257821370008873	-0.408206043898947	0.167825718303764	2	2	2	2	2	2	2	2	2	2	2
sp|Q940M2|AGT21_ARATH	AGT2	Alanine--glyoxylate aminotransferase 2 homolog 1, mitochondrial	0.014705882352941176	sp|Q940M2|AGT21_ARATH	1	1	1	1	0.006309148264984227	265272769.171875	0.0482513886596894	-0.0955139652560284	0.260621173227207	-0.127789671037551	0.0871894729045151	0.487704612433069	0.181478060402694	0.332801010018296	0.226966260895095	0.249836093070956	1	1	1	1	1	1	1	1	1	1	1
sp|Q9C909|RBG5_ARATH	RBG5	Glycine-rich RNA-binding protein 5, mitochondrial	0.02768166089965398	sp|Q9C909|RBG5_ARATH	1	2	1	1	0.0007541478129713424	1033584406.286499	0.218468967507052	-0.190531547195095	0.033139748808737	-0.0639527342915112	0.0941112124867525	0.457909027288836	-0.00181759567024242	0.357782129229172	0.161164530237422	-0.0283033006526807	2	2	2	2	2	2	2	2	2	2	2
sp|Q9SKT0|THF1_ARATH	THF1	Protein THYLAKOID FORMATION 1, chloroplastic	0.06333333333333334	sp|Q9SKT0|THF1_ARATH	1	7	2	2	0.0	15112118480.763214	-0.0854210830421551	0.186040578489763	-0.217549223882131	0.146893018882323	-0.130368158324786	-0.303810222517415	-0.307035754657246	-0.299392107799453	-0.350306122559402	0.564975664252365	7	7	7	7	7	7	7	7	7	7	7
sp|Q39219|AOX1A_ARATH	AOX1A	Ubiquinol oxidase 1a, mitochondrial	0.06779661016949153	sp|O23913|AOX1B_ARATH,sp|Q39219|AOX1A_ARATH,sp|O22048|AOX1C_ARATH,sp|Q8LEE7|AOX3_ARATH	4	3	3	3	0.0	74658831.97965495	-0.0315127166752505	-0.0613635713779086	0.0903536082313394	0.0114411388704982	-0.0388983692657368	0.0188129825262031	-0.155647788581755	0.127110731811757	-0.261151881283048	0.051685283109637	3	3	3	3	3	3	3	3	3	3	3
sp|Q9ZU32|NADC_ARATH	QPT	Nicotinate-nucleotide pyrophosphorylase [carboxylating], chloroplastic	0.0603448275862069	sp|Q9ZU32|NADC_ARATH	1	3	2	2	0.0	195442320.6923828	0.0233596097124553	-0.0475812017698409	-0.0613158128193145	0.00168531747791745	-0.0782324715821963	-0.0688030226041505	-0.181829722961246	-0.0806783313258324	-0.199265425403363	0.026745001202916	3	3	3	3	3	3	3	3	3	3	3
sp|Q9SRZ6|ICDHC_ARATH	CICDH	Cytosolic isocitrate dehydrogenase [NADP]	0.01707317073170732	sp|Q9SRZ6|ICDHC_ARATH	1	1	1	1	0.002711864406779661	1302301040.5664062	0.506110378658766	-0.427780854693344	-0.162197226368185	-0.369637795640422	0.0478455401758806	0.464182003450489	0.28677075631565	0.529371099948727	0.498696876770435	-0.00780838417723384	1	1	1	1	1	1	1	1	1	1	1
sp|Q9ZWT2|CYB5D_ARATH	CYTB5-D	Cytochrome B5 isoform D	0.10714285714285714	sp|Q9ZWT2|CYB5D_ARATH	1	6	2	2	0.0007541478129713424	294133173.7558594	-0.0644225883233971	-0.200923184656085	0.0517115556122647	-0.289338189203307	0.0638788345830319	0.157672302162619	0.135716284952206	0.0264068107716549	0.209859267499515	-0.0744505089708358	6	6	6	6	6	6	6	6	6	6	6
sp|Q9LEU8|ARLY_ARATH	At5g10920	Argininosuccinate lyase, chloroplastic	0.029013539651837523	sp|Q9LEU8|ARLY_ARATH	1	2	2	2	0.002711864406779661	128253179.4663086	-0.253063329657616	0.0462160055769729	-0.152793476179316	0.0477634945599728	-0.336469407929979	-0.347095938525026	-0.148114500812586	-0.178485290767339	-0.20841033922029	-0.149753181985596	2	2	2	2	2	2	2	2	2	2	2
sp|Q38942|RAE1_ARATH	RAE1	Protein RAE1	0.03724928366762178	sp|Q38942|RAE1_ARATH	1	2	1	1	0.0	90290643.0859375	0.0317022035228711	-0.22272418556142	0.658081218188041	-0.077217904474979	-0.110393888959324	0.185353026257586	0.052834603569734	0.360805899687207	0.0611951082767792	-0.0465231188726349	2	2	2	2	2	2	2	2	2	2	2
sp|Q9ZPY7|XPO2_ARATH	CAS	Exportin-2	0.01646090534979424	sp|Q9ZPY7|XPO2_ARATH	1	2	2	2	0.0007541478129713424	114556897.05859375	0.397790352225444	-0.198092732777789	0.0705207196919133	-0.0737085213518758	0.212014461879831	0.358130668804043	0.312474510580281	0.0659867503290377	0.0523391324144704	0.0396929589861879	2	2	2	2	2	2	2	2	2	2	2
sp|Q9FXA8|INVA_ARATH	INVA	Alkaline/neutral invertase A, mitochondrial	0.017857142857142856	sp|Q9FXA8|INVA_ARATH	1	1	1	1	0.0	25734635.890625	0.0348475147284399	-0.12488568617198	-0.454095731601507	-0.363557491152852	0.328056685660761	0.592492205238029	-0.342975548719056	0.26410070584713	-0.142214807975503	-0.0344540586912077	1	1	1	1	1	1	1	1	1	1	1
sp|Q8S3U9|SEC5A_ARATH	SEC5A	Exocyst complex component SEC5A	0.011926605504587157	sp|Q8S3U9|SEC5A_ARATH	1	1	1	1	0.0007541478129713424	143468755.4086914	0.45143197548365	-0.0691101542398016	0.127735139922867	-0.0234129334692175	0.218821329520535	0.615038878365576	-0.182077321989562	0.493862880776367	0.599551958953986	-0.240035953335814	1	1	1	1	1	1	1	1	1	1	1
sp|Q8LBP4|ALB3_ARATH	ALB3	Inner membrane protein ALBINO3, chloroplastic	0.06060606060606061	sp|Q8LBP4|ALB3_ARATH,sp|Q8LBP4-2|ALB3_ARATH	2	3	3	3	0.0	152626285.9427185	-0.0365105388401301	0.0425821859302342	-0.377736669890396	0.0255040349301434	-0.205102692208102	-0.408188297695199	-0.186715710020013	-0.173862483892449	-0.282359356418464	0.515063715195853	3	3	3	3	3	3	3	3	3	3	3
sp|Q9C835|CP21D_ARATH	CYP21-4	Peptidyl-prolyl cis-trans isomerase CYP21-4	0.0847457627118644	sp|Q9C835|CP21D_ARATH	1	2	2	2	0.0	702487216.2266312	0.315237052324956	-0.0662499562310392	0.264604103721723	-0.073038982661584	0.099371174514685	0.425778786417058	0.234764678206264	0.247864649724161	0.0263822850155471	-0.175261957880337	2	2	2	2	2	2	2	2	2	2	2
sp|Q9LU01|Y3IP1_ARATH	Y3IP1	Ycf3-interacting protein 1, chloroplastic	0.03214285714285714	sp|Q9LU01|Y3IP1_ARATH	1	1	1	1	0.0	1526890656.1242676	-0.2764725596502	0.327480121530854	0.344315191553843	0.158199073061737	0.0631510262506731	-0.5729294030641	0.0362646927969847	-0.205228702225017	0.0109360422395284	-0.0236574180179572	1	1	1	1	1	1	1	1	1	1	1
sp|Q9SH59|RTNLC_ARATH	RTNLB3	Reticulon-like protein B3	0.027450980392156862	sp|Q9SH59|RTNLC_ARATH	1	1	1	1	0.002074688796680498	1660716994.4423828	0.382104100561841	-0.0428645234132343	-0.11259637696976	-0.445919728702361	-0.106883767455007	0.49431369810209	0.104631860607296	0.483289473174385	0.280897878098525	-0.146768650302767	1	1	1	1	1	1	1	1	1	1	1
sp|F4JZG9|TERC_ARATH	TERC	Thylakoid membrane protein TERC, chloroplastic	0.0234375	sp|F4JZG9|TERC_ARATH	1	2	1	1	0.0	2078644311.4726562	-0.342325303477093	0.108718696516221	-0.318011049675349	0.625837439007463	0.119614310954221	-0.343955879987431	-0.520960643078395	-0.139944476761596	-0.10874586288301	0.0654183188137116	2	2	2	2	2	2	2	2	2	2	2
sp|Q9M5K3|DLDH1_ARATH	LPD1	Dihydrolipoyl dehydrogenase 1, mitochondrial	0.045364891518737675	sp|Q9M5K3|DLDH1_ARATH	1	5	3	1	0.003282994090610637	5060270074.17334	0.245792426323463	-0.164560829125156	0.133694192180126	-0.195303290135435	0.286158468376793	0.564136985186533	0.385608076966409	0.401624977901275	0.354402793042855	-0.280829225345509	1	1	1	1	1	1	1	1	1	1	1
sp|Q9LPR4|LEU11_ARATH	IPMS1	2-isopropylmalate synthase 1, chloroplastic	0.07765451664025357	sp|Q9LPR4|LEU11_ARATH	1	7	4	2	0.0	146762167.04492188	-0.018938764031621	-0.00357397130375325	0.234245074420824	-0.0165605695085804	0.10637890540829	-0.268483406412328	-0.056554736386023	-0.282440742886572	-0.0283846909686911	-0.0222352167150186	4	4	4	4	4	4	4	4	4	4	4
sp|Q9ZNT1|NB5R1_ARATH	CBR1	NADH--cytochrome b5 reductase 1	0.060498220640569395	sp|Q9ZNT1|NB5R1_ARATH	1	2	2	2	0.0	972439938.9538574	0.123612554345739	0.00778350383894644	0.233518590417646	-0.261637876074483	0.034358364870462	0.0530436999261488	0.0431288220290242	-0.109228274936351	0.246900259776608	0.0200413956031609	2	2	2	2	2	2	2	2	2	2	2
sp|Q8GUN2|HINT1_ARATH	HINT1	Adenylylsulfatase HINT1	0.061224489795918366	sp|Q8GUN2|HINT1_ARATH	1	1	1	1	0.0007541478129713424	108820204.171875	0.0279495693624354	0.0149898063172973	-0.0825936588784071	-0.0649122388247059	0.00569613235591238	0.394961012342172	0.0157060675046465	0.182366761469081	0.0239924450845113	0.0658209688679881	1	1	1	1	1	1	1	1	1	1	1
sp|Q949Y5|EGY1_ARATH	EGY1	Probable zinc metalloprotease EGY1, chloroplastic	0.05474452554744526	sp|Q949Y5|EGY1_ARATH,sp|F4JYC8|PTM_ARATH	2	4	4	4	0.0007541478129713424	1500267298.092448	-0.0789627560739086	0.117756360026974	-0.222098288654227	0.0923774186447779	-0.00845407035173462	-0.273462766447224	-0.0276401210027459	-0.204877870246079	-0.0704915983093368	0.0744171447879829	4	4	4	4	4	4	4	4	4	4	4
sp|F4IDY7|DDR4_ARATH	DDR4	DDT domain-containing protein DDR4	0.02666666666666667	sp|F4IDY7|DDR4_ARATH	1	1	1	1	0.009030704394942806	3991327.4897460938	NA	NA	NA	NA	NA	NA	NA	NA	NA	NA	NA	NA	NA	NA	NA	NA	NA	NA	NA	NA	NA
sp|Q9SKC9|NDUB7_ARATH	At2g02050	NADH dehydrogenase [ubiquinone] 1 beta subcomplex subunit 7	0.20388349514563106	sp|Q9SKC9|NDUB7_ARATH	1	2	2	2	0.0	292237007.57421875	-0.0271308232634326	-0.13481564561678	-0.237438602859771	0.051998037500733	0.0281618414729978	0.305679555362596	0.0112595819932975	0.261874129668282	0.025617572354677	-0.0975376638266265	2	2	2	2	2	2	2	2	2	2	2
sp|P49243|FABH_ARATH	At1g62640	3-oxoacyl-[acyl-carrier-protein] synthase III, chloroplastic	0.019801980198019802	sp|P49243|FABH_ARATH	1	1	1	1	0.0007541478129713424	474377389.4970703	-0.305302109296351	0.0132438737572844	-0.047393104938763	-0.00112564158604345	-0.231898808742941	-0.300023942346503	-0.0515896401921663	-0.153806746186191	-0.251276044941504	0.00890337149253728	1	1	1	1	1	1	1	1	1	1	1
sp|O04202|EIF3F_ARATH	TIF3F1	Eukaryotic translation initiation factor 3 subunit F	0.027303754266211604	sp|O04202|EIF3F_ARATH	1	1	1	1	0.002074688796680498	99108098.9765625	0.237868161506968	-0.0444522092401058	-0.350989091454514	-0.114452224584547	0.205608805566347	0.0671471279841569	0.133026304069142	-0.149629440121056	0.220674399453472	-0.149911150723624	1	1	1	1	1	1	1	1	1	1	1
sp|O82089|CCH_ARATH	CCH	Copper transport protein CCH	0.15702479338842976	sp|O82089|CCH_ARATH	1	2	2	2	0.0007541478129713424	547406098.1530762	0.41901014003024	-0.199635999643001	0.212079707801085	-0.11946255821353	-0.0264226471533311	0.191899436951634	0.223378879985406	0.213110676525615	-0.30910606145519	-0.0414933084046361	2	2	2	2	2	2	2	2	2	2	2
sp|P49690|RL23_ARATH	RPL23A	60S ribosomal protein L23	0.07142857142857142	sp|P49690|RL23_ARATH	1	1	1	1	0.0	114597439.68359375	0.502795331186758	0.0651467967561512	-0.243435381950022	-0.115069229263562	-0.143778661695628	0.723097031030591	0.0339308740473565	0.458764695824663	-0.00243455688416105	0.147792543601601	1	1	1	1	1	1	1	1	1	1	1
sp|Q9CA42|CRWN3_ARATH	CRWN3	Protein CROWDED NUCLEI 3	0.01566820276497696	sp|Q9CA42|CRWN3_ARATH	1	1	1	1	0.0057070386810399495	28981018.991210938	NA	NA	NA	NA	NA	NA	NA	NA	NA	NA	NA	NA	NA	NA	NA	NA	NA	NA	NA	NA	NA
sp|O78310|SODC2_ARATH	CSD2	Superoxide dismutase [Cu-Zn] 2, chloroplastic	0.2777777777777778	sp|O78310|SODC2_ARATH	1	2	2	2	0.0	966782352.7698059	-0.328932816222534	0.114988143828555	-0.0446783081243272	0.0813052627080846	0.113467082515275	-0.280528922672243	-0.380426484654948	-0.242593094861159	-0.15509746776992	-0.0561545304203515	2	2	2	2	2	2	2	2	2	2	2
sp|O23193|CBSX1_ARATH	CBSX1	CBS domain-containing protein CBSX1, chloroplastic	0.029661016949152543	sp|O23193|CBSX1_ARATH	1	1	1	1	0.002074688796680498	65404285.017578125	0.122364636099396	-0.0483495067493802	0.191974763974672	-0.00157292575803014	0.019177549087483	0.0511029627633413	-0.0358923555016735	0.0267632667889695	-0.15543831525723	-0.0324664716003999	1	1	1	1	1	1	1	1	1	1	1
sp|Q9SYL9|RK13_ARATH	RPL13	50S ribosomal protein L13, chloroplastic	0.12033195020746888	sp|Q9SYL9|RK13_ARATH	1	2	2	2	0.0	686060470.0307465	-0.204310068791704	0.0679177334428696	0.16697372730254	-0.162321357569092	0.271941377742856	-0.208560849359989	-0.0944767148009125	0.311177974994558	-0.181154567257988	0.123183298730281	2	2	2	2	2	2	2	2	2	2	2
sp|Q9FYR6|SYPM_ARATH	OVA6	Proline--tRNA ligase, chloroplastic/mitochondrial	0.022099447513812154	sp|Q9FYR6|SYPM_ARATH	1	1	1	1	0.0007541478129713424	17773143.15625	0.299631946191219	-0.0206341578783249	0.164079476591931	-0.0292882746290855	0.0266403788114298	-0.452301622944683	0.339222815674746	-0.0920174126228721	0.11895265232563	0.223956039166166	1	1	1	1	1	1	1	1	1	1	1
sp|Q9M1X2|FAP1_ARATH	FAP1	Fatty-acid-binding protein 1	0.035842293906810034	sp|Q9M1X2|FAP1_ARATH	1	1	1	1	0.0	186508380.75195312	-0.350250005696735	0.267233433788894	-0.0412398391495845	-0.120505653725733	0.688843511155734	-0.472935784622106	-0.0470614679569921	-0.107002656004773	-0.203945156913704	-0.0958884863942506	1	1	1	1	1	1	1	1	1	1	1
sp|Q9ZRD6|YKT61_ARATH	YKT61	VAMP-like protein YKT61	0.08542713567839195	sp|Q9ZRD6|YKT61_ARATH	1	2	2	2	0.0	175114206.7854004	0.047917752429131	-0.29468495876989	-0.0994285422756462	0.0660157269457113	0.00976896326778665	0.214305045816095	0.172894139180638	0.25143842963657	0.0369351206160342	0.0200378709931597	2	2	2	2	2	2	2	2	2	2	2
sp|Q84JF5|PTA14_ARATH	PTAC14	Protein PLASTID TRANSCRIPTIONALLY ACTIVE 14	0.016563146997929608	sp|Q84JF5|PTA14_ARATH	1	1	1	1	0.0007541478129713424	1532884368.0058594	0.265752275624903	-0.101371819517107	0.168684028662884	0.236871250204419	0.0602044899857281	0.485950523193058	0.0495762271429423	0.4539110772959	0.0789585563325872	-0.0949796053395771	1	1	1	1	1	1	1	1	1	1	1
sp|Q9SAR5|AKR2A_ARATH	AKR2A	Ankyrin repeat domain-containing protein 2A	0.05847953216374269	sp|Q29Q26|AKR2B_ARATH,sp|Q9SAR5|AKR2A_ARATH	2	3	2	2	0.0007541478129713424	87665553.59472656	0.190285099023737	-0.0249978725735183	0.173850164699868	-0.375011281501872	-0.000129845959910391	0.110728820017396	0.03131806881767	0.183494965501944	0.152192506046479	-0.0630139220524617	3	3	3	3	3	3	3	3	3	3	3
sp|O04209|CLC2_ARATH	CLC2	Clathrin light chain 2	0.06201550387596899	sp|O04209|CLC2_ARATH	1	2	2	2	0.0007541478129713424	64693254.94570923	0.242769828145249	0.000959817803869001	0.217080337837395	-0.264692383505313	0.078497403568786	0.308047577277263	0.165194403835288	0.272975431327273	0.185153899090047	-0.155629860211596	2	2	2	2	2	2	2	2	2	2	2
sp|Q9FLI7|NEET_ARATH	NEET	CDGSH iron-sulfur domain-containing protein NEET	0.1111111111111111	sp|Q9FLI7|NEET_ARATH	1	1	1	1	0.0007541478129713424	43909995.7109375	-0.127099592361871	0.401095731272113	0.318314982193495	0.270213808113734	-0.00707499933104483	-0.590587443001599	0.244288422749271	-0.426257236075368	0.202005165663989	-0.172828940720108	1	1	1	1	1	1	1	1	1	1	1
sp|Q9SY91|PBL15_ARATH	PBL15	Probable serine/threonine-protein kinase PBL15	0.01650943396226415	sp|Q9SY91|PBL15_ARATH	1	1	1	1	0.005177993527508091	164425207.87890625	-0.326509511570033	-0.522778932105712	-0.101109280109702	0.238211392299351	-0.0863834621377189	-0.268188335197568	-0.34289649436618	0.790553703370802	0.201456488834115	1.34147592119243	1	1	1	1	1	1	1	1	1	1	1
sp|Q9CAC5|NDHL_ARATH	ndhL	NAD(P)H-quinone oxidoreductase subunit L, chloroplastic	0.041884816753926704	sp|Q9CAC5|NDHL_ARATH	1	1	1	1	0.006802721088435374	635890514.0517578	-0.489556338939112	-0.0111162360240069	-0.101367807888547	0.0984862164243228	-0.0279946879421944	-0.130509254699867	0.127640055884104	-0.0407765347153974	0.14256853166307	-0.0960947284884055	1	1	1	1	1	1	1	1	1	1	1
sp|Q9C5N2|TMN9_ARATH	TMN9	Transmembrane 9 superfamily member 9	0.015527950310559006	sp|Q9C5N2|TMN9_ARATH	1	1	1	1	0.0	403363064.2342529	0.308300949806447	-0.395252220398241	0.264404828814488	-0.158428401367349	0.266071453402978	0.33652352792358	0.162830139778973	0.175852967656646	0.110711670794815	0.272804874781024	1	1	1	1	1	1	1	1	1	1	1
sp|Q9C7N4|GDL15_ARATH	At1g29670	GDSL esterase/lipase At1g29670	0.049586776859504134	sp|Q9C7N4|GDL15_ARATH	1	6	2	2	0.0	25624402.770507812	-0.158541370142642	0.132235697177444	0.0546288925692853	-0.0414794181677451	0.236887814219066	0.191171244989308	-0.167164123541549	0.197017117083162	-0.124220125868586	-0.0310962847399443	5	5	5	5	5	5	5	5	5	5	5
sp|Q9LK88|NQR_ARATH	NQR	NADPH:quinone oxidoreductase	0.03571428571428571	sp|Q9LK88|NQR_ARATH	1	2	1	1	0.005177993527508091	58660531.84375	-0.243358500111751	0.168996386407998	-0.134259342007884	0.0671617150886381	-0.189674347785022	-0.297213363368175	-0.193048297993038	-0.205774000075992	-0.123176745160621	-0.0539379780364042	2	2	2	2	2	2	2	2	2	2	2
sp|Q9CAB6|UEV1B_ARATH	UEV1B	Ubiquitin-conjugating enzyme E2 variant 1B	0.06289308176100629	sp|Q9CAB6|UEV1B_ARATH	1	1	1	1	0.0007541478129713424	88883556.37365723	0.118794080719261	0.0630509400998456	0.0544585817733108	-0.0226764144840108	-0.11530584140544	-0.0426733946635878	0.0559719885116645	-0.210282132453686	-0.135964333009206	-0.0393643718964674	1	1	1	1	1	1	1	1	1	1	1
sp|Q9STE8|TC753_ARATH	TOC75-3	Protein TOC75-3, chloroplastic	0.037897310513447434	sp|Q9STE8|TC753_ARATH	1	4	3	3	0.0	2788815963.1025796	-0.166238019032494	-0.0310793251535557	-0.0881679205850165	0.216322275693346	-0.0760869010722232	-0.0736440198913106	0.0960129364665874	-0.0204586034145455	-0.00855920205658389	0.142218934741137	4	4	4	4	4	4	4	4	4	4	4
sp|Q93VI3|RL171_ARATH	RPL17A	60S ribosomal protein L17-1	0.11363636363636363	sp|Q93VI3|RL171_ARATH,sp|P51413|RL172_ARATH	2	4	3	3	0.0	1877424194.8852131	0.592362197549276	-0.206704270804002	-0.0973625927979755	-0.164919401346446	0.107351259672774	0.654163430841533	0.282416428959761	0.412299911674149	0.154850896712021	-0.058765840915167	4	4	4	4	4	4	4	4	4	4	4
sp|Q9SUT5|SGT1B_ARATH	SGT1B	Protein SGT1 homolog B	0.04189944134078212	sp|Q9SUT5|SGT1B_ARATH	1	2	2	2	0.0007541478129713424	108931501.20629883	0.22501777623232	-0.182088772386143	-0.00675734643666903	-0.0402026644221425	-0.0642821355622285	0.388994148462308	0.0818560915625564	0.430585135649992	0.117855628957548	0.0274048259860296	2	2	2	2	2	2	2	2	2	2	2
sp|F4HRT5|CRWN1_ARATH	CRWN1	Protein CROWDED NUCLEI 1	0.02561837455830389	sp|F4HRT5|CRWN1_ARATH	1	4	4	4	0.0007541478129713424	1021923067.9869791	-0.124686427151337	0.00017303914406952	-0.0695176653387861	-0.0111590154258345	-0.0411126501711498	-0.0195855769785318	-0.0742367823556909	0.0118000372144502	-0.0804933187926915	-0.0708485619782122	4	4	4	4	4	4	4	4	4	4	4
sp|Q9CA23|UFM1_ARATH	At1g77710	Ubiquitin-fold modifier 1	0.08602150537634409	sp|Q9CA23|UFM1_ARATH	1	1	1	1	0.0007541478129713424	80365915.9375	-0.208599647574948	-0.0900654998699846	-0.289016126499421	0.088535706289274	-0.251519791948353	0.0479517756664656	-0.0771131861087491	-0.0397929886567203	-0.14717771734837	-0.0814362144669465	1	1	1	1	1	1	1	1	1	1	1
sp|Q9AT00|TGD3_ARATH	TGD3	Protein TRIGALACTOSYLDIACYLGLYCEROL 3, chloroplastic	0.08695652173913043	sp|Q9AT00|TGD3_ARATH	1	2	2	2	0.0	302526263.15283203	-0.112477282368892	0.0646284238588013	0.341269609027692	0.177691854117818	0.0184885762891209	0.158306230233039	-0.118105544983068	-0.0338733693779689	-0.339406488975239	-0.0216653346290734	2	2	2	2	2	2	2	2	2	2	2
sp|O65258|BAM2_ARATH	BAM2	Beta-amylase 2, chloroplastic	0.02029520295202952	sp|O65258|BAM2_ARATH	1	1	1	1	0.0	1679369062.282837	-0.151307383404634	0.488886222607674	-0.035918222970091	0.543250411390786	-0.0290780308335608	-0.61164227454173	-0.0910412289322715	-0.187336878964206	-0.26060659795283	0.341367710598687	1	1	1	1	1	1	1	1	1	1	1
sp|Q9T043|RL142_ARATH	RPL14B	60S ribosomal protein L14-2	0.13432835820895522	sp|Q9SIM4|RL141_ARATH,sp|Q9T043|RL142_ARATH	2	4	2	2	0.0	304839300.4267578	0.163798224793156	-0.015836124552421	-0.113232721193248	-0.0817212621043839	-0.0727431939677441	0.0500594442578972	0.192463857924739	0.0876303293636331	0.0984432540567148	0.0119092443585833	4	4	4	4	4	4	4	4	4	4	4
sp|F4J8D3|TPLAT_ARATH	TPLATE	Protein TPLATE	0.01870748299319728	sp|F4J8D3|TPLAT_ARATH	1	2	2	2	0.0	89537214.45483398	0.297338810352049	-0.0482651822594145	0.171427092456223	-0.225963056184508	-0.0735944514085682	0.440074720080773	0.353265244634423	0.325266480170178	0.0428730726750262	0.0771186428122137	2	2	2	2	2	2	2	2	2	2	2
sp|Q9LJG3|ESM1_ARATH	ESM1	GDSL esterase/lipase ESM1	0.05102040816326531	sp|Q9LJG3|ESM1_ARATH	1	1	1	1	0.0	940012003.4916992	-0.0747689059972232	-0.170391718265938	-0.23169512665919	0.147447585005537	-0.0187107997985949	0.591388404165837	-0.141140732591321	0.493510490422634	-0.135851807936788	-0.0192414554500706	1	1	1	1	1	1	1	1	1	1	1
sp|Q8W4Q4|MRF3_ARATH	MRF3	MA3 DOMAIN-CONTAINING TRANSLATION REGULATORY FACTOR 3	0.024216524216524215	sp|Q8W4Q4|MRF3_ARATH	1	2	2	2	0.0	97067041.11914062	0.124406961693658	-0.108658568665879	-0.196087240349299	0.177165574539738	-0.0371086489965178	0.253350999345564	0.0829626170184947	0.144731887764888	0.138781897167819	-0.0305327081695825	2	2	2	2	2	2	2	2	2	2	2
sp|Q9LS48|SG1_ARATH	SG1	protein SLOW GREEN 1, chloroplastic	0.04430379746835443	sp|Q9LS48|SG1_ARATH	1	2	2	2	0.003282994090610637	363189897.60546875	-0.160068114263352	0.0346355807673753	0.0392642252928468	0.045699594638561	-0.126774621057211	-0.19235413021889	-0.0342576573604778	-0.154295497476242	-0.0288905416805445	0.152692004977578	2	2	2	2	2	2	2	2	2	2	2
sp|Q9SLA8|FABI_ARATH	MOD1	Enoyl-[acyl-carrier-protein] reductase [NADH], chloroplastic	0.05128205128205128	sp|Q9SLA8|FABI_ARATH	1	2	2	2	0.0	19943300.30126953	0.0159095651582581	-0.177228729504518	0.474481025727725	-0.347006545419053	0.0145872189317648	-0.468748119652849	-0.120710227152721	-0.391204723723744	-0.00905237055646513	-0.00256564117501235	2	2	2	2	2	2	2	2	2	2	2
sp|Q9FF55|PDI14_ARATH	PDIL1-4	Protein disulfide isomerase-like 1-4	0.018425460636515914	sp|Q9FF55|PDI14_ARATH	1	1	1	1	0.0	778516518.2431641	0.0896334041700011	-0.266668083564722	0.183680674844732	-0.100584625628948	0.295993021680267	0.158617761796348	0.00460895335090816	0.349643018036264	0.266438586139392	-0.332252467860473	1	1	1	1	1	1	1	1	1	1	1
sp|F4KBW6|NU205_ARATH	NUP205	Nuclear pore complex protein NUP205	0.00544069640914037	sp|F4KBW6|NU205_ARATH	1	1	1	1	0.0	88185534.02148438	-0.0402703422213873	-0.0355651799303285	-0.0662514681241966	-0.111117806344959	0.238736179419109	0.367897085734587	0.0721656136605691	0.0641691875242332	-0.446893481793607	0.0887322801688297	1	1	1	1	1	1	1	1	1	1	1
sp|Q8L611|SC31B_ARATH	SEC31B	Protein transport protein SEC31 homolog B	0.03170289855072464	sp|Q8L611|SC31B_ARATH	1	5	4	4	0.0007541478129713424	226513359.98282877	0.138036590203459	-0.094595364279952	-0.0294026359810324	-0.00612880709395158	0.0616141948657853	0.402715194611766	0.0807092439974126	0.280621336128845	0.101032795619791	0.0185914934840818	5	5	5	5	5	5	5	5	5	5	5
sp|Q9LUJ5|EBP2_ARATH	EBP2	Probable rRNA-processing protein EBP2 homolog	0.06143344709897611	sp|Q9LUJ5|EBP2_ARATH	1	2	2	2	0.0	6928957416.432251	-0.0110222177725441	-0.340477065560401	-0.00162349242936699	0.0572628590981092	0.305615287418195	0.0529792486669205	-0.148686456125723	-0.111991910235479	-0.0316212710939414	0.0640293925056028	2	2	2	2	2	2	2	2	2	2	2
sp|Q9FMM3|EXA1_ARATH	EXA1	Protein ESSENTIAL FOR POTEXVIRUS ACCUMULATION 1	0.01750291715285881	sp|Q9FMM3|EXA1_ARATH	1	2	2	2	0.0	26895462.337890625	0.0155962248230312	-0.204960783810819	0.40732669134123	-0.370651551962522	0.381865122825889	0.0992369325267068	0.259370603516345	0.0932186579537753	-0.344597246757407	-0.0248908032454453	2	2	2	2	2	2	2	2	2	2	2
sp|Q8VY15|RBM25_ARATH	RBM25	RNA-binding motif protein 25	0.021134593993325918	sp|Q8VY15|RBM25_ARATH	1	2	2	2	0.0	36836960.89501953	0.13065195081718	-0.115932803162981	-0.0683868281125521	-0.0891827041594229	0.0558456637345319	0.175908252085952	-0.0231629692520623	0.099316749111285	-0.117061020927112	0.139542705406678	2	2	2	2	2	2	2	2	2	2	2
sp|Q9C920|KDSB_ARATH	KDSB	3-deoxy-manno-octulosonate cytidylyltransferase, mitochondrial	0.07931034482758621	sp|Q9C920|KDSB_ARATH	1	2	2	2	0.0	271725066.9275818	-0.250310231745946	0.119254798767932	-0.111286495042555	0.0280676066891954	0.156389830673874	0.0876841918588926	0.130921267829197	0.0636925971817792	-0.155908475760347	-0.220836120781484	2	2	2	2	2	2	2	2	2	2	2
sp|C0LGN2|Y3148_ARATH	LRR-RLK	Probable leucine-rich repeat receptor-like serine/threonine-protein kinase At3g14840	0.006862745098039216	sp|C0LGN2|Y3148_ARATH	1	2	1	1	0.002711864406779661	1047330192.046875	0.255881913854304	-0.291750304490817	0.000657776071454563	-0.095092324996751	0.306592312542237	0.390633866182696	0.194946921316358	0.061011107320172	0.121616131774422	-0.218784840740917	2	2	2	2	2	2	2	2	2	2	2
sp|Q9FKT8|COX15_ARATH	COX15	Cytochrome c oxidase assembly protein COX15	0.0175054704595186	sp|Q9FKT8|COX15_ARATH	1	2	1	1	0.002074688796680498	4273271424.921875	0.0600031753516936	0.172564776321241	-0.347327223954343	0.0235730608743778	-0.285803539702569	-0.00555312889406423	-0.155998757179802	-0.120728523781643	-0.112322625215516	-0.0551773372758193	2	2	2	2	2	2	2	2	2	2	2
sp|Q9SCX3|EF1B2_ARATH	At5g19510	Elongation factor 1-beta 2	0.044642857142857144	sp|Q9SCX3|EF1B2_ARATH	1	2	1	1	0.0	728433283.6398544	-0.0568932516936855	-0.152458497443866	-0.0354547564847172	-0.0266569024576078	0.0633368732959889	0.158202166345682	0.199758025759771	0.221428834366516	0.0826067117669087	-0.0238577386724392	2	2	2	2	2	2	2	2	2	2	2
sp|Q9LV91|DPE1_ARATH	DPE1	4-alpha-glucanotransferase DPE1, chloroplastic/amyloplastic	0.012152777777777778	sp|Q9LV91|DPE1_ARATH	1	2	1	1	0.002711864406779661	65049357.46875	-0.315552433574078	0.484089855054686	0.00817288614375578	0.129046746969288	-0.296038682238768	-0.249258379540527	-0.395724731861138	-0.166148828301139	-0.332087486232125	0.379785312083076	2	2	2	2	2	2	2	2	2	2	2
sp|P59230|R10A2_ARATH	RPL10AB	60S ribosomal protein L10a-2	0.032407407407407406	sp|P59230|R10A2_ARATH	1	2	1	1	0.009557945041816009	122541683.0078125	0.423387253159948	-0.143312659938399	0.280280699804845	-0.101301215450161	-0.0398135288328278	0.52579887942907	0.304205347655319	0.487354197912125	0.158446474276046	-0.101787162617302	2	2	2	2	2	2	2	2	2	2	2
sp|Q9C5X3|KEULE_ARATH	KEU	SNARE-interacting protein KEULE	0.01951951951951952	sp|Q9C5X3|KEULE_ARATH	1	1	1	1	0.0	59784342.31689453	-0.433118892426159	-0.908933548589443	1.13498273861956	-0.270748541059163	0.670680104198474	-0.480504280852726	0.202241640889571	0.180158190492553	0.740632711206818	-0.282912102868981	1	1	1	1	1	1	1	1	1	1	1
sp|P28187|RAA5C_ARATH	RABA5C	Ras-related protein RABA5c	0.08878504672897196	sp|Q9LNK1|RABA3_ARATH,sp|Q9LH50|RAA4D_ARATH,sp|Q9SMQ6|RAA4B_ARATH,sp|Q9FJN8|RAA4A_ARATH,sp|Q9C9U7|RAA6A_ARATH,sp|Q0WQN4|RAA6B_ARATH,sp|Q9SRS5|RAA5B_ARATH,sp|Q9FGK5|RAA5A_ARATH,sp|Q9FE79|RAA4C_ARATH,sp|P28187|RAA5C_ARATH	10	3	2	1	0.0014958863126402393	130381574.69384766	0.110139298926265	0.0435515658556689	-0.0477820585886715	-0.123529620395333	0.159619433633112	0.317505089241115	-0.0893960058016483	0.119743951436372	-0.164809736612185	-0.0084276696075305	1	1	1	1	1	1	1	1	1	1	1
sp|Q9SN35|RAA1D_ARATH	RABA1D	Ras-related protein RABA1d	0.205607476635514	sp|Q9LNW1|RAA2B_ARATH,sp|Q9S810|RAA1I_ARATH,sp|Q9LK99|RAA1G_ARATH,sp|Q9FJH0|RAA1F_ARATH,sp|Q1PEX3|RAA1H_ARATH,sp|Q9FK68|RAA1C_ARATH,sp|Q9SN35|RAA1D_ARATH,sp|Q9LNK1|RABA3_ARATH,sp|Q9LH50|RAA4D_ARATH,sp|Q9SMQ6|RAA4B_ARATH,sp|Q9FJN8|RAA4A_ARATH,sp|Q9C9U7|RAA6A_ARATH,sp|Q0WQN4|RAA6B_ARATH,sp|Q9SRS5|RAA5B_ARATH,sp|Q9FGK5|RAA5A_ARATH,sp|Q9FE79|RAA4C_ARATH	16	5	4	2	0.0	86446465.34991455	0.0872575072458379	-0.264101990460638	-0.401936473762712	0.0178580801285215	0.00609842971238095	0.183603451443861	0.10749649018727	0.157395341558289	-0.053454830297424	0.0182568243177856	2	2	2	2	2	2	2	2	2	2	2
sp|Q66GI4|PRRP1_ARATH	PRORP1	Proteinaceous RNase P 1, chloroplastic/mitochondrial	0.017482517482517484	sp|Q66GI4|PRRP1_ARATH	1	2	1	1	0.0	162328368.97265625	-0.0907156836914766	-0.0460543063468695	0.33950988825656	0.084590883228604	0.120176682459363	-0.297603775720243	0.0878931420216866	-0.174497255542589	-0.0321838118742228	-0.0819903095296439	2	2	2	2	2	2	2	2	2	2	2
sp|Q9C7Y4|FDC2_ARATH	FDC2	Ferredoxin C 2, chloroplastic	0.049723756906077346	sp|Q9C7Y4|FDC2_ARATH	1	1	1	1	0.0	49376705.3671875	0.179766595461499	-0.0795747164657712	-0.0804131136460331	-0.110487595571656	0.145768084723803	-0.28959667954846	0.34271194393021	-0.145621227034467	0.345201149026277	-0.0294623434721677	1	1	1	1	1	1	1	1	1	1	1
sp|P25818|TIP11_ARATH	TIP1-1	Aquaporin TIP1-1	0.043824701195219126	sp|P25818|TIP11_ARATH	1	1	1	1	0.006309148264984227	124385298.1328125	-0.283681315073981	-0.106151420407357	0.615801913849525	-0.509506827238639	0.0577444895902017	0.537945940093687	0.780552063328489	0.719415993509734	0.476267801301852	-0.704870999817543	1	1	1	1	1	1	1	1	1	1	1
sp|Q9XEE2|ANXD2_ARATH	ANN2	Annexin D2	0.056782334384858045	sp|Q9XEE2|ANXD2_ARATH	1	2	2	2	0.0	113043149.78417969	0.301298623726753	-0.270387249855672	-0.103007553905196	-0.486776400591376	0.239791166686485	0.769546086509108	0.205454072569762	0.828300597448291	0.309311210415173	-0.184093511843759	2	2	2	2	2	2	2	2	2	2	2
sp|Q9LM71|FKB18_ARATH	FKBP18	Peptidyl-prolyl cis-trans isomerase FKBP18, chloroplastic	0.034482758620689655	sp|Q9LM71|FKB18_ARATH	1	1	1	1	0.009557945041816009	2181343809.741211	-0.105057372697877	0.293198669232604	0.235696588939859	0.359843374426816	0.0064303010132738	-0.762484432075816	-0.273459496276246	-0.036494721430123	-0.109316753596989	0.213322449860461	1	1	1	1	1	1	1	1	1	1	1
sp|Q9ZUP3|NAP1B_ARATH	NAP1;2	Nucleosome assembly protein 1;2	0.0316622691292876	sp|Q9ZUP3|NAP1B_ARATH	1	1	1	1	0.0	228727579.20507812	0.238431320575715	-0.830057903885582	0.339606318433395	0.00299892975375604	-0.0169057924546889	0.196144992177304	-0.0805709622590354	0.0872159541127191	0.27658956655128	-0.200394706907223	1	1	1	1	1	1	1	1	1	1	1
sp|F4I0K2|SCKL2_ARATH	FLN2	Fructokinase-like 2, chloroplastic	0.019543973941368076	sp|F4I0K2|SCKL2_ARATH	1	1	1	1	0.0	118316685.35351562	0.0240931208214454	-0.121549003970678	-0.0320121723083489	0.0529812556175275	-0.177561814162622	-0.30352699428483	-0.0156804749325308	-0.0868202014322135	0.0707084365840753	0.00928525305440697	1	1	1	1	1	1	1	1	1	1	1
sp|P34802|GGPP1_ARATH	GGPPS1	Heterodimeric geranylgeranyl pyrophosphate synthase large subunit 1, chloroplastic	0.018867924528301886	sp|P34802|GGPP1_ARATH	1	1	1	1	0.009557945041816009	3471309789.069153	-0.224880970170718	-0.0132090495948933	0.220924912317837	-0.0367133829125135	0.0925632252194637	-0.161566323702434	0.171126574546107	-0.0907064658491903	-0.050293940396422	-0.149572016154109	1	1	1	1	1	1	1	1	1	1	1
sp|Q9XI93|NDRP2_ARATH	At1g13930	Nodulin-related protein 2	0.25806451612903225	sp|Q9XI93|NDRP2_ARATH	1	6	4	4	0.0	2362529000.666178	0.442296803769867	-0.0465801186083112	0.000114999554329032	-0.299793536293551	0.0163890150019128	0.520425466578409	0.319412176740785	0.697537466068836	0.295342773345082	-0.064235256988689	6	6	6	6	6	6	6	6	6	6	6
sp|Q9XI19|PTAC6_ARATH	PTAC6	PLASTID TRANSCRIPTIONALLY ACTIVE protein 6, chloroplastic	0.024390243902439025	sp|Q9XI19|PTAC6_ARATH	1	2	1	1	0.0007541478129713424	65340500.58117676	-0.0418779889504548	0.106540537541082	-0.0503735523970512	0.165948646635953	0.0618428035848231	-0.304695359416518	0.0722100608764058	-0.250549672207388	-0.115567853948638	0.213073670651674	2	2	2	2	2	2	2	2	2	2	2
sp|Q8W471|AAE15_ARATH	AAE15	Long-chain-fatty-acid--[acyl-carrier-protein] ligase AEE15, chloroplastic	0.011004126547455296	sp|Q8W471|AAE15_ARATH	1	1	1	1	0.0007541478129713424	42517664.2890625	-0.0938816244126159	0.0774816305780046	-0.19871215527176	-0.0418866732880692	-0.162869192632269	-0.124751831784153	-0.171114929979899	0.197212104023401	0.165576365489677	-0.3506725846375	1	1	1	1	1	1	1	1	1	1	1
sp|Q9LXJ2|QCR9_ARATH	QCR9	Cytochrome b-c1 complex subunit 9, mitochondrial	0.1111111111111111	sp|Q9LXJ2|QCR9_ARATH	1	1	1	1	0.0	6031778.759765625	-0.108141269842851	-0.162085083291471	0.151181381006838	-0.49752897034453	0.138941337588574	0.261101563827925	-0.496241429089358	0.0843110603537065	0.237841786609222	-0.0219330712809453	1	1	1	1	1	1	1	1	1	1	1
sp|P48523|CADH4_ARATH	CAD4	Cinnamyl alcohol dehydrogenase 4	0.0273972602739726	sp|P48523|CADH4_ARATH	1	1	1	1	0.0007541478129713424	119814115.65625	0.162250439090868	-0.0263593999680012	0.0845224240895046	-0.0694993456672468	0.22953039945678	0.368406788375296	0.238742527419539	0.399873830563263	0.347081599398773	-0.241226887757544	1	1	1	1	1	1	1	1	1	1	1
sp|Q9ZUU4|CP29B_ARATH	CP29B	RNA-binding protein CP29B, chloroplastic	0.0657439446366782	sp|Q9ZUU4|CP29B_ARATH	1	4	2	1	0.0	39184872146.39482	0.144208825657425	0.21350971266625	0.172918817574846	-0.0309005186897555	-0.119800823573656	-0.5452471440639	-0.119529302521217	-0.0759566803435421	0.0774979574068801	0.181223728555472	2	2	2	2	2	2	2	2	2	2	2
sp|Q0WWE3|QCR61_ARATH	QCR6-1	Cytochrome b-c1 complex subunit 6-1, mitochondrial	0.13043478260869565	sp|Q0WWE3|QCR61_ARATH	1	1	1	1	0.0057070386810399495	160846246.56640625	0.459794150213687	0.0650836941485586	-0.178564627219995	0.00150017237039668	-0.0210239042254523	0.224092829872991	0.131150213490725	0.25076812632657	-0.0769369383458329	-0.198895949523863	1	1	1	1	1	1	1	1	1	1	1
sp|Q9SQI8|ODP24_ARATH	LTA2	Dihydrolipoyllysine-residue acetyltransferase component 4 of pyruvate dehydrogenase complex, chloroplastic	0.03125	sp|Q9SQI8|ODP24_ARATH	1	3	2	2	0.0	5303071406.859863	-0.139743954681821	-0.0461003447889166	0.284508863625698	0.238279826238994	0.0948468052659797	-0.263058564019776	0.0410107486070177	-0.17909559871132	0.0312195325784046	0.132972648315577	3	3	3	3	3	3	3	3	3	3	3
sp|Q9SEU8|TRXM2_ARATH	TRXM2	Thioredoxin M2, chloroplastic	0.04838709677419355	sp|Q9SEU8|TRXM2_ARATH	1	2	1	1	0.002074688796680498	194546493.99853516	-0.145315590574276	-0.010741315214835	-0.208882913992733	0.0683405790796097	-0.151257045685496	-0.229096641728111	-0.211552408172402	-0.214454628285401	-0.277554672944644	-0.0184918679511492	2	2	2	2	2	2	2	2	2	2	2
sp|O82265|SCC3_ARATH	SCC3	Sister-chromatid cohesion protein 3	0.022768670309653915	sp|O82265|SCC3_ARATH	1	2	2	2	0.0	35154862.1328125	0.148010732300641	-0.118895593952741	-0.0968862676192952	0.122166523674154	-0.183569135081583	0.31120493797024	0.132309281746871	0.506856957350768	0.0323882753677944	-0.117572852726939	2	2	2	2	2	2	2	2	2	2	2
sp|Q9SIZ2|IF2AH_ARATH	At2g40290	Eukaryotic translation initiation factor 2 subunit alpha homolog	0.03197674418604651	sp|Q9SIZ2|IF2AH_ARATH	1	1	1	1	0.0	140736113.3515625	0.263487014143196	-0.0950248507840072	0.173127833064793	-0.125027196555968	-0.0678469887164868	0.15354891430561	0.199884475628612	0.32899836871649	0.226477146423072	0.0411692238672243	1	1	1	1	1	1	1	1	1	1	1
sp|Q8GZ99|HPCA1_ARATH	HPCA1	Leucine-rich repeat receptor protein kinase HPCA1	0.007345225603357817	sp|Q8GZ99|HPCA1_ARATH	1	1	1	1	0.003282994090610637	41222642.375	0.138745367817685	-0.277834331146574	0.0288852183568231	-0.0962632010051814	0.154765790712964	0.336156045918264	0.0858672929055451	0.409224768399169	0.219952893206786	0.0345838489800565	1	1	1	1	1	1	1	1	1	1	1
sp|Q8LF21|DRP1C_ARATH	DRP1C	Phragmoplastin DRP1C	0.026058631921824105	sp|Q8LF21|DRP1C_ARATH	1	1	1	1	0.0	34632733.7890625	0.0796564877780326	-0.0578438833839474	0.0212278945501723	0.00792145087653884	-0.196643060482802	-0.334674124650808	0.0432193961768852	-0.345887797775338	0.18971202968911	0.213806205051593	1	1	1	1	1	1	1	1	1	1	1
sp|Q8VZ74|ERA_ARATH	At5g66470	GTPase ERA-like, chloroplastic	0.03747072599531616	sp|Q8VZ74|ERA_ARATH	1	2	2	2	0.0	60897936.99194336	-0.0264117055398123	0.0945310679491946	0.133338173808816	-0.029139136148213	-0.00912259106230806	-0.261386258995776	0.148361413899766	-0.109385742843223	0.0309511408955787	0.0858637479229198	2	2	2	2	2	2	2	2	2	2	2
sp|Q940B0|RL183_ARATH	RPL18C	60S ribosomal protein L18-3	0.15508021390374332	sp|Q940B0|RL183_ARATH,sp|P42791|RL182_ARATH,sp|O22254|RL181_ARATH	3	4	3	3	0.0	513015554.16219074	0.567022251811408	-0.292308705388495	0.0679306983304411	-0.164621042998147	0.074221084214698	0.755518428546856	0.311643355339986	0.364163579975058	0.262999257932673	0.0916602073720183	4	4	4	4	4	4	4	4	4	4	4
sp|Q9FZ47|ACR11_ARATH	ACR11	ACT domain-containing protein ACR11	0.034482758620689655	sp|Q9FZ47|ACR11_ARATH	1	3	1	1	0.0	546136053.7070312	0.0111836446846865	0.325010494981742	0.358468387899556	0.12670734101372	0.0620013742021248	-0.793157784015701	-0.182728278893557	-0.263244529519912	0.19620050988129	0.169682711952633	3	3	3	3	3	3	3	3	3	3	3
sp|Q8L7K9|MAO2_ARATH	NAD-ME2	NAD-dependent malic enzyme 2, mitochondrial	0.014827018121911038	sp|Q8L7K9|MAO2_ARATH	1	1	1	1	0.0	15574838.109375	0.149369470512166	-0.141774107366068	0.554423308154645	-0.00704957882688406	0.182545383405395	0.217712404284317	0.290308138953109	0.231249295053144	0.186229018651668	-0.190346198326583	1	1	1	1	1	1	1	1	1	1	1
sp|Q9FFS8|RS102_ARATH	RPS10B	40S ribosomal protein S10-2	0.06666666666666667	sp|Q9FFS8|RS102_ARATH	1	3	1	1	0.0	1466339741.621582	0.244888960291454	0.0877011109452308	-0.0594123482135025	-0.239677681914909	-0.133552184913001	0.208872079239974	0.0877282035583931	0.197301483835481	0.0948715022373801	-0.11089255124437	3	3	3	3	3	3	3	3	3	3	3
sp|Q9FKQ3|H3L5_ARATH	At5g65350	Histone H3-like 5	0.10071942446043165	sp|P59169|H33_ARATH,sp|Q9FX60|H3L1_ARATH,sp|Q9FKQ3|H3L5_ARATH,sp|Q9FXI7|H3L2_ARATH,sp|P59226|H32_ARATH	5	3	2	2	0.00392156862745098	10866112448.375977	0.368187316661975	-0.092905016039273	-0.0127858816173987	0.0670448761961526	-0.0104096035597481	0.650291231133878	0.0900543235718092	0.595353924290863	-0.0764149422336509	0.046350988938987	3	3	3	3	3	3	3	3	3	3	3
sp|Q5XF33|CHLI2_ARATH	CHLI2	Magnesium-chelatase subunit ChlI-2, chloroplastic	0.06698564593301436	sp|Q5XF33|CHLI2_ARATH	1	3	3	2	0.0	324589820.8692627	0.108560194579165	0.256470694103695	0.392872200080971	-0.0130527574590933	0.143888273968408	-0.348098346817286	0.265276129008204	-0.296424961856363	0.248310009678871	-0.177836418830046	2	2	2	2	2	2	2	2	2	2	2
sp|Q9MAP3|RK11_ARATH	RPL11	50S ribosomal protein L11, chloroplastic	0.03153153153153153	sp|Q9MAP3|RK11_ARATH	1	2	1	1	0.002711864406779661	85879114.09375	-0.139281374516088	-0.0355978010108	-0.0836544556655969	0.0576869443053929	-0.0508856472497508	-0.513198768923843	-0.167473690287368	-0.172864629130157	-0.0185043098450617	0.0117570102242324	2	2	2	2	2	2	2	2	2	2	2
sp|Q9T0K7|HIBC6_ARATH	At4g13360	3-hydroxyisobutyryl-CoA hydrolase-like protein 3, mitochondrial	0.04513064133016627	sp|Q9T0K7|HIBC6_ARATH	1	2	2	2	0.0	240559924.39770508	-0.131710148888839	0.133499294689288	-0.304969854067739	0.153723262234577	-0.247514750597964	-0.29363182800118	-0.237579749867427	-0.173947400030431	-0.343179969983735	0.0251020103654165	2	2	2	2	2	2	2	2	2	2	2
sp|Q9LU85|PAP4_ARATH	PAP4	Probable plastid-lipid-associated protein 4, chloroplastic	0.15289256198347106	sp|Q9LU85|PAP4_ARATH,sp|Q6DBN2|PAP5_ARATH	2	9	6	6	0.0	9486273962.412964	-0.377666632523292	0.300131084945809	-0.28864462902941	0.527128021143568	-0.112060653598687	-0.331657283187603	-0.12228934860567	-0.0846543637033284	-0.341678668926424	0.216994157506554	9	9	9	9	9	9	9	9	9	9	9
sp|O82399|MDHX1_ARATH	PMDH1	Malate dehydrogenase 1, peroxisomal	0.05649717514124294	sp|O82399|MDHX1_ARATH	1	4	2	1	0.005177993527508091	24718102.0234375	-0.168582705926549	-0.173575487054748	0.569689514385242	0.0111737993278243	0.0877174775034701	0.0478660914834954	0.639246198181759	0.0181191113265138	0.00010068643742045	-0.268587603254489	1	1	1	1	1	1	1	1	1	1	1
sp|Q8W463|RK191_ARATH	At4g17560	50S ribosomal protein L19-1, chloroplastic	0.06222222222222222	sp|Q8W463|RK191_ARATH	1	4	2	1	0.0057070386810399495	9792164710.642578	0.0111447260167341	0.0266247149902235	0.213850015751989	0.0134100402013959	-0.088315155963266	-0.368997748125006	-0.00597241581457952	-0.28939248358136	0.124860319622702	0.105044317943158	2	2	2	2	2	2	2	2	2	2	2
sp|Q9ZVI9|PECT1_ARATH	PECT1	Ethanolamine-phosphate cytidylyltransferase	0.028503562945368172	sp|Q9ZVI9|PECT1_ARATH	1	1	1	1	0.0	55641619.544921875	-0.168550599486967	0.00136661219903189	0.143322128677012	-0.0512890447064422	-0.102965912301292	-0.0375436056112015	0.0486043090458348	0.0874388009392186	-0.0748163696143358	-0.108209791006506	1	1	1	1	1	1	1	1	1	1	1
sp|Q948K8|RAG3A_ARATH	RABG3A	Ras-related protein RABG3a	0.0825242718446602	sp|Q948K8|RAG3A_ARATH,sp|Q948K8-2|RAG3A_ARATH	2	3	2	2	0.0	436920906.3822632	0.248937363931522	0.052635791419581	-0.0392574575438811	-0.137657598446094	-0.290812728059362	-0.0430827292182094	-0.151616649154051	-0.0153140238800988	-0.0948502006113792	0.133823110597494	3	3	3	3	3	3	3	3	3	3	3
sp|O80842|CFTSY_ARATH	CPFTSY	Cell division protein FtsY homolog, chloroplastic	0.04371584699453552	sp|O80842|CFTSY_ARATH	1	2	2	2	0.004560260586319218	1710665687.7882957	-0.0923454786628928	-0.039337304760787	-0.240768636391317	-0.0105851277466216	-0.246091093837831	-0.0767448568864282	-0.452058438915139	0.039244502523311	-0.116908601044399	-0.031230554157907	2	2	2	2	2	2	2	2	2	2	2
sp|Q9C550|LEU12_ARATH	IPMS2	2-isopropylmalate synthase 2, chloroplastic	0.07131537242472266	sp|Q9C550|LEU12_ARATH	1	4	3	1	0.0	52741327.400390625	0.214607294694429	0.156737452126865	0.275843032677274	0.16507916108762	0.121701052247961	-0.453442717231516	-0.381108586623208	-0.649879992737756	0.255082071949836	-0.505636967141819	1	1	1	1	1	1	1	1	1	1	1
sp|Q06850|CDPK1_ARATH	CPK1	Calcium-dependent protein kinase 1	0.03770491803278689	sp|Q06850|CDPK1_ARATH	1	2	2	2	0.0007541478129713424	92465236.59729004	0.0733939664870875	0.182270308413713	-0.0568555851459029	0.0574230590618705	-0.0626298763316822	0.250995727264112	0.0448795521872518	0.279495340156801	-0.276500649702639	-0.138303979505659	2	2	2	2	2	2	2	2	2	2	2
sp|Q9LN62|RRA3_ARATH	RRA3	Arabinosyltransferase RRA3	0.018691588785046728	sp|Q9LN62|RRA3_ARATH	1	1	1	1	0.002074688796680498	112402578.90039062	-0.195072811716106	-0.0205187125056998	-0.00398100392852463	0.0391063757606154	-0.13142285675274	0.0716991327667653	-0.107958717800678	-0.00603112859456001	-0.017753342160912	-0.169114461210305	1	1	1	1	1	1	1	1	1	1	1
sp|Q43727|G6PD1_ARATH	G6PD1	Glucose-6-phosphate 1-dehydrogenase 1, chloroplastic	0.013888888888888888	sp|Q43727|G6PD1_ARATH	1	1	1	1	0.0	609911837.0755005	0.158841247033068	-0.156207403083227	-0.235864697751405	0.128777610063336	-0.0501424150912966	0.500752430290271	-0.352885735148921	0.288707367190786	-0.164441120896482	-0.0334257706327774	1	1	1	1	1	1	1	1	1	1	1
sp|Q37145|ACA1_ARATH	ACA1	Calcium-transporting ATPase 1	0.03823529411764706	sp|Q37145|ACA1_ARATH,sp|O64806|ACA7_ARATH,sp|O81108|ACA2_ARATH	3	4	4	4	0.0	131978830.03312175	0.0212446610460026	0.0393846656614709	-0.197223523217562	-0.0322135585329311	-0.179748195853135	0.0727028285236502	-0.068696400768991	-0.0203282563806733	-0.123650803168434	0.0152242432321499	4	4	4	4	4	4	4	4	4	4	4
sp|Q9SLF7|RLA22_ARATH	RPP2B	60S acidic ribosomal protein P2-2	0.0782608695652174	sp|Q9SLF7|RLA22_ARATH	1	1	1	1	0.0007541478129713424	505778684.2866211	0.785477915515508	-0.0936887939972788	-0.128887167207353	-0.403656848988871	-0.339302587120167	0.463706900007391	0.193827149823146	0.518233247816522	0.225141089636345	-0.0243467481714452	1	1	1	1	1	1	1	1	1	1	1
sp|Q96514|C71B7_ARATH	CYP71B7	Cytochrome P450 71B7	0.02976190476190476	sp|Q96514|C71B7_ARATH	1	2	2	2	0.0007541478129713424	945922381.3852539	0.203828584781069	-0.00422084535304279	-0.0085437119223144	-0.0918212540130132	0.135400460101317	0.673504003919184	0.155135148636697	0.502251952968405	0.0941661447008908	0.136238808019704	2	2	2	2	2	2	2	2	2	2	2
sp|Q8W1Y0|SSC14_ARATH	SYN4	Sister chromatid cohesion 1 protein 4	0.016488845780795344	sp|Q8W1Y0|SSC14_ARATH	1	1	1	1	0.0	3470415.7421875	-0.376832330268416	0.0569577449659064	0.539421798599097	-0.467180469472233	0.294534947110155	-1.32386323445391	0.0194234535957878	0.181076852934109	0.680964296554128	0.318266372477482	1	1	1	1	1	1	1	1	1	1	1
sp|Q9FKE6|CCT15_ARATH	CYCT1-5	Cyclin-T1-5	0.031088082901554404	sp|Q9FKE6|CCT15_ARATH	1	1	1	1	0.0007541478129713424	40811619.87394714	-0.116314100842649	0.802846411389597	0.535692546163778	0.045170767549283	-0.193537057574685	-0.446985862480073	0.122307463297019	-0.84239179384431	-0.483374695609372	-0.0621425023690643	1	1	1	1	1	1	1	1	1	1	1
sp|Q9SA52|CP41B_ARATH	CSP41B	Chloroplast stem-loop binding protein of 41 kDa b, chloroplastic	0.11375661375661375	sp|Q9SA52|CP41B_ARATH	1	3	3	3	0.0	1526849059.6354167	0.184748478098915	0.37672100034275	0.313431564864803	0.170771733743929	-0.0185620844191492	-0.634025588624681	-0.0120254270221527	-0.24399638490195	0.191694674258049	0.156576874795179	3	3	3	3	3	3	3	3	3	3	3
sp|P53492|ACT7_ARATH	ACT7	Actin-7	0.1220159151193634	sp|P53492|ACT7_ARATH	1	9	5	2	0.0	303161973.001709	0.227225801863626	0.153965979957134	0.313498305239797	-0.17699227716356	0.121375528011442	-0.0183894542085365	-0.370405679472267	-0.142552260085028	0.0909684412938052	-0.122616001724126	3	3	3	3	3	3	3	3	3	3	3
sp|Q9SXC8|UFC1_ARATH	At1g27530	Ubiquitin-fold modifier-conjugating enzyme 1	0.04597701149425287	sp|Q9SXC8|UFC1_ARATH	1	1	1	1	0.0007541478129713424	26681901.125	0.174234923280041	-0.0969879575166175	0.299618840926822	-0.120171897938562	0.133055136973932	0.306880042038031	0.0897982466170073	0.0857497612150881	0.228440253155684	-0.0860107817895424	1	1	1	1	1	1	1	1	1	1	1
sp|O22446|HDA19_ARATH	HDA19	Histone deacetylase 19	0.023952095808383235	sp|O22446|HDA19_ARATH	1	1	1	1	0.0007541478129713424	2494401878.1245117	-0.241391825232203	-0.0572733222127244	0.132966233548968	0.143340036667568	-0.0502663955573341	0.119317504493079	-0.149196347062468	0.126498083762596	-0.180694981693593	0.0642553008484184	1	1	1	1	1	1	1	1	1	1	1
sp|Q94KJ7|VPS33_ARATH	VPS33	Vacuolar protein-sorting-associated protein 33 homolog	0.015202702702702704	sp|Q94KJ7|VPS33_ARATH	1	1	1	1	0.0007541478129713424	15778677.5234375	0.0860421870168362	-0.0615894020427845	0.0604418623311105	-0.397607648577524	-0.0769166379037776	0.327964112562725	-0.141625197223624	0.276713774704725	0.193041697681853	0.0051261522078887	1	1	1	1	1	1	1	1	1	1	1
sp|O04036|ERD6_ARATH	ERD6	Sugar transporter ERD6	0.02620967741935484	sp|O04036|ERD6_ARATH	1	1	1	1	0.003282994090610637	4404819.572265625	-0.346884322099563	-0.218170541192357	0.402271364079256	-0.0937995178796869	0.268453858426422	0.250880599012165	0.561915133497601	0.324080240902011	0.367249081702807	-0.212756203583697	1	1	1	1	1	1	1	1	1	1	1
sp|P57720|AROC_ARATH	EMB1144	Chorismate synthase, chloroplastic	0.03669724770642202	sp|P57720|AROC_ARATH	1	3	2	2	0.0007541478129713424	1812637468.4307556	0.0151662932544396	-0.044077954867598	-0.00975120047190359	0.0153615918095862	-0.0545318571529743	0.116336937679989	-0.0582267495950686	0.0246537825392048	0.0696394479040023	-0.0795446620201234	3	3	3	3	3	3	3	3	3	3	3
sp|P25856|G3PA1_ARATH	GAPA1	Glyceraldehyde-3-phosphate dehydrogenase GAPA1, chloroplastic	0.31313131313131315	sp|P25856|G3PA1_ARATH	1	14	11	3	0.0	834506141.6136068	-0.295451179864161	0.239041052960056	0.0927648785162418	-0.0109765710182299	-0.176900234597018	-0.50602447564923	-0.193746411179895	-0.137232646950991	-0.0929298632896085	-0.0557718084387124	3	3	3	3	3	3	3	3	3	3	3
sp|Q9FNF2|SSY1_ARATH	SS1	Starch synthase 1, chloroplastic/amyloplastic	0.03987730061349693	sp|Q9FNF2|SSY1_ARATH	1	4	3	3	0.0	4990690151.017009	-0.170012379114912	0.0696592275548875	-0.101120972149784	-0.0551572849991353	-0.139964141762375	-0.289248735098772	-0.152087469295021	-0.203768019191723	-0.112178547876569	-0.0481817876989945	4	4	4	4	4	4	4	4	4	4	4
sp|Q9XIE2|AB36G_ARATH	ABCG36	ABC transporter G family member 36	0.02042205582028591	sp|Q7PC86|AB35G_ARATH,sp|Q9XIE2|AB36G_ARATH	2	3	3	3	0.0	2337919177.6287436	-0.0229026442817806	-0.0407363736016553	0.147259716359581	-0.0238271608819791	-0.0745412592691421	-0.00528512165931261	-0.137647317603025	0.337244934632094	0.152035827145141	0.00244252724460647	3	3	3	3	3	3	3	3	3	3	3
sp|P52577|IFRH_ARATH	At1g75280	Isoflavone reductase homolog P3	0.02903225806451613	sp|P52577|IFRH_ARATH	1	1	1	1	0.0	25889984.3515625	0.171464918868803	-0.19102900009826	-0.130338091271934	0.0468357782497217	-0.0972947728793239	0.119249168655776	0.35476835865769	0.203100316048917	0.0768539139518829	0.0055989803755514	1	1	1	1	1	1	1	1	1	1	1
sp|Q9LDK9|APBLA_ARATH	BETAA-AD	Beta-adaptin-like protein A	0.011890606420927468	sp|Q9LDK9|APBLA_ARATH	1	1	1	1	0.0007541478129713424	141694764.23095703	0.218941012448326	0.0101022820656702	-0.177408529241092	-0.23476229337817	0.0452705554120856	0.51866143657935	0.416333434718797	0.265596240171639	-0.225190016626424	0.0159953652959475	1	1	1	1	1	1	1	1	1	1	1
sp|Q9LIN3|RZ1A_ARATH	RZ1A	Glycine-rich RNA-binding protein RZ1A	0.0326530612244898	sp|Q9LIN3|RZ1A_ARATH	1	1	1	1	0.0007541478129713424	7207165.5625	-0.143710474484083	-0.234217757957868	0.0923952452844858	-0.128644385016842	0.324052781068159	0.568161208907451	-0.0570388638766848	0.417076968878267	0.0281365896022816	0.214360779529771	1	1	1	1	1	1	1	1	1	1	1
sp|Q9M047|WLI2B_ARATH	WLIM2B	LIM domain-containing protein WLIM2b	0.05025125628140704	sp|Q9M047|WLI2B_ARATH	1	1	1	1	0.0	323918887.0692291	-0.0649912007483402	-0.10287916127265	0.31985019852331	-0.071901594041901	0.0600996348477656	0.0792725512662749	0.170358915423232	0.327472210482461	0.195591286243507	-0.075806061692572	1	1	1	1	1	1	1	1	1	1	1
sp|Q9C5W3|NADK2_ARATH	NADK2	NAD kinase 2, chloroplastic	0.028426395939086295	sp|Q9C5W3|NADK2_ARATH	1	3	3	3	0.0	718906676.3885905	-0.216499094300014	0.103566144133529	0.0110900549072408	-0.00866395311443258	0.032070918455827	-0.161488284066362	0.0226892273706887	-0.0704365992775271	-0.0622275383171207	0.0313584724299973	3	3	3	3	3	3	3	3	3	3	3
sp|Q9SQU6|PP216_ARATH	EMB2750	Pentatricopeptide repeat-containing protein At3g06430, chloroplastic	0.018518518518518517	sp|Q9SQU6|PP216_ARATH	1	2	1	1	0.0007541478129713424	242063610.67578125	0.0141640055945351	-0.0165935033586875	0.148848838621348	0.0533239151138596	-0.0665165592008776	-0.256305338148728	0.0253373849011882	-0.208602440141548	0.0447601563259967	0.0717911487090106	2	2	2	2	2	2	2	2	2	2	2
sp|Q84K25|COG8_ARATH	COG8	Conserved oligomeric Golgi complex subunit 8	0.061511423550087874	sp|Q84K25|COG8_ARATH	1	3	3	3	0.0007541478129713424	32991212.296142578	0.267650100351822	-0.0596892138511578	0.178725855028354	0.00476717984784036	0.176856417126893	0.471873651033839	0.143836712587459	0.594293376265566	-0.0211167874333142	-0.281637225632157	3	3	3	3	3	3	3	3	3	3	3
sp|Q9ZU52|ALFP3_ARATH	FBA3	Fructose-bisphosphate aldolase 3, chloroplastic	0.09462915601023018	sp|Q9ZU52|ALFP3_ARATH	1	14	4	2	0.0007541478129713424	1621772702.057129	-0.207685442558859	0.124301714794681	0.0118147707463532	0.16468078353815	-0.124889016502158	0.0636930563799698	-0.243376935820639	-0.266999427556871	-0.183595280497453	0.0407265029194521	3	3	3	3	3	3	3	3	3	3	3
sp|Q9SU14|NUDT7_ARATH	NUDT7	Nudix hydrolase 7	0.024822695035460994	sp|Q9SU14|NUDT7_ARATH	1	1	1	1	0.006309148264984227	83508540993.33768	0.00440364822870754	-0.152722904543333	0.108529630302716	0.0914729359878588	-0.0216830745391094	0.328709232082172	-0.330569588493504	0.433889631386088	0.0986317958153826	-0.114652844822372	1	1	1	1	1	1	1	1	1	1	1
sp|Q9SD88|ASTER_ARATH	At5g07960	Protein Asterix	0.06542056074766354	sp|Q9SD88|ASTER_ARATH	1	1	1	1	0.0057070386810399495	75880493.828125	0.226269848034412	-0.123466414596408	0.217670107402544	0.000182637809158503	0.0527666373798708	0.395702147456463	0.271209308854571	-0.0489830800615616	0.190623909954484	-0.197578414962625	1	1	1	1	1	1	1	1	1	1	1
sp|Q94AG6|SAMC1_ARATH	SAMC1	S-adenosylmethionine carrier 1, chloroplastic/mitochondrial	0.08923076923076922	sp|Q94AG6|SAMC1_ARATH,sp|F4HT41|SAMC2_ARATH	2	3	3	3	0.0007541478129713424	153335309.75984702	0.0214939628806525	0.0595029354041277	-0.0649374923353303	-0.107737836936265	0.139867040769	-0.125058697508795	-0.174342852858244	-0.144696106874568	0.0281510469508923	-0.00563137602005082	3	3	3	3	3	3	3	3	3	3	3
sp|Q9SJ56|BLH1_ARATH	BLH1	BEL1-like homeodomain protein 1	0.030882352941176472	sp|Q9SJ56|BLH1_ARATH	1	2	2	2	0.002074688796680498	205895415.59765625	0.0918420828960458	0.0660362278708559	-0.211886645065504	-0.120708407244875	-0.0838639674937243	0.39871189587497	0.0343687431718673	0.320907889141	-0.093263965648319	0.150407211228418	2	2	2	2	2	2	2	2	2	2	2
sp|Q9LF61|XPT_ARATH	XPT	Xylulose 5-phosphate/phosphate translocator, chloroplastic	0.016786570743405275	sp|Q9LF61|XPT_ARATH	1	1	1	1	0.002074688796680498	447732323.8261719	0.180993661005517	0.0229712420679338	0.278305540612351	-0.0806587211558356	0.180199757420847	-0.10175068377065	0.0876758058480145	-0.317795423458121	0.214599900801481	-0.0994908028993455	1	1	1	1	1	1	1	1	1	1	1
sp|Q9XH75|TATB_ARATH	TATB	Sec-independent protein translocase protein TATB, chloroplastic	0.17307692307692307	sp|Q9XH75|TATB_ARATH	1	4	2	2	0.0	124283271.03125	-0.239068331815857	0.122878090516204	-0.264530510025571	0.24335351200472	0.18573401292966	-0.34543141855033	-0.137192048401146	-0.261548186252038	-0.0243295857451393	0.240249813881406	3	3	3	3	3	3	3	3	3	3	3
sp|Q8GY91|APX6_ARATH	APX6	Putative L-ascorbate peroxidase 6	0.03343465045592705	sp|Q8GY91|APX6_ARATH	1	1	1	1	0.0	882495544.9101562	-0.34606153240995	0.0473963849650225	0.0791511897354322	0.32506218904794	-0.52002381200679	-0.35279165723164	-0.202377091852597	-0.0637358115457252	-0.354037503021308	0.256477520799444	1	1	1	1	1	1	1	1	1	1	1
sp|Q9LXX5|PPD6_ARATH	PPD6	PsbP domain-containing protein 6, chloroplastic	0.030534351145038167	sp|Q9LXX5|PPD6_ARATH	1	2	1	1	0.0007541478129713424	8889197418.446777	-0.38523979900867	0.200151065746278	-0.254260795293466	0.591798567490274	-0.438453618055147	-0.417271434802908	-0.470508729366827	-0.085595675316692	-0.319491161692616	0.247891860061826	2	2	2	2	2	2	2	2	2	2	2
sp|Q9M0V6|FNRR1_ARATH	RFNR1	Ferredoxin--NADP reductase, root isozyme 1, chloroplastic	0.021164021164021163	sp|Q9M0V6|FNRR1_ARATH	1	1	1	1	0.0007541478129713424	602600078.1992188	-0.041251379866742	-0.0966474877922341	0.0328104170989647	0.0467250552848237	0.130417347010265	0.101078178456085	-0.100682166663543	0.0755697944641271	-0.20965903957444	0.0999315907956388	1	1	1	1	1	1	1	1	1	1	1
sp|Q06738|RD29A_ARATH	RD29A	Low-temperature-induced 78 kDa protein	0.036619718309859155	sp|Q06738|RD29A_ARATH,sp|Q04980|LTI65_ARATH	2	3	3	3	0.0	552318226.8564453	0.391421614109674	-0.00574316428714283	0.0143716536885332	-0.314409609837963	-0.0356405398808688	0.593171358205359	0.16893994226646	0.727482337916563	0.109466760569862	-0.0295147281556156	3	3	3	3	3	3	3	3	3	3	3
sp|Q8LAA6|PIP15_ARATH	PIP1-5	Probable aquaporin PIP1-5	0.07665505226480836	sp|Q8LAA6|PIP15_ARATH	1	2	2	2	0.0	252912481.30517578	0.0145868906581206	-0.503525466787639	0.578117041288214	-0.456922048338096	-0.034466691357852	-0.272966542288962	0.33151500540923	0.111867300407659	0.322763145777955	-0.694450243876697	2	2	2	2	2	2	2	2	2	2	2
sp|F4IDS7|VPS18_ARATH	VPS18	Vacuolar sorting protein 18	0.018218623481781375	sp|F4IDS7|VPS18_ARATH	1	3	2	2	0.0007541478129713424	1077198179.1165466	0.298466131830581	-0.236159827148027	-0.0117651030175718	-0.130304522823974	0.171685555870497	0.586317246141787	0.0825459347893438	0.535036192121061	0.202150018295445	-0.115987901027773	3	3	3	3	3	3	3	3	3	3	3
sp|Q39108|GGR_ARATH	GGR	Heterodimeric geranylgeranyl pyrophosphate synthase small subunit, chloroplastic	0.049079754601226995	sp|Q39108|GGR_ARATH	1	3	2	2	0.0007541478129713424	524097379.27783203	0.130006515153743	-0.0632728831144078	0.00434891591395825	-0.063150583738024	-0.0550751296337344	-0.129557111816796	0.069643675849409	-0.169807963199674	0.175117689559039	0.0511228236566597	3	3	3	3	3	3	3	3	3	3	3
sp|Q9LTM0|C71BN_ARATH	CYP71B23	Cytochrome P450 71B23	0.013972055888223553	sp|Q9LTM0|C71BN_ARATH	1	1	1	1	0.0007541478129713424	85762774.60742188	0.248732128288326	-0.0429351016549777	-0.937709780751787	-0.00698733085243264	-0.371884135455503	0.798174782899869	0.0502657155436625	0.706701222190808	-0.30593580959304	0.104447207246687	1	1	1	1	1	1	1	1	1	1	1
sp|Q9FUS6|GSTUD_ARATH	GSTU13	Glutathione S-transferase U13	0.039647577092511016	sp|Q9FUS6|GSTUD_ARATH	1	1	1	1	0.0007541478129713424	404793285.6032715	0.643914997868249	0.0445809437501374	0.280983683875281	-0.186447123933963	0.0476015473902214	0.720953611760393	0.342746081090226	0.779605710481307	0.287041132565312	-0.234214117466142	1	1	1	1	1	1	1	1	1	1	1
sp|C0Z361|CPNB3_ARATH	CPN60B3	Chaperonin 60 subunit beta 3, chloroplastic	0.1323283082077052	sp|C0Z361|CPNB3_ARATH	1	15	8	1	0.0007541478129713424	834035523.3740234	-0.214525620525946	0.154205913247976	-0.130796823813448	0.151554040215202	-0.175290824544578	-0.196807909904592	-0.178180544457354	-0.267175641349268	-0.424867847876211	0.399412006915871	1	1	1	1	1	1	1	1	1	1	1
sp|Q9LVD9|DTX40_ARATH	DTX40	Protein DETOXIFICATION 40	0.01383399209486166	sp|Q9LVD9|DTX40_ARATH	1	1	1	1	0.008547008547008548	124485617.9375	0.123553676985585	-0.0375995631480404	-0.183017836780756	-0.01232286935937	-0.0122504110086057	0.663950713405313	0.0246832703381084	0.580327572520546	0.0534756053780221	0.103784412697302	1	1	1	1	1	1	1	1	1	1	1
sp|Q9LSE4|CCB1_ARATH	CCB1	Protein COFACTOR ASSEMBLY OF COMPLEX C SUBUNIT B CCB1, chloroplastic	0.026217228464419477	sp|Q9LSE4|CCB1_ARATH	1	3	1	1	0.003282994090610637	634740197.84375	-0.302972989474048	0.0769895799287195	-0.23431150472425	0.366222919393223	-0.0739137122929465	-0.449063721752676	-0.0660681134379719	-0.178728272401169	-0.274775367808505	0.170156642069071	3	3	3	3	3	3	3	3	3	3	3
sp|P62126|RR12_ARATH	rps12-A	30S ribosomal protein S12, chloroplastic	0.13008130081300814	sp|P62126|RR12_ARATH	1	4	2	2	0.0	3154398824.8117676	0.20042711339118	0.052698197774653	-0.0628369688233308	0.127513572876418	-0.0658849729668907	-0.249432755075537	-0.0168038041201268	-0.247460051661855	-0.0313439384276055	0.0276986149155585	4	4	4	4	4	4	4	4	4	4	4
sp|O82233|IF4G2_ARATH	EIF(ISO)4G2	Eukaryotic translation initiation factor isoform 4G-2	0.012048192771084338	sp|O82233|IF4G2_ARATH	1	1	1	1	0.002074688796680498	256017644.8671875	0.0128972890883197	-0.0650551837907987	0.19840535690075	0.13703661609699	0.0484068157452411	-0.190040731521565	0.0137850915621693	-0.160140759709438	0.0322137437872652	-0.0175900897960402	1	1	1	1	1	1	1	1	1	1	1
sp|Q93WI0|STR12_ARATH	At5g19370	Rhodanese-like/PpiC domain-containing protein 12, chloroplastic	0.033444816053511704	sp|Q93WI0|STR12_ARATH	1	1	1	1	0.0	234402705.43359375	-0.0813174342397454	0.0286077017805813	-0.131920316160281	-0.143419000338963	-0.1646544177122	0.11363076287137	-0.130700222478524	-0.115712478172784	0.102844593858485	-0.00972845122892974	1	1	1	1	1	1	1	1	1	1	1
sp|O04486|RAA2A_ARATH	RABA2A	Ras-related protein RABA2a	0.16129032258064516	sp|Q9LNW1|RAA2B_ARATH,sp|Q9S810|RAA1I_ARATH,sp|Q9LK99|RAA1G_ARATH,sp|Q9FJH0|RAA1F_ARATH,sp|Q1PEX3|RAA1H_ARATH,sp|O04486|RAA2A_ARATH,sp|Q9LNK1|RABA3_ARATH,sp|Q9LH50|RAA4D_ARATH,sp|Q9SMQ6|RAA4B_ARATH,sp|Q9FJN8|RAA4A_ARATH,sp|Q9C9U7|RAA6A_ARATH,sp|Q0WQN4|RAA6B_ARATH,sp|Q9SRS5|RAA5B_ARATH,sp|Q9FGK5|RAA5A_ARATH,sp|Q9FE79|RAA4C_ARATH	15	4	3	1	0.0	5419629540.425781	-0.188279983204005	0.0679749065547135	-0.333351487627096	0.0365650538877413	-0.327342113657994	0.195067369333618	0.143569636645388	-0.0668750772603177	-0.27612814693234	-0.23396083104121	1	1	1	1	1	1	1	1	1	1	1
sp|Q9SJH7|CISY3_ARATH	CSY3	Citrate synthase 3, peroxisomal	0.03339882121807466	sp|Q9SJH7|CISY3_ARATH,sp|Q9LXS7|CISY1_ARATH	2	2	2	2	0.0007541478129713424	146064968.2783203	0.0243247935718531	-0.0106811906597519	-0.053247971623418	-0.0331173022088564	0.122191338600868	0.0136974550102256	0.0675409053913669	0.171590932441419	0.00819194144006907	-0.126672739276214	2	2	2	2	2	2	2	2	2	2	2
sp|Q9ZVH3|ORC6_ARATH	ORC6	Origin of replication complex subunit 6	0.028169014084507043	sp|Q9ZVH3|ORC6_ARATH	1	1	1	1	0.006802721088435374	491955329.95410156	0.515270507306171	-0.141188406439417	-0.456987429728263	0.0868211659004134	0.100526864573861	0.694998674940674	-0.00013486857281686	0.263620088715505	0.0932277890501787	-0.109248838057167	1	1	1	1	1	1	1	1	1	1	1
sp|O22993|FTSI1_ARATH	FTSHI1	Probable inactive ATP-dependent zinc metalloprotease FTSHI 1, chloroplastic	0.0824524312896406	sp|O22993|FTSI1_ARATH	1	11	7	7	0.0	65607931317.14449	-0.0165338064400538	-0.0455852162735901	0.135989816533824	-0.00433721623382022	-0.12532539082441	-0.380713620158895	0.0401817183983666	0.00326700370371658	-0.0458587507908863	-0.00351053171030191	11	11	11	11	11	11	11	11	11	11	11
sp|P56795|RK22_ARATH	rpl22	50S ribosomal protein L22, chloroplastic	0.05	sp|P56795|RK22_ARATH	1	1	1	1	0.0007541478129713424	538121160.0878906	-0.10093966237792	-0.103473390340202	0.0436242210543423	0.05355095783279	0.459519229333911	-0.262677135989994	-0.338558515977628	-0.546022988376783	-0.438124594103872	0.0663048287198231	1	1	1	1	1	1	1	1	1	1	1
sp|O23365|C97B3_ARATH	CYP97B3	Cytochrome P450 97B3, chloroplastic	0.04827586206896552	sp|O23365|C97B3_ARATH	1	3	3	3	0.0	273418698.7293294	-0.245983567055501	0.0288274633786365	-0.149064876772185	0.361871615021172	-0.0990689532660509	-0.269217511341282	-0.192233300462649	-0.156488087059981	-0.207336050553815	0.449086189451172	3	3	3	3	3	3	3	3	3	3	3
sp|Q9FFK6|NUP88_ARATH	NUP88	Nuclear pore complex protein NUP88	0.024691358024691357	sp|Q9FFK6|NUP88_ARATH	1	3	2	2	0.002074688796680498	39913545.767578125	-0.0676071290209586	0.00103415830599474	-0.119668598260835	0.0151814155621532	0.00473207470970127	-0.251146389609868	-0.233168820954509	-0.238327822510386	-0.230792872087465	-0.0850553475309246	3	3	3	3	3	3	3	3	3	3	3
sp|P38420|NRPB2_ARATH	NRPB2	DNA-directed RNA polymerase II subunit 2	0.011784511784511785	sp|P38420|NRPB2_ARATH	1	2	2	2	0.006802721088435374	318701819.18652344	-0.05074848162683	-0.0162441935815325	0.0599067166700671	0.0312857604599279	-0.165836228939319	0.0169615795617553	-0.052113638049994	0.0396232408615278	-0.192284702866197	-0.123128572345844	2	2	2	2	2	2	2	2	2	2	2
sp|Q945F0|DTX47_ARATH	DTX47	Protein DETOXIFICATION 47, chloroplastic	0.020257826887661142	sp|Q945F0|DTX47_ARATH	1	1	1	1	0.0	16353147.7734375	-0.372689843241439	0.504953816170286	-0.731614644197625	0.066262092359048	-0.290653740207889	0.0934407567855278	-0.415245138878515	0.017549810567858	-0.636330524737403	0.194271569159286	1	1	1	1	1	1	1	1	1	1	1
sp|Q9ZUA0|OST1B_ARATH	OST1B	Dolichyl-diphosphooligosaccharide--protein glycosyltransferase subunit 1B	0.034482758620689655	sp|Q9ZUA0|OST1B_ARATH	1	3	2	2	0.002074688796680498	216085894.13793945	0.296956794729725	-0.0991179838016816	0.00309305536335813	-0.171122124586367	0.067369136749913	0.355577428902453	0.00348072936124977	0.210251295708836	0.0403033098594658	-0.0989710434472775	3	3	3	3	3	3	3	3	3	3	3
sp|Q9M876|SYYM_ARATH	EMB2768	Tyrosine--tRNA ligase, chloroplastic/mitochondrial	0.03718199608610567	sp|Q9M876|SYYM_ARATH	1	2	2	2	0.0007541478129713424	194921043.50146484	-0.0985687748182946	0.249802813675701	-0.3378295726673	0.265264700323595	-0.292580491121663	-0.159966953960524	0.00227476409737415	-0.149645623820231	-0.240864483247649	0.0927854821302603	2	2	2	2	2	2	2	2	2	2	2
sp|F4IS91|RSA1_ARATH	RSA1	Protein SHORT ROOT IN SALT MEDIUM 1	0.009701492537313432	sp|F4IS91|RSA1_ARATH	1	1	1	1	0.002074688796680498	44093648.59033203	-0.128235353041074	-0.723559721824373	0.310144183069083	0.141272123172276	0.702851739458251	-0.138743844293858	-0.382436081451829	0.00460213391234188	-0.121839800142803	-0.317903139049911	1	1	1	1	1	1	1	1	1	1	1
sp|Q42560|ACO1_ARATH	ACO1	Aconitate hydratase 1	0.026726057906458798	sp|Q42560|ACO1_ARATH	1	2	2	1	0.0	207669045.24475098	0.100211649282004	-0.0244185396234826	-0.722839443481366	-0.0500352336950187	-0.183732814515591	0.184528099357667	-0.12914706383957	0.310877626514173	0.155870835262551	0.201068123441487	1	1	1	1	1	1	1	1	1	1	1
sp|Q9FLQ4|ODO2A_ARATH	At5g55070	Dihydrolipoyllysine-residue succinyltransferase component of 2-oxoglutarate dehydrogenase complex 1, mitochondrial	0.015086206896551725	sp|Q9FLQ4|ODO2A_ARATH	1	1	1	1	0.003282994090610637	75849972.1875	0.167132438141282	-0.0629819119275137	0.061125185908125	-0.196061985884246	0.0807321779570236	0.249737968457982	0.439506050806315	0.17411616115863	0.160541790687169	-0.000129948265946034	1	1	1	1	1	1	1	1	1	1	1
sp|P82874|TO203_ARATH	TOM20-3	Mitochondrial import receptor subunit TOM20-3	0.04950495049504951	sp|P82874|TO203_ARATH	1	1	1	1	0.0	120842650.04736328	-0.170745073669091	-0.153182750260148	-0.0976434498566228	0.0655547617310606	0.12985363432026	0.457437884565811	0.120560636745001	0.145705120463044	-0.196065193790309	0.259089185500689	1	1	1	1	1	1	1	1	1	1	1
sp|Q9FYC4|FAMT_ARATH	FAMT	Farnesoic acid carboxyl-O-methyltransferase	0.022988505747126436	sp|Q9FYC4|FAMT_ARATH	1	1	1	1	0.002074688796680498	741784794.9804688	0.309013194260105	0.190650806025824	0.142622927117436	-0.359009107068051	-0.171356339009351	0.440182900971056	-0.108663556314048	0.409238158019449	0.0744920119094274	-0.0905130609164138	1	1	1	1	1	1	1	1	1	1	1
sp|Q9M2W2|GSTL2_ARATH	GSTL2	Glutathione S-transferase L2, chloroplastic	0.030821917808219176	sp|Q9M2W2|GSTL2_ARATH	1	1	1	1	0.0	1145202618.7939453	-0.0297727777182346	0.269981949440913	0.0773883300580032	0.0910378176308195	-0.180036055380403	-0.45488078017118	-0.0540835701158682	-0.284780442548402	0.069390261350506	-0.0878888455978908	1	1	1	1	1	1	1	1	1	1	1
sp|Q9FXA2|PABP8_ARATH	PAB8	Polyadenylate-binding protein 8	0.040238450074515646	sp|Q9FXA2|PABP8_ARATH	1	3	3	3	0.0007541478129713424	2355635005.9364624	0.0793550323850432	-0.176137448007131	0.180083374073643	0.0789248750407014	0.00367782177933673	0.0903210829788108	-0.0310882353507087	0.191999247446151	0.0579554387997838	-0.0494156878678522	3	3	3	3	3	3	3	3	3	3	3
sp|Q8L5R3|TBCD_ARATH	TFCD	Tubulin-folding cofactor D	0.009569377990430622	sp|Q8L5R3|TBCD_ARATH	1	1	1	1	0.0	3542373833.044098	-0.0303008942611105	-0.133006053340894	-0.0927424694593402	-0.0539174240384406	-0.0832182649860025	-0.0499082650654703	0.169009059262927	0.0132413935608922	0.177607116240047	0.110644831250945	1	1	1	1	1	1	1	1	1	1	1
sp|Q9S7E9|GGT2_ARATH	GGAT2	Glutamate--glyoxylate aminotransferase 2	0.029106029106029108	sp|Q9S7E9|GGT2_ARATH	1	3	2	1	0.003282994090610637	797487377.5195312	0.261418306116875	-0.0228041954667777	0.380647090142459	-0.000182637809158503	0.177265091325677	-0.030249438814284	0.10434023086805	0.096039868318293	0.110687963451508	0.00210330878796938	2	2	2	2	2	2	2	2	2	2	2
sp|Q93VP3|IF5A2_ARATH	ELF5A-2	Eukaryotic translation initiation factor 5A-2	0.09433962264150944	sp|Q9XI91|IF5A1_ARATH,sp|Q93VP3|IF5A2_ARATH,sp|Q93VP3-2|IF5A2_ARATH,sp|Q9C505|IF5A3_ARATH	4	3	2	2	0.0007541478129713424	2092325042.8518066	0.333162449871293	-0.362276764145014	0.501625916682066	-0.199481651858975	0.129263359067553	0.22932929588352	0.485726713545236	0.445420031449594	0.084987539150351	-0.172717125949275	3	3	3	3	3	3	3	3	3	3	3
sp|Q8W575|CSN3_ARATH	CSN3	COP9 signalosome complex subunit 3	0.018648018648018648	sp|Q8W575|CSN3_ARATH	1	1	1	1	0.002074688796680498	32956283.739257812	0.269802060106979	-0.0752057081553854	0.229181621230193	0.0252832756479751	-0.0147411062099794	0.372691690353763	0.334311272421194	0.192562648357637	0.0562223438751239	0.0347774162924717	1	1	1	1	1	1	1	1	1	1	1
sp|Q9SAJ3|FTSHC_ARATH	FTSH12	ATP-dependent zinc metalloprotease FTSH 12, chloroplastic	0.031746031746031744	sp|Q9SAJ3|FTSHC_ARATH	1	4	3	3	0.0	430407485.7789714	-0.26403451575075	0.0672653775935652	-0.300401604921205	0.168528502147843	-0.12057562910462	-0.187204618261585	-0.179391411636416	-0.166877172341033	-0.00879227318744391	0.0206800081735219	4	4	4	4	4	4	4	4	4	4	4
sp|Q43295|APK1_ARATH	APK1	Adenylyl-sulfate kinase 1, chloroplastic	0.043478260869565216	sp|Q43295|APK1_ARATH	1	1	1	1	0.002074688796680498	61086231.5078125	-0.258058547617362	0.46077250646575	-0.605891019420762	0.285055320892526	-0.608114797658343	0.22790061014679	0.0722869837233495	-0.223642714257857	0.0394432446280852	0.515865485466269	1	1	1	1	1	1	1	1	1	1	1
sp|Q0WNP3|PP319_ARATH	PCMP-A2	Pentatricopeptide repeat-containing protein At4g18520, chloroplastic	0.02593192868719611	sp|Q0WNP3|PP319_ARATH	1	1	1	1	0.007348438456827924	2982104.7250976562	-0.444863633682454	0.192607383238089	1.66737433365858	-1.08413696089384	-0.244785927637408	-0.657994594725995	0.510647101504762	0.152449003011557	0.323930660362565	-0.848687857544516	1	1	1	1	1	1	1	1	1	1	1
sp|Q9LHP1|RL74_ARATH	RPL7D	60S ribosomal protein L7-4	0.06557377049180328	sp|Q9LHP1|RL74_ARATH	1	4	2	1	0.009557945041816009	104809599.28442383	0.412421366732257	0.443063848565634	-0.631440890385303	-0.178407261493831	-0.286041966459121	0.489344892182165	0.122482951111615	0.480099973694975	-0.207173049886709	-0.0189885156596352	1	1	1	1	1	1	1	1	1	1	1
sp|Q9LV35|AIP12_ARATH	AIP1-2	Actin-interacting protein 1-2	0.014778325123152709	sp|Q9LV35|AIP12_ARATH	1	1	1	1	0.003282994090610637	578912051.6367188	0.108028188678964	-0.131055727030152	-0.270915515672694	-0.478496725016431	-0.152471958356876	0.169284953870697	-0.157551963881773	0.320590679582353	0.262508022669218	0.0941184307347092	1	1	1	1	1	1	1	1	1	1	1
sp|F4JT76|VPS54_ARATH	VPS54	Vacuolar protein sorting-associated protein 54, chloroplastic	0.013539651837524178	sp|F4JT76|VPS54_ARATH	1	1	1	1	0.0007541478129713424	27401324.62939453	0.212246878759147	-0.0236647609700888	-0.489869801266465	0.00772240625613341	0.0292685270983908	0.520608884390166	-0.449005594839467	0.0943438217981081	-0.282251032536351	-0.165968412745914	1	1	1	1	1	1	1	1	1	1	1
sp|Q94AW8|DNAJ3_ARATH	ATJ3	Chaperone protein dnaJ 3	0.04047619047619048	sp|Q94AW8|DNAJ3_ARATH	1	2	2	1	0.003282994090610637	179841164.68164062	0.276587918222764	-0.105768445558214	0.321100741444127	-0.0843024042316505	0.279710800282971	0.363041701385793	0.169887785385906	0.303692889441355	0.016637640324646	-0.0303736302349806	1	1	1	1	1	1	1	1	1	1	1
sp|P33207|FABG_ARATH	At1g24360	3-oxoacyl-[acyl-carrier-protein] reductase, chloroplastic	0.050156739811912224	sp|P33207|FABG_ARATH	1	5	3	3	0.0007541478129713424	1271274667.1214192	-0.0994291577982502	-0.0239811975863073	0.387812865906159	-0.025941234921103	0.0425648222778703	-0.332817823771993	-0.190064929168491	-0.0556008695926122	-0.18451758572415	-0.021272314333646	5	5	5	5	5	5	5	5	5	5	5
sp|Q9LMK7|RBP1A_ARATH	RANBP1A	Ran-binding protein 1 homolog a	0.03070175438596491	sp|Q9LMK7|RBP1A_ARATH	1	1	1	1	0.006802721088435374	334276180.1328125	0.437261946458191	-0.275372299028019	0.46874445981619	-0.163750745110371	0.127269830230452	0.475949875395049	0.36051705791986	0.322095514217573	0.245043669545751	-0.0815546857814509	1	1	1	1	1	1	1	1	1	1	1
sp|P92948|CDC5L_ARATH	CDC5	Cell division cycle 5-like protein	0.011848341232227487	sp|P92948|CDC5L_ARATH	1	1	1	1	0.0	41094151.875	0.0813554071137257	0.0270571126845525	0.187293107056103	-0.0262418956907227	-0.0415741178842106	0.358404625760487	-0.0883549680659059	0.215159601070888	-0.132402432397704	-0.171153881462746	1	1	1	1	1	1	1	1	1	1	1
sp|Q9FGK0|NDUB8_ARATH	At5g47570	NADH dehydrogenase [ubiquinone] 1 beta subcomplex subunit 8, mitochondrial	0.136	sp|Q9FGK0|NDUB8_ARATH	1	2	2	2	0.0007541478129713424	91364443.83203125	-0.163456118847685	-0.00908486697392696	-0.096478656904277	0.0103196102765382	-0.335448166748916	-0.0299387799688944	-0.0695400685976595	-0.139409921286418	-0.195490583900899	0.0625985474435771	2	2	2	2	2	2	2	2	2	2	2
sp|Q8LFP9|ABA4_ARATH	ABA4	Protein ABA DEFICIENT 4, chloroplastic	0.03636363636363636	sp|Q8LFP9|ABA4_ARATH	1	2	1	1	0.0007541478129713424	26744893.82080078	-0.214365046297557	0.0461712125131992	-0.50879679004314	0.135650854262959	-0.296210424779309	0.000316509580334134	-0.229331253431309	-0.232692257493321	-0.345809103475151	-0.0403691993950748	2	2	2	2	2	2	2	2	2	2	2
sp|Q42589|NLTP1_ARATH	LTP1	Non-specific lipid-transfer protein 1	0.059322033898305086	sp|Q42589|NLTP1_ARATH	1	1	1	1	0.0057070386810399495	12021496178.641968	-0.0105444009378304	-0.158730420420911	0.331173176522153	-0.222633050108151	0.680070004798877	0.676475902656314	0.169271365366856	0.143359890035136	0.147291947491272	-0.163312996498266	1	1	1	1	1	1	1	1	1	1	1
sp|Q9SCY2|FKB13_ARATH	FKBP13	Peptidyl-prolyl cis-trans isomerase FKBP13, chloroplastic	0.08653846153846154	sp|Q9SCY2|FKB13_ARATH	1	2	2	2	0.0	416083417.10546875	-0.281114992746553	0.148486199126596	-0.277837800054975	0.30227157615463	-0.431545792617801	-0.26480350637876	-0.381940502965658	-0.200586269128665	-0.361188499193476	0.161231724273468	2	2	2	2	2	2	2	2	2	2	2
sp|Q9FNX5|DRP1E_ARATH	DRP1E	Phragmoplastin DRP1E	0.011217948717948718	sp|Q9FNX5|DRP1E_ARATH	1	1	1	1	0.009030704394942806	83746898.82128906	-0.07625509520595	-0.128666070515308	-0.461275814718196	0.0787436380078979	-0.145655194078912	0.00401327496690485	-0.227074751760613	0.0151533258209762	-0.15599150389221	0.0763374470762423	1	1	1	1	1	1	1	1	1	1	1
sp|Q9C4Z6|GPLPB_ARATH	RACK1B	Receptor for activated C kinase 1B	0.03067484662576687	sp|Q9C4Z6|GPLPB_ARATH	1	1	1	1	0.0	82271848.29882812	0.347859615311533	0.097721930044246	0.0296044950601946	-0.0744991632481526	-0.309388281630134	0.0566989028394378	-0.235987699604813	0.0563598714531812	0.198188855449759	-0.316188110993717	1	1	1	1	1	1	1	1	1	1	1
sp|Q9FGI6|NDUS1_ARATH	EMB1467	NADH dehydrogenase [ubiquinone] iron-sulfur protein 1, mitochondrial	0.022727272727272728	sp|Q9FGI6|NDUS1_ARATH	1	2	2	2	0.0	838137785.7268715	-0.00122739904756797	-0.0298138301923254	-0.268021260583903	0.0760328074103254	-0.335089051247241	0.159172280797388	-0.212421634288417	0.0273168449724226	-0.292017752635497	0.0345191980664579	2	2	2	2	2	2	2	2	2	2	2
sp|Q93ZY3|STT3A_ARATH	STT3A	Dolichyl-diphosphooligosaccharide--protein glycosyltransferase subunit STT3A	0.008985879332477536	sp|Q93ZY3|STT3A_ARATH	1	1	1	1	0.003282994090610637	8620789824.791504	0.447257585330566	0.0404024621522208	0.147820618060603	-0.13226977540726	-0.0421083910719959	0.296418479145576	0.224924198855919	0.0919948822146681	0.0910498334868457	-0.0871938172231976	1	1	1	1	1	1	1	1	1	1	1
sp|Q8VXZ0|NUD20_ARATH	NUDT20	Nudix hydrolase 20, chloroplastic	0.045454545454545456	sp|Q8VXZ0|NUD20_ARATH,sp|P0C026|NUD24_ARATH	2	2	2	2	0.0	137782770.8935547	-0.0346026635997352	0.244971766801243	0.0870341809284083	0.0803511779313388	-0.103712078344726	-0.473966390440063	-0.0737785269607332	-0.313309724869038	-0.137441613373547	0.0886552143421362	2	2	2	2	2	2	2	2	2	2	2
sp|P30181|TOP1A_ARATH	TOP1A	DNA topoisomerase 1 alpha	0.007641921397379912	sp|P30181|TOP1A_ARATH	1	1	1	1	0.002711864406779661	83962416.7660675	-0.0105381365955535	-0.0752134843750092	0.108540259963643	0.19450893189806	0.208011887079244	0.196513237330269	0.034669333037042	0.176124436518946	-0.120719124880626	-0.152314232236521	1	1	1	1	1	1	1	1	1	1	1
sp|Q05728|PUR5_ARATH	PUR5	Phosphoribosylformylglycinamidine cyclo-ligase, chloroplastic	0.02570694087403599	sp|Q05728|PUR5_ARATH	1	1	1	1	0.0	745901393.5164795	-0.294305048468632	0.460104759126574	-0.188073132084947	0.255213917205647	0.0456535453078954	-0.190958941323352	-0.380560454773172	-0.187396213406585	-0.227849412777612	0.34340610886979	1	1	1	1	1	1	1	1	1	1	1
sp|Q8VZE7|RAP_ARATH	RAP	RAP domain-containing protein, chloroplastic	0.014903129657228018	sp|Q8VZE7|RAP_ARATH	1	1	1	1	0.0014958863126402393	137718806.3701172	0.250691111491411	-0.0512449975284763	0.54203606874955	0.00132256502106598	0.0241710383767879	-0.0214278418039058	0.285313990568285	0.180070918781039	0.0726949372446004	-0.0766105817138962	1	1	1	1	1	1	1	1	1	1	1
sp|F4J6F6|IREH1_ARATH	IREH1	Probable serine/threonine protein kinase IREH1	0.006172839506172839	sp|F4J6F6|IREH1_ARATH	1	1	1	1	0.009557945041816009	17323405.443359375	-0.221345084891937	0.210414378198017	-0.141821279940597	0.0348201310462364	-0.0876403548741882	0.150186658118431	0.0995046763918359	0.0857582212490273	0.0962920621560244	-0.293973221122195	1	1	1	1	1	1	1	1	1	1	1
sp|Q9S720|PPD3_ARATH	PPD3	PsbP domain-containing protein 3, chloroplastic	0.032388663967611336	sp|Q9S720|PPD3_ARATH	1	1	1	1	0.0007541478129713424	46969096.63769531	-0.271221630758838	0.164081285885663	-0.0660912771020357	0.372609112023033	0.217887311872638	-0.818104730961382	-0.296796700772206	-0.0439045854335207	-0.106221544228815	0.254379621032437	1	1	1	1	1	1	1	1	1	1	1
sp|P11035|NIA2_ARATH	NIA2	Nitrate reductase [NADH] 2	0.025081788440567066	sp|P11035|NIA2_ARATH	1	2	2	2	0.0	337348054.9519043	0.445229029236307	-0.0812155618222672	0.14789714260607	0.0312931293148568	-0.0770060559769314	-0.0390661837828299	-0.071629401105358	0.110198850621142	0.0325490684620728	0.0721021475314503	2	2	2	2	2	2	2	2	2	2	2
sp|Q9ASZ1|STKLO_ARATH	GEBP	GLABROUS1 enhancer-binding protein	0.03642384105960265	sp|Q9ASZ1|STKLO_ARATH	1	2	1	1	0.0	9154559044.430481	0.128953843604571	-0.0589408135534528	0.105692224977488	-0.119342543707361	0.159842409192085	0.220834800922912	-0.254508892921949	0.415899398851058	0.164576556587351	-0.0595802356667816	2	2	2	2	2	2	2	2	2	2	2
sp|Q9SR00|PP213_ARATH	At3g04760	Pentatricopeptide repeat-containing protein At3g04760, chloroplastic	0.011627906976744186	sp|Q9SR00|PP213_ARATH	1	1	1	1	0.004560260586319218	15686686.6484375	0.0438528833571161	-0.0308743327214938	0.022661973300373	0.179913547987652	0.150942799950147	-0.211893702421293	-0.0336784877668177	-0.194321610778743	-0.166797276006648	-0.00598678148295573	1	1	1	1	1	1	1	1	1	1	1
sp|Q94A28|ACO2M_ARATH	ACO2	Aconitate hydratase 2, mitochondrial	0.01507537688442211	sp|Q94A28|ACO2M_ARATH	1	1	1	1	0.0	631626051.6809692	-0.363261878307141	0.264214183122181	-0.225729632645695	0.326139416021666	-0.0163592325375275	-0.35551620522291	-0.553885852857118	0.0484864494394044	-0.458316991511543	-0.0828766137838448	1	1	1	1	1	1	1	1	1	1	1
sp|O80948|JAL23_ARATH	JAL23	Jacalin-related lectin 23	0.06535947712418301	sp|O80948|JAL23_ARATH	1	5	4	4	0.0	342834647.1918538	-0.0431822929368839	-0.132835530923161	0.266308229679137	-0.193681567278598	0.355004842053314	0.136729497008814	-0.116881525915425	0.305843970299795	-0.0569171908836665	-0.0120792991814112	5	5	5	5	5	5	5	5	5	5	5
sp|Q42406|CP18D_ARATH	CYP18-4	Peptidyl-prolyl cis-trans isomerase CYP18-4	0.06976744186046512	sp|Q42406|CP18D_ARATH	1	1	1	1	0.0	85657563.3125	0.472896047624972	-0.0769061547578573	0.201787364228828	-0.540620865686384	-0.0566517882127515	0.853426675304803	0.398624252752716	1.07244179388447	0.572886104819382	-0.119661880614305	1	1	1	1	1	1	1	1	1	1	1
sp|Q9SSA5|CYP38_ARATH	CYP38	Peptidyl-prolyl cis-trans isomerase CYP38, chloroplastic	0.07322654462242563	sp|Q9SSA5|CYP38_ARATH,sp|Q9SSA5-2|CYP38_ARATH	2	8	3	3	0.0	11501967424.879211	-0.268066536678694	0.351867941560578	-0.253736887667114	0.562415768893395	-0.155953481724951	-0.390632923340643	-0.338494517772654	-0.179031374301364	-0.183832255184373	0.321828524677059	8	8	8	8	8	8	8	8	8	8	8
sp|Q8VY77|TGD5_ARATH	TGD5	Protein TRIGALACTOSYLDIACYLGLYCEROL 5, chloroplastic	0.10989010989010989	sp|Q8VY77|TGD5_ARATH	1	1	1	1	0.0007541478129713424	276066010.8208008	-0.297818215833156	0.313410570802374	-0.523045749545192	0.39052069441257	-0.243949786819699	-0.276774341385957	-0.484178242349741	-0.183883046042062	-0.389182311022386	0.551334626211584	1	1	1	1	1	1	1	1	1	1	1
sp|P52901|ODPA1_ARATH	E1	Pyruvate dehydrogenase E1 component subunit alpha-1, mitochondrial	0.05912596401028278	sp|P52901|ODPA1_ARATH	1	2	2	2	0.0007541478129713424	121292119.41064453	0.182478941028856	-0.245360352722141	-0.544775756963315	-0.159418374668839	0.203049959464741	0.361670774103249	-0.131335083573694	0.324619231098718	-0.138643324391924	0.0751105031699844	2	2	2	2	2	2	2	2	2	2	2
sp|O04616|CUT1A_ARATH	CURT1A	Protein CURVATURE THYLAKOID 1A, chloroplastic	0.15853658536585366	sp|O04616|CUT1A_ARATH	1	2	2	2	0.0	3459962752.1171875	-0.129611293956272	0.134307032031028	-0.096830320631593	0.350273627513635	0.0309674065884762	-0.446885082456225	-0.0734640004714486	-0.209583670829546	-0.0893695578528657	0.195043732777344	2	2	2	2	2	2	2	2	2	2	2
sp|Q6NQJ6|RNR1_ARATH	RNR1	Ribonuclease II, chloroplastic/mitochondrial	0.0273972602739726	sp|Q6NQJ6|RNR1_ARATH	1	2	2	2	0.0	45104495.890625	-0.212594590726283	0.0799478288691731	-0.152767477977692	0.217748336667342	-0.249100906663155	-0.379192354995473	-0.063988499202996	-0.230077187194778	-0.207693054713437	0.0224497336670337	2	2	2	2	2	2	2	2	2	2	2
sp|O04023|SRC2_ARATH	SRC2	Protein SRC2 homolog	0.021604938271604937	sp|O04023|SRC2_ARATH	1	1	1	1	0.0057070386810399495	106308930.33984375	0.184334128421008	-0.166751902500019	-0.00390736844639683	-0.0300671919823476	0.225475588033667	0.621197495337324	0.0790591947319927	0.536377922155087	0.144352907901936	0.0769987703047628	1	1	1	1	1	1	1	1	1	1	1
sp|Q8H0V3|LGUL_ARATH	At1g08110	Lactoylglutathione lyase	0.0972972972972973	sp|Q8H0V3|LGUL_ARATH	1	1	1	1	0.0	2714323058.2631226	-0.271236180147854	0.359745294105883	-0.186629127140703	-0.0351915707345367	-0.0956853350616003	-0.529999726393948	-0.394156123903921	-0.0122661800500348	-0.11497462952167	-0.0387742468829417	1	1	1	1	1	1	1	1	1	1	1
sp|P42770|GSHRP_ARATH	EMB2360	Glutathione reductase, chloroplastic	0.033628318584070796	sp|P42770|GSHRP_ARATH	1	3	2	2	0.0007541478129713424	1777635097.749115	-0.163155915609283	0.0933578807144819	0.0823327281911155	-0.0513392399905777	-0.107229462693341	-0.234231101496803	0.0657261960111515	-0.0964436618645399	0.0448598430733185	-0.146056537162891	3	3	3	3	3	3	3	3	3	3	3
sp|F4IHY7|PTA12_ARATH	PTAC12	Protein PLASTID TRANSCRIPTIONALLY ACTIVE 12, chloroplastic	0.017077798861480076	sp|F4IHY7|PTA12_ARATH	1	2	1	1	0.0	36449415.34375	-0.0372562173936726	0.23782863419606	-0.469265497134145	0.315598713620203	-0.216341241773413	-0.167783096150126	-0.179775186367636	-0.390542863115962	-0.166017990511977	0.608282404979422	2	2	2	2	2	2	2	2	2	2	2
sp|Q9FNM7|RH26_ARATH	RH26	DEAD-box ATP-dependent RNA helicase 26	0.029411764705882353	sp|Q9FNM7|RH26_ARATH	1	2	2	2	0.0	132889601.84111404	0.0594962132242478	0.446564022203645	0.323922029358029	0.0248764940840638	0.168537080795215	-0.916570869742493	0.266574134218371	-0.59580284643885	0.250274818078352	-0.0676402947081272	2	2	2	2	2	2	2	2	2	2	2
sp|P23686|METK1_ARATH	SAM1	S-adenosylmethionine synthase 1	0.017811704834605598	sp|P23686|METK1_ARATH	1	1	1	1	0.006802721088435374	65484517.536621094	0.590270176852056	-0.134656294468215	-0.13020410985416	-0.461364761224257	0.339235131350567	0.360101942972829	0.349247060848775	0.352144712445333	0.128893908925901	-0.144914957932889	1	1	1	1	1	1	1	1	1	1	1
sp|O80885|ARASP_ARATH	ARASP	Membrane metalloprotease ARASP, chloroplastic	0.015659955257270694	sp|O80885|ARASP_ARATH	1	2	1	1	0.002711864406779661	682800147.8085938	-0.0562618395643306	-0.074541673823262	0.25288095268882	0.0839401259446713	0.0806933585972844	-0.278082046043043	0.144726416983838	-0.150749197222438	0.0529151065718843	-0.00233041158411762	2	2	2	2	2	2	2	2	2	2	2
sp|Q9FF90|RL133_ARATH	RPL13D	60S ribosomal protein L13-3	0.05339805825242718	sp|Q9FF90|RL133_ARATH	1	1	1	1	0.0	73568557.83203125	0.156992784567929	-0.0533282683927574	-0.0936448102719414	0.00340583588534704	-0.0677303645016361	0.235848000300267	0.127054984588495	0.0511221140227578	-0.104159755158513	-0.0455263338741316	1	1	1	1	1	1	1	1	1	1	1
sp|O03986|HS904_ARATH	HSP90-4	Heat shock protein 90-4	0.03719599427753934	sp|O03986|HS904_ARATH	1	4	3	1	0.002074688796680498	17662101.7421875	0.00183724466727098	-0.171620380816433	-0.227420315407658	0.0221380490640022	-0.325432081441904	0.153412953917217	-0.422837115058553	0.103861486825255	0.101551643137601	0.00185018600892217	1	1	1	1	1	1	1	1	1	1	1
sp|Q42351|RL341_ARATH	RPL34A	60S ribosomal protein L34-1	0.15833333333333333	sp|Q42351|RL341_ARATH	1	2	2	1	0.002074688796680498	597159666.6113281	0.413966646378627	-0.322980256741939	0.164259674521885	-0.092112205440078	-0.231540960185899	0.460218232918308	0.283325738302385	0.369784554682817	0.215801897641683	-0.0338639152137352	1	1	1	1	1	1	1	1	1	1	1
sp|O22788|PXG3_ARATH	PXG3	Probable peroxygenase 3	0.1228813559322034	sp|O22788|PXG3_ARATH,sp|O22788-2|PXG3_ARATH	2	3	2	2	0.0	42014662.20690918	-0.0867615839783302	-0.1865884787401	0.150356872854275	-0.13962198847392	0.0365719698102653	0.128060669019433	-0.633042095987524	0.428555342126498	0.246650313071861	0.091456330741523	3	3	3	3	3	3	3	3	3	3	3
sp|P56801|RR8_ARATH	rps8	30S ribosomal protein S8, chloroplastic	0.05970149253731343	sp|P56801|RR8_ARATH	1	2	1	1	0.0007541478129713424	98314096.8359375	-0.0732874113432769	0.0591096771311754	0.448588975105257	0.0479371083369471	0.16839417528645	-0.342650254484334	0.284322538672752	-0.508812503303499	0.222656886549278	0.217908449554276	2	2	2	2	2	2	2	2	2	2	2
sp|Q8S944|DRP3A_ARATH	DRP3A	Dynamin-related protein 3A	0.018564356435643563	sp|Q8S944|DRP3A_ARATH,sp|Q8S944-2|DRP3A_ARATH,sp|Q8LFT2|DRP3B_ARATH,sp|Q8LFT2-2|DRP3B_ARATH	4	3	2	2	0.0007541478129713424	89472464.8984375	-0.0133246744604354	0.00810626933408365	-0.0519260026007284	-0.0142730848379835	-0.0369206465070429	0.225045977109469	0.064179385279592	0.00652769508723328	0.0425397204388549	-0.129236530926168	3	3	3	3	3	3	3	3	3	3	3
sp|O65782|C83B1_ARATH	CYP83B1	Cytochrome P450 83B1	0.036072144288577156	sp|O65782|C83B1_ARATH	1	3	2	2	0.0007541478129713424	14805172086.141724	-0.0672629525632087	0.0856310617513412	-0.123069954151863	-0.135553494258752	0.0351368346171119	0.620313916810897	0.104739319989645	0.0572056123000282	-0.121495055504823	0.022949381444664	3	3	3	3	3	3	3	3	3	3	3
sp|Q9C5D0|CBSX2_ARATH	CBSX2	CBS domain-containing protein CBSX2, chloroplastic	0.07142857142857142	sp|Q9C5D0|CBSX2_ARATH	1	3	2	2	0.0007541478129713424	53708137.11328125	0.0513262968169399	0.107641143914693	-0.0426861421705791	-0.0360889673528892	-0.243846226595111	-0.470784559809548	-0.17121332756477	-0.183929443734665	-0.146283161680147	0.0450114031674653	3	3	3	3	3	3	3	3	3	3	3
sp|Q9LFL0|CSLD2_ARATH	CSLD2	Cellulose synthase-like protein D2	0.013100436681222707	sp|Q9LFL0|CSLD2_ARATH	1	1	1	1	0.007348438456827924	4327543.38671875	0.389852722546637	-0.355117291964199	0.616243767753279	-0.0353804540402156	-0.088510894829029	-0.148053495259163	-0.35810081871291	0.513144986553407	0.382988593406585	-0.310353893917502	1	1	1	1	1	1	1	1	1	1	1
sp|Q94BU1|Y1181_ARATH	At1g71810	Uncharacterized aarF domain-containing protein kinase At1g71810, chloroplastic	0.011560693641618497	sp|Q94BU1|Y1181_ARATH	1	1	1	1	0.002074688796680498	116204993.34375	-0.094860643746197	-0.016685421769667	-0.714175881894114	0.147910889977353	-0.0931610097465354	-0.226968025829866	-0.232753371403307	-0.208510521730569	-0.104323923651114	0.0352374179016524	1	1	1	1	1	1	1	1	1	1	1
sp|Q9ZT91|EFTM_ARATH	TUFA	Elongation factor Tu, mitochondrial	0.030837004405286344	sp|Q9ZT91|EFTM_ARATH	1	2	2	1	0.002711864406779661	65356480.80078125	0.0405019757828966	-0.0790917749936764	-0.407759392148739	0.029169342486266	-0.0867865462717221	0.214403982699206	-0.317251537976667	0.281953551322059	-0.244152036981301	0.0503527144999731	1	1	1	1	1	1	1	1	1	1	1
sp|Q9FK59|IF4E5_ARATH	NCBP	Eukaryotic translation initiation factor NCBP	0.04072398190045249	sp|Q9FK59|IF4E5_ARATH	1	1	1	1	0.0	221172582.8433838	0.0604086339070178	-0.23419110233079	-0.200353553337409	-0.0698145191419379	-0.0821461159691887	0.27689219024326	0.098367434802126	0.470538903601367	0.193504211343543	0.0498256858840422	1	1	1	1	1	1	1	1	1	1	1
sp|O65902|ACAP1_ARATH	CAP1	Cyclase-associated protein 1	0.018907563025210083	sp|O65902|ACAP1_ARATH	1	1	1	1	0.0	627907304.947815	0.549228891300533	-0.105961689538486	-0.280622699649527	0.0560392570310753	-0.110644831887064	0.659291183938453	0.304916534243743	0.560914360944492	-0.237196363917466	0.0133057976246613	1	1	1	1	1	1	1	1	1	1	1
sp|Q9FMD5|TIC40_ARATH	TIC40	Protein TIC 40, chloroplastic	0.03803131991051454	sp|Q9FMD5|TIC40_ARATH	1	2	2	2	0.0007541478129713424	24538044.985351562	-0.0046245632474089	-0.0380027645641272	0.00128717727757532	0.167812645321223	0.0654104858285107	-0.131193010332328	0.0373059342956297	-0.0152247325820456	-0.149027303643693	0.0232902991677841	2	2	2	2	2	2	2	2	2	2	2
sp|Q9LUC5|C7A15_ARATH	CYP72A15	Cytochrome P450 72A15	0.033203125	sp|Q9LUC5|C7A15_ARATH,sp|Q9LUC8|C7A13_ARATH	2	2	2	2	0.0	80253023.0670166	0.309046190351572	-0.150194726978111	0.493485960334109	-0.046915742133502	-0.0437459357048997	0.193103364485996	0.299194633130112	0.165728840934113	0.0517030771785176	-0.0426336521516886	2	2	2	2	2	2	2	2	2	2	2
sp|Q9SA23|SYP51_ARATH	SYP51	Syntaxin-51	0.03017241379310345	sp|Q9SA23|SYP51_ARATH	1	1	1	1	0.003282994090610637	30841080.28125	0.105046948113182	-0.0268057225389668	0.43747586727452	-0.0231167099684417	0.0956214673826166	0.445228630561918	0.215670811796243	0.233329024246658	0.1431270739892	-0.090601869116667	1	1	1	1	1	1	1	1	1	1	1
sp|P31168|COR47_ARATH	COR47	Dehydrin COR47	0.033962264150943396	sp|P31168|COR47_ARATH	1	2	2	2	0.002074688796680498	174183591.3708496	0.567186172270801	-0.0605274315327016	-0.256481237042319	-0.271041904649388	-0.0236605358782791	0.523647386153346	0.336807361418616	0.879844760281132	0.0031637240929463	0.0353942447295275	2	2	2	2	2	2	2	2	2	2	2
sp|Q9FVR6|Y1222_ARATH	At1g32220	Uncharacterized protein At1g32220, chloroplastic	0.06418918918918919	sp|Q9FVR6|Y1222_ARATH	1	2	2	2	0.0	378424039.41137695	-0.181700436561842	-0.141201906839738	0.0696595438374494	0.0708491062297951	0.0541209272903425	-0.166772805194409	0.20894450769958	0.0870531288784049	-0.023308999875133	-0.107214942073443	2	2	2	2	2	2	2	2	2	2	2
sp|F4IQV7|SCY2_ARATH	SCY2	Preprotein translocase subunit SCY2, chloroplastic	0.029565217391304348	sp|F4IQV7|SCY2_ARATH	1	1	1	1	0.0	11326970.171875	0.0928809802577475	-0.159142567385794	0.22115551866459	0.0483389989873877	0.147069397063929	-0.09425161379977	-0.0361382144570155	0.0967115257899716	-0.0626432998202855	0.386109256606653	1	1	1	1	1	1	1	1	1	1	1
sp|Q9FUY2|LEUNG_ARATH	LUG	Transcriptional corepressor LEUNIG	0.011815252416756176	sp|Q9FUY2|LEUNG_ARATH	1	1	1	1	0.0	260990788.14453125	0.474740092226094	0.0288413217226076	0.101181892438573	-0.101902720959791	0.230040233303215	0.171706086587434	0.22156076372048	0.212392148465214	0.0478660682116079	-0.17434257846049	1	1	1	1	1	1	1	1	1	1	1
sp|O82533|FTZ21_ARATH	FTSZ2-1	Cell division protein FtsZ homolog 2-1, chloroplastic	0.09623430962343096	sp|O82533|FTZ21_ARATH,sp|Q9LXJ0|FTZ22_ARATH	2	3	3	3	0.0	260839783.11324057	-0.0608747991587202	-0.102130779028441	0.131075123589625	0.0291594941340647	0.129984835517472	-0.276977746303743	0.190260157176473	-0.166470706302372	0.0830102608133725	-0.0176602183347176	3	3	3	3	3	3	3	3	3	3	3
sp|Q8VZH2|APM1_ARATH	APM1	Aminopeptidase M1	0.023890784982935155	sp|Q8VZH2|APM1_ARATH	1	2	2	2	0.0	52669547.5078125	0.434035860653747	-0.310448715322559	-0.0332878167884214	-0.447557697704041	-0.0709817697498503	0.538626047403806	0.42982894167091	0.664350777212967	0.354955403402412	-0.146506298910327	2	2	2	2	2	2	2	2	2	2	2
sp|Q9S7P9|SNP33_ARATH	SNAP33	SNAP25 homologous protein SNAP33	0.03333333333333333	sp|Q9S7P9|SNP33_ARATH	1	1	1	1	0.0	34104084.55859375	0.484175805734221	0.0181415381179448	0.55712452447006	0.0133465544799907	0.185029461370836	0.342472078887567	-0.101624199952428	0.423062625658639	-0.044142913473209	-0.290634519315341	1	1	1	1	1	1	1	1	1	1	1
sp|Q8LAH7|OPR1_ARATH	OPR1	12-oxophytodienoate reductase 1	0.07526881720430108	sp|Q8LAH7|OPR1_ARATH	1	2	2	2	0.0	153238356.08423615	0.297138138969367	0.111853933413217	0.0872838914556047	-0.128096415549103	0.154261304924041	0.512382976650207	0.0457498301557417	0.267533153669758	0.0880397625901468	-0.277362062826965	2	2	2	2	2	2	2	2	2	2	2
sp|Q42577|NDUS7_ARATH	At5g11770	NADH dehydrogenase [ubiquinone] iron-sulfur protein 7, mitochondrial	0.04128440366972477	sp|Q42577|NDUS7_ARATH	1	1	1	1	0.0	338494749.5	0.0317927915704721	-0.0394317537244415	0.0587893677204114	-0.0104906787829671	-0.0463620776711364	0.248726698894085	-0.0231706535031688	0.350240486184359	-0.05542345853436	0.093302599188136	1	1	1	1	1	1	1	1	1	1	1
sp|F4J2U9|CFM3A_ARATH	CFM3A	CRM-domain containing factor CFM3A, chloroplastic/mitochondrial	0.01362088535754824	sp|F4J2U9|CFM3A_ARATH	1	1	1	1	0.002074688796680498	10228862.250976562	-0.40996658374802	0.200924014213138	0.449475991894113	0.163479460432206	0.373692973456433	-0.601984053144426	0.0313267080605892	0.0915996169399014	-0.219993806487967	-0.161432330577282	1	1	1	1	1	1	1	1	1	1	1
sp|O23676|MGN_ARATH	MAGO	Protein mago nashi homolog	0.07333333333333333	sp|O23676|MGN_ARATH	1	1	1	1	0.0	40501872.7421875	0.0654286080491153	-0.0505980788835565	0.475875230944366	-0.142049770725708	0.253769078372337	-0.0986391584083837	0.0503859227936831	0.100563848732945	0.253426293944646	-0.366508652122786	1	1	1	1	1	1	1	1	1	1	1
sp|Q9SMX3|VDAC3_ARATH	VDAC3	Mitochondrial outer membrane protein porin 3	0.032846715328467155	sp|Q9SMX3|VDAC3_ARATH	1	2	1	1	0.0	9472553745.719604	0.336198540599971	-0.0482773945905759	0.0153085735818159	-0.0767390329360045	0.0572062769617885	0.587469776304314	0.152190653341497	0.44906711649737	0.140938381344409	0.0837255540018953	2	2	2	2	2	2	2	2	2	2	2
sp|Q93ZM7|CH60C_ARATH	At3g13860	Chaperonin CPN60-like 2, mitochondrial	0.019230769230769232	sp|Q93ZM7|CH60C_ARATH	1	1	1	1	0.003282994090610637	79880645.53582764	0.274279200677044	-0.0840957627676069	0.259393160993353	-0.106699920015773	0.224904014090535	-0.102310295887946	0.446862531252664	-0.16824857747002	-0.0621307181100903	0.209947760368652	1	1	1	1	1	1	1	1	1	1	1
sp|Q9LV09|BOB1_ARATH	BOB1	Protein BOBBER 1	0.02631578947368421	sp|Q9LV09|BOB1_ARATH	1	1	1	1	0.002074688796680498	15301076.537109375	0.206816695388182	-0.13462861009222	0.0429228884184347	0.0298097141042475	-0.00134711009157495	0.541932199135713	0.279788853141241	0.424549819295525	0.0938799780973572	0.237612650855545	1	1	1	1	1	1	1	1	1	1	1
sp|Q9LDZ0|HSP7J_ARATH	HSP70-10	Heat shock 70 kDa protein 10, mitochondrial	0.017595307917888565	sp|Q9LDZ0|HSP7J_ARATH	1	1	1	1	0.0	49524987.015625	0.421798413659894	-0.00527252923520827	-0.247182220087796	-0.0446499032722021	0.166277122455324	0.609807632110799	-0.0191752975125952	0.481539251442039	0.0695983955328554	-0.0046948593131857	1	1	1	1	1	1	1	1	1	1	1
sp|Q9LQU2|PCR1_ARATH	PCR1	Protein PLANT CADMIUM RESISTANCE 1	0.13245033112582782	sp|Q9LQU2|PCR1_ARATH	1	1	1	1	0.0007541478129713424	45840857.04296875	NA	NA	NA	NA	NA	NA	NA	NA	NA	NA	NA	NA	NA	NA	NA	NA	NA	NA	NA	NA	NA
sp|Q9FJ82|DAPB3_ARATH	DAPB3	Dihydrodipicolinate reductase-like protein CRR1, chloroplastic	0.053691275167785234	sp|Q9FJ82|DAPB3_ARATH	1	2	2	2	0.0007541478129713424	183974639.74804688	-0.0363958960947	0.152976983978732	0.131454747962557	0.0413310134139055	-0.0170052527692466	-0.412168377867619	-0.125242022547484	-0.239996641913202	-0.000676766719807986	0.0164393646930323	2	2	2	2	2	2	2	2	2	2	2
sp|Q39195|PST2_ARATH	PSBT	Photosystem II 5 kDa protein, chloroplastic	0.06796116504854369	sp|Q39195|PST2_ARATH	1	1	1	1	0.008547008547008548	30951829.187835693	-0.268189233070702	0.585277703699811	-0.0659662122335476	0.919900635467435	0.185337172581629	-0.17077855408089	0.0648230031072212	-0.213512028804515	0.105005090286749	0.921637920152642	1	1	1	1	1	1	1	1	1	1	1
sp|Q9SR77|HBPL1_ARATH	At3g10130	Heme-binding-like protein At3g10130, chloroplastic	0.03559870550161812	sp|Q9SR77|HBPL1_ARATH	1	1	1	1	0.0007541478129713424	74561095.484375	-0.153569396547902	0.027002596540104	0.511779129474515	0.374855255032196	-0.316163502584971	-0.200085350683946	0.346736778750862	-0.25219854004034	-0.363921018795692	-0.0263640331322934	1	1	1	1	1	1	1	1	1	1	1
sp|O04983|ACCC_ARATH	CAC2	Biotin carboxylase, chloroplastic	0.054003724394785846	sp|O04983|ACCC_ARATH	1	2	2	2	0.0	301881122.6875	-0.262374198285317	-0.125480028256986	0.156827413366999	-0.0240795113924741	0.213598209794408	-0.377639926224928	-0.127459087387591	-0.222455505941835	0.243020224903843	-0.0345747575466246	2	2	2	2	2	2	2	2	2	2	2
sp|Q8LPR8|TI100_ARATH	TIC100	Protein TIC 100	0.02640642939150402	sp|Q8LPR8|TI100_ARATH	1	3	2	2	0.0	1894320658.7910004	-0.151167776700545	-0.0635979147880068	0.220602435450646	0.209985324053388	0.0667675296429602	0.160559131916509	0.201069085864697	-0.0940319838057624	-0.0150685383496629	0.17288887463359	3	3	3	3	3	3	3	3	3	3	3
sp|Q8LEG3|MA652_ARATH	MAP65-2	65-kDa microtubule-associated protein 2	0.02768166089965398	sp|Q8LEG3|MA652_ARATH	1	1	1	1	0.009030704394942806	6077218.6748046875	-0.0930379119735201	-0.441227056833808	-0.0588314649003205	-0.0706961596671172	-0.368582206926633	-0.253254998140177	-0.102784204605673	-0.162262387270581	0.243999392095262	-0.103454308439786	1	1	1	1	1	1	1	1	1	1	1
sp|Q8W4E1|RH47_ARATH	RH47	DEAD-box ATP-dependent RNA helicase 47, mitochondrial	0.025408348457350273	sp|Q8W4E1|RH47_ARATH	1	1	1	1	0.0	61465632.23144531	0.485751704977252	-0.0285451141227338	-0.135576609734118	-0.30358680861667	0.037080707621322	0.482262691775203	0.342350597932473	0.435976383920491	0.435301632631676	-0.161088059593271	1	1	1	1	1	1	1	1	1	1	1
sp|Q9FGY1|BXL1_ARATH	BXL1	Beta-D-xylosidase 1	0.00904392764857881	sp|Q9FGY1|BXL1_ARATH	1	1	1	1	0.0057070386810399495	91935303.26660156	-0.513361875333878	-0.168929529546082	-0.067862847142413	0.304412557965386	0.372100529034863	0.348956054948198	-0.0569839156162844	0.562204393891746	-0.301152613695358	0.307047370135739	1	1	1	1	1	1	1	1	1	1	1
sp|Q38882|PLDA1_ARATH	PLDALPHA1	Phospholipase D alpha 1	0.030864197530864196	sp|Q38882|PLDA1_ARATH	1	3	3	3	0.0007541478129713424	66020667.694010414	0.0959948109591902	-0.0704024107264853	0.119072894214479	-0.125838233302109	0.251293856588648	0.306642257574181	-0.0367976720467955	0.376233360556665	-0.0383937233850276	-0.195596201745921	3	3	3	3	3	3	3	3	3	3	3
sp|P46312|FAD6C_ARATH	FAD6	Omega-6 fatty acid desaturase, chloroplastic	0.026785714285714284	sp|P46312|FAD6C_ARATH	1	1	1	1	0.0	48327641.57421875	0.0116333339188013	0.013451549415846	0.137107072604222	0.0194215355559009	-0.0457356142884793	-0.526924108533716	0.142468510197661	-0.433734602573964	0.118000746223222	0.17502930474418	1	1	1	1	1	1	1	1	1	1	1
sp|Q9MA15|AB1K3_ARATH	ABC1K3	Protein ACTIVITY OF BC1 COMPLEX KINASE 3, chloroplastic	0.029535864978902954	sp|Q9MA15|AB1K3_ARATH	1	1	1	1	0.0	982066126.6308594	-0.157164781027426	0.506175280141859	-0.951516028092044	0.932079099518624	-0.179012227732666	-0.249387382143132	-0.725071949544756	-0.324536480847793	-0.340233303385421	0.737887927547523	1	1	1	1	1	1	1	1	1	1	1
sp|Q9ZVZ9|PB27B_ARATH	PSB27-2	Photosystem II D1 precursor processing protein PSB27-H2, chloroplastic	0.04020100502512563	sp|Q9ZVZ9|PB27B_ARATH	1	1	1	1	0.0007541478129713424	435262399.24609375	-0.166691270541156	-0.048395863012102	-0.538789867053609	0.256396484532412	-0.216433627951809	-0.211958854597793	-0.302174462507786	-0.176800080488131	-0.208590524104107	0.143927961840725	1	1	1	1	1	1	1	1	1	1	1
sp|Q93ZN9|DAPAT_ARATH	DAP	LL-diaminopimelate aminotransferase, chloroplastic	0.01735357917570499	sp|Q93ZN9|DAPAT_ARATH	1	1	1	1	0.0057070386810399495	433711712.73651123	-0.261638587458084	0.313093273902661	0.0831731257844162	-0.0447891634243072	-0.225068490428833	-0.335411392795747	-0.34589600189155	-0.139660358482863	-0.249168374251381	-0.0941714290191156	1	1	1	1	1	1	1	1	1	1	1
sp|Q9FLW9|PKP2_ARATH	PKP2	Plastidial pyruvate kinase 2	0.03281519861830743	sp|Q9FLW9|PKP2_ARATH,sp|Q93Z53|PKP3_ARATH	2	3	2	2	0.0	314197851.3886719	-0.0823521694383449	-0.0472127649665524	0.202339307767945	0.0226542132643988	-0.140871826233563	-0.348953715974751	-0.0553464759269819	-0.255612760202097	-0.150593950623195	-0.0962833779416732	3	3	3	3	3	3	3	3	3	3	3
sp|Q93XX2|SEOA_ARATH	SEOA	Protein SIEVE ELEMENT OCCLUSION A	0.014598540145985401	sp|Q93XX2|SEOA_ARATH	1	1	1	1	0.0	18621741.72302246	0.065914231077961	-0.0552727025469721	-0.0592319356058937	0.00535027003956356	0.111358730254103	0.482759024025691	0.0327543370366654	0.386233020712546	-0.0450384300833786	-0.0723830514482637	1	1	1	1	1	1	1	1	1	1	1
sp|Q93VA3|CYC6_ARATH	PETJ	Cytochrome c6, chloroplastic	0.04	sp|Q93VA3|CYC6_ARATH	1	1	1	1	0.0057070386810399495	134095465.4453125	-0.294819487642029	0.103392429816013	0.294009857402653	0.364046584785146	-0.229376482620453	-0.339180560152922	-0.368485318568887	-0.186881774233185	-0.219597464941419	0.203597718416053	1	1	1	1	1	1	1	1	1	1	1
sp|Q9SU56|GLDH_ARATH	GLDH	L-galactono-1,4-lactone dehydrogenase, mitochondrial	0.014754098360655738	sp|Q9SU56|GLDH_ARATH	1	1	1	1	0.0007541478129713424	62027042.984375	-0.287610788101704	-0.0110543593432215	-0.382743863920398	0.112215266310077	-0.134446529753093	0.0259445900429469	-0.541771674081219	0.159024985386631	-0.085593114656632	0.101518798139343	1	1	1	1	1	1	1	1	1	1	1
sp|Q9FLP6|SUMO2_ARATH	SUMO2	Small ubiquitin-related modifier 2	0.20388349514563106	sp|Q9FLP6|SUMO2_ARATH,sp|P55852|SUMO1_ARATH	2	2	2	2	0.002074688796680498	148748804.82128906	-0.324739106199863	0.09160890988651	-0.223021164135297	0.185104331474916	-0.0664170439449725	-0.0617992181937925	-0.227338159411969	-0.0619891215966266	-0.272600644930009	0.371379981003349	2	2	2	2	2	2	2	2	2	2	2
sp|Q940J1|ATB16_ARATH	ATHB-16	Homeobox-leucine zipper protein ATHB-16	0.023809523809523808	sp|Q940J1|ATB16_ARATH	1	1	1	1	0.002074688796680498	9229577096.563599	-0.105073048940592	0.0496387621900833	0.168851592265934	-0.260600752401857	-0.229013818940566	-0.485960723560819	-0.0310427912626747	-0.130271041355452	0.0818135334489867	0.148111492003083	1	1	1	1	1	1	1	1	1	1	1
sp|P48006|EF1D1_ARATH	At1g30230	Elongation factor 1-delta 1	0.10822510822510822	sp|P48006|EF1D1_ARATH,sp|Q9SI20|EF1D2_ARATH	2	5	3	3	0.0	456245453.5703125	0.391114142437984	-0.124860524698402	-0.0779805972573904	-0.249507908537805	0.145264571679141	0.542012776402522	0.326318413502665	0.347429250788033	0.200961339078543	-0.064772649017601	5	5	5	5	5	5	5	5	5	5	5
sp|Q93VG5|RS81_ARATH	RPS8A	40S ribosomal protein S8-1	0.07657657657657657	sp|Q93VG5|RS81_ARATH	1	1	1	1	0.0	428655504.703125	0.530038145212172	-0.207424882485144	-0.00452614574371601	0.268281207838226	0.0285827662938258	0.511728321120078	0.250902382267364	0.421426639643969	0.130735186521681	-0.146756235528669	1	1	1	1	1	1	1	1	1	1	1
sp|F4KF14|FTSI4_ARATH	FTSHI4	Probable inactive ATP-dependent zinc metalloprotease FTSHI 4, chloroplastic	0.023391812865497075	sp|F4KF14|FTSI4_ARATH	1	3	2	2	0.0007541478129713424	217247357.48693848	-0.222872042621499	0.163754600094419	-0.160420112860907	0.014906093078888	-0.129294859845557	-0.0590211867845589	-0.18205266639442	-0.247864640016584	-0.280764644620515	-0.0565255537372193	3	3	3	3	3	3	3	3	3	3	3
sp|O81014|ISPE_ARATH	ISPE	4-diphosphocytidyl-2-C-methyl-D-erythritol kinase, chloroplastic	0.03655352480417755	sp|O81014|ISPE_ARATH	1	2	2	2	0.002074688796680498	1003311810.7218018	-0.124865282086086	0.141194825731707	0.10892669389276	0.241122605843402	-0.229017108556559	-0.541744567893868	-0.116658358251736	-0.232667805749046	-0.27414517002615	0.0267559698855662	2	2	2	2	2	2	2	2	2	2	2
sp|Q8VYB7|PGTA1_ARATH	RGTA1	Geranylgeranyl transferase type-2 subunit alpha 1	0.02064896755162242	sp|Q8VYB7|PGTA1_ARATH	1	1	1	1	0.0007541478129713424	7588992.3046875	0.374795774088477	0.169870194270425	0.0486661489658395	-0.207438677266595	-0.225717815928234	0.451682839870086	0.139715441209938	0.473165578357686	0.0973388824862038	-0.113359931493192	1	1	1	1	1	1	1	1	1	1	1
sp|P28188|RAD2A_ARATH	RABD2A	Ras-related protein RABD2a	0.03940886699507389	sp|P28188|RAD2A_ARATH	1	2	1	1	0.0007541478129713424	167920251.125	-0.0756134513895828	0.0158771906532476	-0.424693211993532	-0.0355775904004862	-0.210712770831038	0.0106407624391984	-0.247875104816297	-0.0503767491275395	-0.261952886520404	-0.0192263282804346	2	2	2	2	2	2	2	2	2	2	2
sp|P17562|METK2_ARATH	SAM2	S-adenosylmethionine synthase 2	0.017811704834605598	sp|P17562|METK2_ARATH	1	1	1	1	0.005177993527508091	520547538.2236328	0.142153333489444	0.093498119889766	0.0312986090460932	-0.0571474826350316	0.195458110050763	0.181083726861605	0.0351285462250135	-0.058700600196878	0.136185821454045	-0.152206870461037	1	1	1	1	1	1	1	1	1	1	1
sp|Q8L960|SVR1_ARATH	SVR1	Putative ribosomal large subunit pseudouridine synthase SVR1, chloroplastic	0.05853658536585366	sp|Q8L960|SVR1_ARATH	1	1	1	1	0.0	50436310.731933594	NA	NA	NA	NA	NA	NA	NA	NA	NA	NA	NA	NA	NA	NA	NA	NA	NA	NA	NA	NA	NA
sp|Q6NQK9|CCB4_ARATH	CCB4	Protein COFACTOR ASSEMBLY OF COMPLEX C SUBUNIT B CCB4, chloroplastic	0.050505050505050504	sp|Q6NQK9|CCB4_ARATH	1	2	2	2	0.0007541478129713424	218679371.09179688	-0.249106004558631	0.0508051074064557	-0.283338433917934	0.166107979842948	-0.169259483473269	-0.358959640707019	-0.111105707495673	-0.192354462113273	-0.30946024020697	-0.0438078962532975	2	2	2	2	2	2	2	2	2	2	2
sp|Q9FV81|GATB_ARATH	GATB	Glutamyl-tRNA(Gln) amidotransferase subunit B, chloroplastic/mitochondrial	0.04363636363636364	sp|Q9FV81|GATB_ARATH,sp|Q9FV81-2|GATB_ARATH	2	3	3	3	0.0007541478129713424	199706651.85970053	0.0517209710331037	0.111177483412522	0.0498245394652397	0.0377587594302091	-0.0932745164488535	-0.202904821819317	-0.197234335999099	-0.270717306367906	0.0286208871595477	0.0589443922731734	3	3	3	3	3	3	3	3	3	3	3
sp|Q6NLP2|IF31_ARATH	IF3-1	Translation initiation factor IF3-1, mitochondrial	0.04038461538461539	sp|Q6NLP2|IF31_ARATH	1	1	1	1	0.006309148264984227	3151049.0703125	-0.385465756483008	0.228714398902392	0.267415330243347	0.151501122898164	0.172890486107126	-0.368903520643215	0.324515313491678	0.135692736433911	0.0881039213085586	-0.117192831264401	1	1	1	1	1	1	1	1	1	1	1
sp|Q9SKR2|SYT1_ARATH	SYT1	Synaptotagmin-1	0.018484288354898338	sp|Q9SKR2|SYT1_ARATH	1	2	1	1	0.0	1064612738.5117188	-0.0572840854160268	0.0246216060810802	-0.290169658414057	-0.0356932008204027	-0.166791563376808	0.183707296138979	-0.275815564064006	0.111535841414982	-0.159014227921198	-0.1272060417201	2	2	2	2	2	2	2	2	2	2	2
sp|Q8L7V3|PMTQ_ARATH	At5g64030	Probable methyltransferase PMT26	0.012062726176115802	sp|Q8L7V3|PMTQ_ARATH	1	1	1	1	0.003282994090610637	16600807.432617188	0.19459606671346	0.163199964889992	-0.152324204618552	-0.0293904328995578	0.224798828950878	0.058821728805114	0.231241063509932	0.176251099470284	-0.0878004017284901	-0.216138022991719	1	1	1	1	1	1	1	1	1	1	1
sp|Q6NLC1|AB2D_ARATH	ABCC2	ABC transporter D family member 2, chloroplastic	0.019830028328611898	sp|Q6NLC1|AB2D_ARATH	1	2	1	1	0.0007541478129713424	444815610.5908661	-0.253528221701475	0.14290140875042	-0.436941148182437	0.395907432998182	-0.0792593077755743	-0.377942693532713	-0.355347945758908	-0.193344217501583	-0.36274063779797	0.0236076641096297	2	2	2	2	2	2	2	2	2	2	2
sp|F4IDC2|SWA2_ARATH	SWA2	Protein SLOW WALKER 2	0.013422818791946308	sp|F4IDC2|SWA2_ARATH	1	1	1	1	0.0	18864329.555664062	-0.136248274365354	-0.0278217679236974	0.240531231034254	-0.1743455261404	0.230992767412478	-0.0521463682324352	-0.154766876267802	0.176926517774493	0.126023527461614	0.0264928020164641	1	1	1	1	1	1	1	1	1	1	1
sp|Q93ZN2|ALKR4_ARATH	At1g60710	Probable aldo-keto reductase 4	0.028985507246376812	sp|Q93ZN2|ALKR4_ARATH	1	1	1	1	0.0	25594809.83984375	0.417546412198872	-0.0176145838399258	0.139002792701922	-0.0336031107828618	0.0135193924739712	0.329317980054638	0.0737361104450964	0.326119481061053	0.149066879478992	0.255671121114383	1	1	1	1	1	1	1	1	1	1	1
sp|Q9MBH2|AIG2B_ARATH	AIG2B	Protein AIG2 B	0.04142011834319527	sp|Q9MBH2|AIG2B_ARATH	1	1	1	1	0.004560260586319218	2414021616.229492	0.256048418328125	-0.0465769900009629	0.133323895610303	-0.45964230170031	-0.052819680134168	0.638969971169246	0.334343625581478	0.858658213836457	0.352455808913344	-0.143056183715038	1	1	1	1	1	1	1	1	1	1	1
sp|Q9CAA0|COB21_ARATH	At1g79990	Coatomer subunit beta'-1	0.021739130434782608	sp|Q9CAA0|COB21_ARATH,sp|Q9C827|COB22_ARATH,sp|Q8L828|COB23_ARATH,sp|Q8L828-2|COB23_ARATH	4	3	2	2	0.0	248237064.47265625	-0.153852679638947	-0.404537552792609	-0.227370405049927	0.10588391839364	-0.0870845456980662	-0.0540183364587801	-0.071959024238192	0.492184538480783	0.0303769660626791	0.984051421187002	3	3	3	3	3	3	3	3	3	3	3
sp|Q9SE33|RAR1_ARATH	RAR1	Cysteine and histidine-rich domain-containing protein RAR1	0.0752212389380531	sp|Q9SE33|RAR1_ARATH	1	1	1	1	0.002074688796680498	20104672.45263672	-0.505624051236167	0.46750293551802	0.286072761989759	-0.110506932472152	0.482525995581978	0.233897882370204	0.326820225535685	0.0767659167533976	0.234196624673757	-0.296714228076504	1	1	1	1	1	1	1	1	1	1	1
sp|Q9SL48|SLY1_ARATH	SLY1	SEC1 family transport protein SLY1	0.012759170653907496	sp|Q9SL48|SLY1_ARATH	1	1	1	1	0.009030704394942806	208699426.53027344	-0.100886097390119	-0.0931923738063265	0.196360838096563	0.0432699412989126	-0.0667599932028269	0.0810952767986102	0.00719919554535542	0.00710062198850725	0.0519673795186577	-0.0344100470769382	1	1	1	1	1	1	1	1	1	1	1
sp|Q9ZW84|LEUD1_ARATH	SSU2	3-isopropylmalate dehydratase small subunit 2	0.03515625	sp|Q9ZW84|LEUD1_ARATH	1	1	1	1	0.0007541478129713424	22833534.51171875	-0.335337598347769	0.0532052443020081	-0.26826591771969	0.106379924294381	-0.197608214900346	0.135439262400114	-0.30706670732676	0.0222250255195204	-0.4709420375878	-0.110800893743217	1	1	1	1	1	1	1	1	1	1	1
sp|Q9SW44|RH16_ARATH	RH16	DEAD-box ATP-dependent RNA helicase 16	0.011182108626198083	sp|Q9SW44|RH16_ARATH	1	1	1	1	0.002074688796680498	111997939.79052734	0.521872838757591	-0.988289783137269	1.47988522100429	-0.0163347832929728	0.189621193417209	-0.607370859220142	1.12709998488126	0.339757752172177	-0.0605795269836698	-0.496063087270685	1	1	1	1	1	1	1	1	1	1	1
sp|Q8H1Y0|ODPA2_ARATH	IAR4	Pyruvate dehydrogenase E1 component subunit alpha-2, mitochondrial	0.02544529262086514	sp|Q8H1Y0|ODPA2_ARATH	1	1	1	1	0.0	272651066.25390625	0.260863234734351	-0.00780344089834983	-0.342376625024745	-0.121511935418195	-0.114298973260106	0.539923321007265	0.0266116523159954	0.635430408220798	0.139255736537418	-0.0188246041771878	1	1	1	1	1	1	1	1	1	1	1
sp|Q9SJU9|GC1_ARATH	GC1	Epimerase family protein SDR39U1 homolog, chloroplastic	0.0345821325648415	sp|Q9SJU9|GC1_ARATH	1	2	1	1	0.0	602551828.78125	-0.27581842102759	0.0179317065795637	-0.345253608027652	0.150822976769847	-0.239683537367187	-0.319463394137191	-0.248770299428398	-0.142171058364516	-0.242207623516239	-0.0247523085256836	2	2	2	2	2	2	2	2	2	2	2
sp|Q9ZW06|PUM2_ARATH	APUM2	Pumilio homolog 2	0.009259259259259259	sp|Q9ZW06|PUM2_ARATH	1	1	1	1	0.0007541478129713424	36721826.546875	0.107779163796529	-0.143138113308289	-0.0561584951797212	0.111111161803066	0.0801036908370198	-0.154227904134382	-0.152470345331285	-0.0820578301919488	-0.123046241033656	-0.0387770910698384	1	1	1	1	1	1	1	1	1	1	1
sp|Q9FHX2|MFL1_ARATH	MFL1	Protein MITOFERRINLIKE 1, chloroplastic	0.01699029126213592	sp|Q9FHX2|MFL1_ARATH	1	1	1	1	0.002074688796680498	41446318.0	0.015039678763356	0.084378445745779	0.111859540698603	-0.128255830570823	-0.0774165739468708	0.0224988946230269	0.0238804233446177	-0.147562065783553	0.0959782469923276	-0.0416870712354962	1	1	1	1	1	1	1	1	1	1	1
sp|Q9FGT8|TIL_ARATH	TIL	Temperature-induced lipocalin-1	0.15053763440860216	sp|Q9FGT8|TIL_ARATH	1	2	2	2	0.0	865284920.5502243	-0.0317694760819456	-0.10452572760116	-0.307690311572676	0.100209509257467	-0.121057886746738	0.354255846452036	-0.499815525694441	0.333596050967548	-0.121342622267355	0.202289895882596	2	2	2	2	2	2	2	2	2	2	2
sp|Q940G0|TMN1_ARATH	TMN1	Transmembrane 9 superfamily member 1	0.015280135823429542	sp|Q940G0|TMN1_ARATH	1	2	1	1	0.0057070386810399495	1814540926.7148438	0.333895700650424	-0.0314465769629706	-0.388386901192852	-0.239146016917136	0.139759934805813	0.389973670301877	0.0694996732054443	0.0175408952817993	0.0817748010977057	-0.0840622799630877	2	2	2	2	2	2	2	2	2	2	2
sp|Q9FZF1|PX11A_ARATH	PEX11A	Peroxisomal membrane protein 11A	0.04032258064516129	sp|Q9FZF1|PX11A_ARATH	1	1	1	1	0.0	804248605.5947266	-0.0782564975126019	0.0882848279933111	0.0571804897218389	0.064506447290293	-0.25607268576726	-0.0959260211240576	-0.0634519422707425	-0.121270614973667	-0.088285495343154	-0.251398673172624	1	1	1	1	1	1	1	1	1	1	1
sp|Q9SIU2|NCBP1_ARATH	ABH1	Nuclear cap-binding protein subunit 1	0.012971698113207548	sp|Q9SIU2|NCBP1_ARATH	1	1	1	1	0.0007541478129713424	2078644311.4726562	0.176563674824272	-0.00777943577874218	-0.0636422919564374	-0.0421429967286682	-0.453280670923589	0.406426486626682	0.00514565791965316	0.286806146199361	-0.206942883845684	-0.14106216231865	1	1	1	1	1	1	1	1	1	1	1
sp|F4K4Y5|DEKP4_ARATH	DEK4	DEK domain-containing chromatin-associated protein 4	0.011568123393316195	sp|F4K4Y5|DEKP4_ARATH	1	1	1	1	0.0007541478129713424	138656342.5	-0.0502453068493254	0.0837700792277634	0.223881318959169	-0.119366634423481	0.00881802617935623	-0.131164555793774	-0.0504472843795516	-0.113591912514219	-0.0280816390283238	0.0271072528111072	1	1	1	1	1	1	1	1	1	1	1
[truncated: 589 more rows]

## Sheet: Quantification
Table S3. Median depth proteomics analysis (TMT labelled 4-hour long gradient LC-MS) of chloroplast samples. The quantification was performed using TMT isobaric labelling for relative quantification.
[truncated: 1,662 more rows]

[truncated: 2 more sheets: Fold change, SUBA5]
