# Supplementary material for: Comparison of plastid proteomes points towards a higher plastidial redox turnover in vascular tissues than in mesophyll cells
Source: J Exp Bot. 2023 Apr 7;74(14):4110–24. doi: 10.1093/jxb/erad133 (PMC10400147; doi:10.1093/jxb/erad133)
Supplement: erad133_suppl_Supplementary_Dataset_S2 [file erad133_suppl_supplementary_dataset_s2.xlsx]

## Sheet: Fig. 3B
Data for Fig. 3B. Size was quantified using Image J.
Line	Plastid	Plastid size (in µm)
pCAB3	1	3.84881
pCAB3	2	4.05866
pCAB3	3	4.07932
pCAB3	4	4.08949
pCAB3	5	4.12407
pCAB3	6	4.1674
pCAB3	7	4.17474
pCAB3	8	4.19935
pCAB3	9	4.2125
pCAB3	10	4.3427
pCAB3	11	4.35198
pCAB3	12	4.3667
pCAB3	13	4.41907
pCAB3	14	4.49139
pCAB3	15	4.49911
pCAB3	16	4.57496
pCAB3	17	4.57533
pCAB3	18	3.73378
pCAB3	19	4.60445
pCAB3	20	4.62963
pCAB3	21	4.70597
pCAB3	22	4.71727
pCAB3	23	4.89852
pCAB3	24	4.90386
pCAB3	25	4.90783
pCAB3	26	4.91505
pCAB3	27	4.94838
pCAB3	28	4.96297
pCAB3	29	5.00539
pCAB3	30	5.01765
pCAB3	31	5.05
pCAB3	32	5.14037
pCAB3	33	5.20111
pCAB3	34	5.23015
pCAB3	35	5.28443
pCAB3	36	5.32679
pCAB3	37	5.4496
pCAB3	38	5.60242
pCAB3	39	5.73125
pCAB3	40	5.90052
pCAB3	41	6.05727
pCAB3	42	6.08624
pCAB3	43	6.11132
pCAB3	44	6.19754
pCAB3	45	6.2154
pCAB3	46	6.2497
pCAB3	47	6.25485
pCAB3	48	6.43894
pCAB3	49	6.78756
pCAB3	50	7.09718
pCAB3	51	7.21304
pCAB3	52	7.2457
pCAB3	53	7.32699
pCAB3	54	7.34056
pCAB3	55	7.59662
pSUC2	1	2.97246
pSUC2	2	3.01699
pSUC2	3	3.05924
pSUC2	4	3.31492
pSUC2	5	3.46834
pSUC2	6	3.73166
pSUC2	7	3.84738
pSUC2	8	3.90981
pSUC2	9	4.03225
pSUC2	10	4.13947
pSUC2	11	4.17207
pSUC2	12	4.20539
pSUC2	13	4.29231
pSUC2	14	4.31025
pSUC2	15	4.48185
pSUC2	16	4.59859
pSUC2	17	5.09256
pSUC2	18	5.17974
pSUC2	19	5.19588
pSUC2	20	5.56884
pSUC2	21	5.5717
pSUC2	22	6.87016

## Sheet: Fig. S1
Data for Fig. S1. Dualex measurements and chlorophyll content.
Method	Genotype	Replicate	Chlorophyll (µg cm–2)
Dualex	Col-0	1_1	13.6
Dualex	Col-0	1_2	15.1
Dualex	Col-0	1_3	13.3
Dualex	Col-0	2_1	12.9
Dualex	Col-0	2_2	12.5
Dualex	Col-0	2_3	13.5
Dualex	Col-0	3_1	12.6
Dualex	Col-0	3_2	15.3
Dualex	Col-0	3_3	12.9
Dualex	pSUC2	1_1	12.4
Dualex	pSUC2	1_2	13.6
Dualex	pSUC2	1_3	14.7
Dualex	pSUC2	2_1	14.2
Dualex	pSUC2	2_2	13.5
Dualex	pSUC2	2_3	12.7
Dualex	pSUC2	3_1	15.7
Dualex	pSUC2	3_2	12.5
Dualex	pSUC2	3_3	13
Dualex	pCAB3	1_1	13.7
Dualex	pCAB3	1_2	14.8
Dualex	pCAB3	1_3	12.8
Dualex	pCAB3	2_1	14.1
Dualex	pCAB3	2_2	13.9
Dualex	pCAB3	2_3	13.2
Dualex	pCAB3	3_1	13.4
Dualex	pCAB3	3_2	12.6
Dualex	pCAB3	3_3	14.7

## Sheet: Fig. S2
Data for Fig. S2. Bradford quantification
Line	Replicate	Protein quantity (in µg)
pCAB3	rep#1	34.9236
pCAB3	rep#2	29.0486
pCAB3	rep#3	47.775
pCAB3	rep#4	32.32
pSUC2	rep#1	15.8333
pSUC2	rep#2	9.23611
pSUC2	rep#3	19.8903
pSUC2	rep#4	20.6903

## Sheet: Fig. S5
Data for Fig. S5. MapMan analysis
(i) ChloroPlast_CustomArray
BinCode	BinName	id	description	Log10 Fold-change (SUC/CAB)
1.1.1.1	PS.lightreaction.photosystem II.LHC-II	at1g29930	Symbols: CAB1, AB140, CAB140, LHCB1.3 | CAB1 (CHLOROPHYLL A/B BINDING PROTEIN 1); chlorophyll binding | chr1:10478005-10479048 FORWARD	0.0549655
1.1.1.1	PS.lightreaction.photosystem II.LHC-II	at2g40100	Symbols: LHCB4.3 | LHCB4.3 (light harvesting complex PSII); chlorophyll binding | chr2:16745803-16747400 FORWARD	0.0797019
1.1.1.1	PS.lightreaction.photosystem II.LHC-II	at3g08940	Symbols: LHCB4.2 | LHCB4.2 (light harvesting complex PSII); chlorophyll binding | chr3:2717675-2718883 FORWARD	0.0828631
1.1.1.1	PS.lightreaction.photosystem II.LHC-II	at4g10340	Symbols: LHCB5 | LHCB5 (LIGHT HARVESTING COMPLEX OF PHOTOSYSTEM II 5); chlorophyll binding | chr4:6408016-6409677 FORWARD	0.0415283
1.1.1.1	PS.lightreaction.photosystem II.LHC-II	at5g01530	chlorophyll A-B binding protein CP29 (LHCB4) | chr5:208937-210445 FORWARD	0.061234
1.1.1.1	PS.lightreaction.photosystem II.LHC-II	at5g54270	Symbols: LHCB3, LHCB3*1 | LHCB3 (LIGHT-HARVESTING CHLOROPHYLL B-BINDING PROTEIN 3); structural molecule | chr5:22038273-22039568 FORWARD	0.0681472
1.1.1.2	PS.lightreaction.photosystem II.PSII polypeptide subunits	at1g03600	photosystem II family protein | chr1:898876-899655 FORWARD	0.0647268
1.1.1.2	PS.lightreaction.photosystem II.PSII polypeptide subunits	at1g05385	photosystem II 11 kDa protein-related | chr1:1582671-1583718 REVERSE	0.00424415
1.1.1.2	PS.lightreaction.photosystem II.PSII polypeptide subunits	at1g06680	Symbols: PSBP-1, OEE2, PSII-P, OE23 | PSBP-1 (PHOTOSYSTEM II SUBUNIT P-1); poly(U) binding | chr1:2047825-2049418 FORWARD	0.100379
1.1.1.2	PS.lightreaction.photosystem II.PSII polypeptide subunits	at1g14150	oxygen evolving enhancer 3 (PsbQ) family protein | chr1:4839853-4840751 FORWARD	0.167184
1.1.1.2	PS.lightreaction.photosystem II.PSII polypeptide subunits	at1g44575	Symbols: NPQ4, PSBS | NPQ4 (NONPHOTOCHEMICAL QUENCHING); chlorophyll binding / xanthophyll binding | chr1:16871696-16873383 FORWARD	0.106356
1.1.1.2	PS.lightreaction.photosystem II.PSII polypeptide subunits	at1g76450	oxygen-evolving complex-related | chr1:28684551-28686244 FORWARD	0.132878
1.1.1.2	PS.lightreaction.photosystem II.PSII polypeptide subunits	at1g77090	thylakoid lumenal 29.8 kDa protein | chr1:28960387-28961922 REVERSE	0.112902
1.1.1.2	PS.lightreaction.photosystem II.PSII polypeptide subunits	at1g79040	Symbols: PSBR | PSBR (photosystem II subunit R) | chr1:29736016-29737009 FORWARD	0.0817527
1.1.1.2	PS.lightreaction.photosystem II.PSII polypeptide subunits	at2g39470	Symbols: PPL2 | PPL2 (PsbP-like protein 2); calcium ion binding | chr2:16476216-16477843 FORWARD	0.0136219
1.1.1.2	PS.lightreaction.photosystem II.PSII polypeptide subunits	at3g01440	oxygen evolving enhancer 3 (PsbQ) family protein | chr3:168435-169618 FORWARD	0.0675252
1.1.1.2	PS.lightreaction.photosystem II.PSII polypeptide subunits	at3g21055	Symbols: PSBTN | PSBTN (photosystem II subunit T) | chr3:7376635-7377186 REVERSE	0.0467873
1.1.1.2	PS.lightreaction.photosystem II.PSII polypeptide subunits	at3g50820	Symbols: PSBO2, PSBO-2, OEC33 | PSBO2 (PHOTOSYSTEM II SUBUNIT O-2); oxygen evolving/ poly(U) binding | chr3:18890876-18892426 REVERSE	0.0891441
1.1.1.2	PS.lightreaction.photosystem II.PSII polypeptide subunits	at3g55330	Symbols: PPL1 | PPL1 (PsbP-like protein 1); calcium ion binding | chr3:20513825-20515351 REVERSE	0.0486875
1.1.1.2	PS.lightreaction.photosystem II.PSII polypeptide subunits	at3g56650	thylakoid lumenal 20 kDa protein | chr3:20984752-20986131 FORWARD	0.0762399
1.1.1.2	PS.lightreaction.photosystem II.PSII polypeptide subunits	at4g05180	Symbols: PSBQ, PSBQ-2, PSII-Q | PSBQ-2; calcium ion binding | chr4:2671822-2673243 REVERSE	0.0547968
1.1.1.2	PS.lightreaction.photosystem II.PSII polypeptide subunits	at4g15510	photosystem II reaction center PsbP family protein | chr4:8860616-8862665 FORWARD	0.11344
1.1.1.2	PS.lightreaction.photosystem II.PSII polypeptide subunits	at4g21280	Symbols: PSBQ, PSBQA, PSBQ-1 | oxygen-evolving enhancer protein 3, chloroplast, putative (PSBQ1) (PSBQ) | chr4:11334402-11335773 FORWARD	0.0835435
1.1.1.2	PS.lightreaction.photosystem II.PSII polypeptide subunits	at4g28660	Symbols: PSB28 | PSB28 (PHOTOSYSTEM II REACTION CENTER PSB28 PROTEIN) | chr4:14149916-14151104 FORWARD	-0.0516593
1.1.1.2	PS.lightreaction.photosystem II.PSII polypeptide subunits	at5g02120	Symbols: OHP | OHP (ONE HELIX PROTEIN) | chr5:419091-419773 FORWARD	-0.0124561
1.1.1.2	PS.lightreaction.photosystem II.PSII polypeptide subunits	at5g11450	oxygen-evolving complex-related | chr5:3654427-3656555 FORWARD	0.115198
1.1.1.2	PS.lightreaction.photosystem II.PSII polypeptide subunits	at5g51545	Symbols: LPA2 | LPA2 (low psii accumulation2) | chr5:20936426-20937413 FORWARD	0.0723925
1.1.1.2	PS.lightreaction.photosystem II.PSII polypeptide subunits	at5g66570	Symbols: PSBO-1, OEE1, OEE33, OE33, PSBO1, MSP-1 | PSBO1 (PS II OXYGEN-EVOLVING COMPLEX 1); oxygen evolving/ poly(U) binding | chr5:26568653-26570278 FORWARD	0.0473295
1.1.1.2	PS.lightreaction.photosystem II.PSII polypeptide subunits	atcg00020	Symbols: PSBA | Encodes chlorophyll binding protein D1, a part of the photosystem II reaction center core | chrC:383-1444 REVERSE	0.0556561
1.1.1.2	PS.lightreaction.photosystem II.PSII polypeptide subunits	atcg00270	Symbols: PSBD | PSII D2 protein | chrC:32711-33772 FORWARD	0.0725915
1.1.1.2	PS.lightreaction.photosystem II.PSII polypeptide subunits	atcg00280	Symbols: PSBC | chloroplast gene encoding a CP43 subunit of the photosystem II reaction center. promoter contains a blue-light responsive element. | chrC:33720-35141 FORWARD	0.07017
1.1.1.2	PS.lightreaction.photosystem II.PSII polypeptide subunits	atcg00580	Symbols: PSBE | PSII cytochrome b559. There have been many speculations about the function of Cyt b559, but the most favored at present is that it plays a protective role by acting as an electron acceptor or electron donor under conditions when electron flow through PSII is not optimized. | chrC:64071-64322 REVERSE	0.0517724
1.1.1.2	PS.lightreaction.photosystem II.PSII polypeptide subunits	atcg00680	Symbols: PSBB | encodes for CP47, subunit of the photosystem II reaction center. | chrC:72371-73897 FORWARD	0.0502799
1.1.1.2	PS.lightreaction.photosystem II.PSII polypeptide subunits	atcg00710	Symbols: PSBH | Encodes a 8 kD phosphoprotein that is a component of the photosystem II oxygen evolving core. Its exact molecular function has not been determined but it may play a role in mediating electron transfer between the secondary quinone acceptors, QA and QB, associated with the acceptor side of PSII. | chrC:74485-74706 FORWARD	0.00848655
1.1.1.3	PS.lightreaction.photosystem II.biogenesis	at5g23120	Symbols: HCF136 | HCF136; protein binding | chr5:7778121-7780628 FORWARD	0.117625
1.1.2.1	PS.lightreaction.photosystem I.LHC-I	at1g19150	Symbols: LHCA6, LHCA2*1 | LHCA6; chlorophyll binding | chr1:6612749-6613972 FORWARD	0.0131089
1.1.2.1	PS.lightreaction.photosystem I.LHC-I	at1g34000	Symbols: OHP2 | OHP2 (ONE-HELIX PROTEIN 2) | chr1:12357910-12358966 REVERSE	0.142677
1.1.2.1	PS.lightreaction.photosystem I.LHC-I	at1g45474	Symbols: LHCA5 | LHCA5; pigment binding | chr1:17179302-17180530 FORWARD	0.0877531
1.1.2.1	PS.lightreaction.photosystem I.LHC-I	at1g61520	Symbols: LHCA3 | LHCA3; chlorophyll binding | chr1:22700010-22701383 FORWARD	0.0726996
1.1.2.1	PS.lightreaction.photosystem I.LHC-I	at3g47470	Symbols: LHCA4, CAB4 | LHCA4 (LIGHT-HARVESTING CHLOROPHYLL-PROTEIN COMPLEX I SUBUNIT A4); chlorophyll binding | chr3:17493372-17495033 REVERSE	0.0909895
1.1.2.1	PS.lightreaction.photosystem I.LHC-I	at3g54890	Symbols: LHCA1 | LHCA1; chlorophyll binding | chr3:20339504-20341103 REVERSE	0.0944876
1.1.2.1	PS.lightreaction.photosystem I.LHC-I	at3g61470	Symbols: LHCA2 | LHCA2; chlorophyll binding | chr3:22745653-22747282 FORWARD	0.0565654
1.1.2.2	PS.lightreaction.photosystem I.PSI polypeptide subunits	at1g03130	Symbols: PSAD-2 | PSAD-2 (photosystem I subunit D-2) | chr1:753307-754198 REVERSE	0.109054
1.1.2.2	PS.lightreaction.photosystem I.PSI polypeptide subunits	at1g30380	Symbols: PSAK | PSAK (photosystem I subunit K) | chr1:10722197-10723247 FORWARD	0.214514
1.1.2.2	PS.lightreaction.photosystem I.PSI polypeptide subunits	at1g31330	Symbols: PSAF | PSAF (photosystem I subunit F) | chr1:11214824-11216037 REVERSE	0.071183
1.1.2.2	PS.lightreaction.photosystem I.PSI polypeptide subunits	at1g52230	Symbols: PSAH2, PSAH-2, PSI-H | PSAH2 (PHOTOSYSTEM I SUBUNIT H2) | chr1:19454836-19455668 FORWARD	0.0225942
1.1.2.2	PS.lightreaction.photosystem I.PSI polypeptide subunits	at1g55670	Symbols: PSAG | PSAG (PHOTOSYSTEM I SUBUNIT G) | chr1:20802670-20803449 REVERSE	0.121852
1.1.2.2	PS.lightreaction.photosystem I.PSI polypeptide subunits	at2g20260	Symbols: PSAE-2 | PSAE-2 (photosystem I subunit E-2); catalytic | chr2:8736734-8737767 FORWARD	0.0538141
1.1.2.2	PS.lightreaction.photosystem I.PSI polypeptide subunits	at2g46820	Symbols: PTAC8, TMP14, PSAP, PSI-P | PSI-P (PHOTOSYSTEM I P SUBUNIT); DNA binding | chr2:19243589-19245141 FORWARD	0.112482
1.1.2.2	PS.lightreaction.photosystem I.PSI polypeptide subunits	at4g02770	Symbols: PSAD-1 | PSAD-1 (photosystem I subunit D-1) | chr4:1229111-1229945 REVERSE	0.0923854
1.1.2.2	PS.lightreaction.photosystem I.PSI polypeptide subunits	at4g12800	Symbols: PSAL | PSAL (photosystem I subunit L) | chr4:7521322-7522670 FORWARD	0.150934
1.1.2.2	PS.lightreaction.photosystem I.PSI polypeptide subunits	at4g28750	Symbols: PSAE-1 | PSAE-1 (PSA E1 KNOCKOUT); catalytic | chr4:14202758-14203961 REVERSE	0.0717139
1.1.2.2	PS.lightreaction.photosystem I.PSI polypeptide subunits	at5g64040	Symbols: PSAN | PSAN; calmodulin binding | chr5:25628588-25629615 REVERSE	0.0823727
1.1.2.2	PS.lightreaction.photosystem I.PSI polypeptide subunits	atcg00340	Symbols: PSAB | Encodes the D1 subunit of photosystem I and II reaction centers. | chrC:37375-39579 REVERSE	0.0251033
1.1.2.2	PS.lightreaction.photosystem I.PSI polypeptide subunits	atcg00350	Symbols: PSAA | Encodes psaA protein comprising the reaction center for photosystem I along with psaB protein; hydrophobic protein encoded by the chloroplast genome. | chrC:39605-41857 REVERSE	0.0643192
1.1.2.2	PS.lightreaction.photosystem I.PSI polypeptide subunits	atcg01060	Symbols: PSAC | Encodes the PsaC subunit of photosystem I. | chrC:117318-117563 REVERSE	0.0417516
1.1.3	PS.lightreaction.cytochrome b6/f	at4g03280	Symbols: PETC, PGR1 | PETC (PHOTOSYNTHETIC ELECTRON TRANSFER C); electron transporter, transferring electrons from cytochrome b6/f complex of photosystem II | chr4:1440146-1441863 FORWARD	0.0886113
1.1.3.2	PS.lightreaction.cytochrome b6/f.subunit 4 (PETD)	atcg00730	Symbols: PETD | A chloroplast gene encoding subunit IV of the cytochrome b6/f complex | chrC:76481-77672 FORWARD	-0.0275686
1.1.3.3	PS.lightreaction.cytochrome b6/f.cytochrome b6 (CYB6)	atcg00720	Symbols: PETB | Encodes the cytochrome b(6) subunit of the cytochrome b6f complex. | chrC:74841-76292 FORWARD	0.0957321
1.1.3.4	PS.lightreaction.cytochrome b6/f.apocytochrome f (CYF)	atcg00540	Symbols: PETA | Encodes cytochrome f apoprotein; involved in photosynthetic electron transport chain; encoded by the chloroplast genome and is transcriptionally repressed by a nuclear gene HCF2. | chrC:61657-62619 FORWARD	0.0757319
1.1.4	PS.lightreaction.ATP synthase	at2g31040	ATP synthase protein I -related | chr2:13208906-13211085 REVERSE	0.0421608
1.1.4.1	PS.lightreaction.ATP synthase.alpha subunit	atcg00120	Symbols: ATPA | Encodes the ATPase alpha subunit, which is a subunit of ATP synthase and part of the CF1 portion which catalyzes the conversion of ADP to ATP using the proton motive force. This complex is located in the thylakoid membrane of the chloroplast. | chrC:9938-11461 REVERSE	0.000406042
1.1.4.2	PS.lightreaction.ATP synthase.beta subunit	atcg00480	Symbols: ATPB | chloroplast-encoded gene for beta subunit of ATP synthase | chrC:52660-54156 REVERSE	0.0877939
1.1.4.3	PS.lightreaction.ATP synthase.epsilon chain	atcg00470	Symbols: ATPE | ATPase epsilon subunit | chrC:52265-52663 REVERSE	0.0909285
1.1.4.4	PS.lightreaction.ATP synthase.gamma chain	at4g04640	Symbols: ATPC1 | ATPC1; enzyme regulator | chr4:2350498-2352018 REVERSE	0.0880752
1.1.4.5	PS.lightreaction.ATP synthase.subunit C	atcg00140	Symbols: ATPH | ATPase III subunit | chrC:13262-13507 REVERSE	0.12029
1.1.4.6	PS.lightreaction.ATP synthase.chloroplastic subunit a	atcg00150	Symbols: ATPI | Encodes a subunit of ATPase complex CF0, which is a proton channel that supplies the proton motive force to drive ATP synthesis by CF1 portion of the complex. | chrC:14021-14770 REVERSE	0.0846516
1.1.4.7	PS.lightreaction.ATP synthase.delta chain	at4g09650	Symbols: ATPD | ATPD (ATP SYNTHASE DELTA-SUBUNIT GENE); hydrogen ion transporting ATP synthase, rotational mechanism / proton-transporting ATPase, rotational mechanism | chr4:6100743-6101708 FORWARD	0.106817
1.1.4.8	PS.lightreaction.ATP synthase.subunit B (ATPF)	atcg00130	Symbols: ATPF | ATPase F subunit. | chrC:11529-12798 REVERSE	0.110248
1.1.5	PS.lightreaction.other electron carrier (ox/red)	at5g45040	cytochrome c6 (ATC6) | chr5:18175371-18176888 REVERSE	0.107438
1.1.5.1	PS.lightreaction.other electron carrier (ox/red).plastocyanin	at1g20340	Symbols: DRT112, PETE2 | DRT112; copper ion binding / electron carrier | chr1:7042429-7043363 REVERSE	-0.016016
1.1.5.2	PS.lightreaction.other electron carrier (ox/red).ferredoxin	at3g16250	Symbols: NDF4 | NDF4 (NDH-DEPENDENT CYCLIC ELECTRON FLOW 1); electron carrier/ iron-sulfur cluster binding | chr3:5506931-5508414 REVERSE	0.0803255
1.1.5.3	PS.lightreaction.other electron carrier (ox/red).ferredoxin reductase	at1g20020	Symbols: ATLFNR2, FNR2 | FNR2 (FERREDOXIN-NADP(+)-OXIDOREDUCTASE 2); NADPH dehydrogenase/ oxidoreductase/ poly(U) binding | chr1:6942717-6945018 FORWARD	0.0812266
1.1.5.3	PS.lightreaction.other electron carrier (ox/red).ferredoxin reductase	at5g66190	Symbols: ATLFNR1, FNR1 | FNR1 (FERREDOXIN-NADP(+)-OXIDOREDUCTASE 1); NADPH dehydrogenase/ electron transporter, transferring electrons within the cyclic electron transport pathway of photosynthesis/ electron transporter, transferring electrons within the noncyclic electron transp | chr5:26450964-26453199 REVERSE	0.0792897
1.2.1	PS.photorespiration.phosphoglycolate phosphatase	at5g36700	Symbols: ATPGLP1, PGLP1 | PGLP1 (2-PHOSPHOGLYCOLATE PHOSPHATASE 1); phosphoglycolate phosphatase | chr5:14421635-14424490 REVERSE	-0.0123969
1.2.2	PS.photorespiration.glycolate oxydase	at3g14415	(S)-2-hydroxy-acid oxidase, peroxisomal, putative / glycolate oxidase, putative / short chain alpha-hydroxy acid oxidase, putative | chr3:4818298-4821006 FORWARD	0.0717685
1.2.2	PS.photorespiration.glycolate oxydase	at3g14420	(S)-2-hydroxy-acid oxidase, peroxisomal, putative / glycolate oxidase, putative / short chain alpha-hydroxy acid oxidase, putative | chr3:4821523-4824178 FORWARD	0.0202891
(ii) JA synthesis
BinCode	BinName	id	description	Log10 Fold-change (SUC/CAB)
17.7.1.2	hormone metabolism.jasmonate.synthesis-degradation.lipoxygenase	at1g17420	Symbols: LOX3 | LOX3; electron carrier/ iron ion binding / lipoxygenase/ metal ion binding / oxidoreductase, acting on single donors with incorporation of molecular oxygen, incorporation of two atoms of oxygen | chr1:5977411-5981480 FORWARD	0.137911
17.7.1.2	hormone metabolism.jasmonate.synthesis-degradation.lipoxygenase	at1g67560	lipoxygenase family protein | chr1:25319899-25324264 FORWARD	0.02198
17.7.1.2	hormone metabolism.jasmonate.synthesis-degradation.lipoxygenase	at3g45140	Symbols: LOX2, ATLOX2 | LOX2 (LIPOXYGENASE 2); lipoxygenase | chr3:16525410-16529352 FORWARD	0.112248
17.7.1.3	hormone metabolism.jasmonate.synthesis-degradation.allene oxidase synthase	at5g42650	Symbols: AOS, CYP74A, DDE2 | AOS (ALLENE OXIDE SYNTHASE); allene oxide synthase/ hydro-lyase/ oxygen binding | chr5:17097595-17099395 REVERSE	0.0666178
17.7.1.4	hormone metabolism.jasmonate.synthesis-degradation.allene oxidase cyclase	at1g13280	Symbols: AOC4 | AOC4 (ALLENE OXIDE CYCLASE 4); allene-oxide cyclase | chr1:4547454-4548875 FORWARD	-0.0131656
17.7.1.4	hormone metabolism.jasmonate.synthesis-degradation.allene oxidase cyclase	at3g25770	Symbols: AOC2 | AOC2 (ALLENE OXIDE CYCLASE 2); allene-oxide cyclase | chr3:9406873-9407955 FORWARD	0.108924
17.7.1.5	hormone metabolism.jasmonate.synthesis-degradation.12-Oxo-PDA-reductase	at1g76680	Symbols: OPR1 | OPR1; 12-oxophytodienoate reductase | chr1:28776861-28778467 FORWARD	-0.00886639
17.7.1.5	hormone metabolism.jasmonate.synthesis-degradation.12-Oxo-PDA-reductase	at2g06050	Symbols: OPR3 | OPR3 (OPDA-REDUCTASE 3); 12-oxophytodienoate reductase | chr2:2359115-2362180 REVERSE	0.000515553
(iii) Photosynthesis
BinCode	BinName	id	description	Log10 Fold-change (SUC/CAB)
1.1.1.1	PS.lightreaction.photosystem II.LHC-II	at1g29930	Symbols: CAB1, AB140, CAB140, LHCB1.3 | CAB1 (CHLOROPHYLL A/B BINDING PROTEIN 1); chlorophyll binding | chr1:10478005-10479048 FORWARD	0.0549655
1.1.1.1	PS.lightreaction.photosystem II.LHC-II	at2g40100	Symbols: LHCB4.3 | LHCB4.3 (light harvesting complex PSII); chlorophyll binding | chr2:16745803-16747400 FORWARD	0.0797019
1.1.1.1	PS.lightreaction.photosystem II.LHC-II	at3g08940	Symbols: LHCB4.2 | LHCB4.2 (light harvesting complex PSII); chlorophyll binding | chr3:2717675-2718883 FORWARD	0.0828631
1.1.1.1	PS.lightreaction.photosystem II.LHC-II	at4g10340	Symbols: LHCB5 | LHCB5 (LIGHT HARVESTING COMPLEX OF PHOTOSYSTEM II 5); chlorophyll binding | chr4:6408016-6409677 FORWARD	0.0415283
1.1.1.1	PS.lightreaction.photosystem II.LHC-II	at5g01530	chlorophyll A-B binding protein CP29 (LHCB4) | chr5:208937-210445 FORWARD	0.061234
1.1.1.1	PS.lightreaction.photosystem II.LHC-II	at5g54270	Symbols: LHCB3, LHCB3*1 | LHCB3 (LIGHT-HARVESTING CHLOROPHYLL B-BINDING PROTEIN 3); structural molecule | chr5:22038273-22039568 FORWARD	0.0681472
1.1.1.2	PS.lightreaction.photosystem II.PSII polypeptide subunits	at1g03600	photosystem II family protein | chr1:898876-899655 FORWARD	0.0647268
1.1.1.2	PS.lightreaction.photosystem II.PSII polypeptide subunits	at1g05385	photosystem II 11 kDa protein-related | chr1:1582671-1583718 REVERSE	0.00424415
1.1.1.2	PS.lightreaction.photosystem II.PSII polypeptide subunits	at1g06680	Symbols: PSBP-1, OEE2, PSII-P, OE23 | PSBP-1 (PHOTOSYSTEM II SUBUNIT P-1); poly(U) binding | chr1:2047825-2049418 FORWARD	0.100379
1.1.1.2	PS.lightreaction.photosystem II.PSII polypeptide subunits	at1g14150	oxygen evolving enhancer 3 (PsbQ) family protein | chr1:4839853-4840751 FORWARD	0.167184
1.1.1.2	PS.lightreaction.photosystem II.PSII polypeptide subunits	at1g44575	Symbols: NPQ4, PSBS | NPQ4 (NONPHOTOCHEMICAL QUENCHING); chlorophyll binding / xanthophyll binding | chr1:16871696-16873383 FORWARD	0.106356
1.1.1.2	PS.lightreaction.photosystem II.PSII polypeptide subunits	at1g76450	oxygen-evolving complex-related | chr1:28684551-28686244 FORWARD	0.132878
1.1.1.2	PS.lightreaction.photosystem II.PSII polypeptide subunits	at1g77090	thylakoid lumenal 29.8 kDa protein | chr1:28960387-28961922 REVERSE	0.112902
1.1.1.2	PS.lightreaction.photosystem II.PSII polypeptide subunits	at1g79040	Symbols: PSBR | PSBR (photosystem II subunit R) | chr1:29736016-29737009 FORWARD	0.0817527
1.1.1.2	PS.lightreaction.photosystem II.PSII polypeptide subunits	at2g39470	Symbols: PPL2 | PPL2 (PsbP-like protein 2); calcium ion binding | chr2:16476216-16477843 FORWARD	0.0136219
1.1.1.2	PS.lightreaction.photosystem II.PSII polypeptide subunits	at3g01440	oxygen evolving enhancer 3 (PsbQ) family protein | chr3:168435-169618 FORWARD	0.0675252
1.1.1.2	PS.lightreaction.photosystem II.PSII polypeptide subunits	at3g21055	Symbols: PSBTN | PSBTN (photosystem II subunit T) | chr3:7376635-7377186 REVERSE	0.0467873
1.1.1.2	PS.lightreaction.photosystem II.PSII polypeptide subunits	at3g50820	Symbols: PSBO2, PSBO-2, OEC33 | PSBO2 (PHOTOSYSTEM II SUBUNIT O-2); oxygen evolving/ poly(U) binding | chr3:18890876-18892426 REVERSE	0.0891441
1.1.1.2	PS.lightreaction.photosystem II.PSII polypeptide subunits	at3g55330	Symbols: PPL1 | PPL1 (PsbP-like protein 1); calcium ion binding | chr3:20513825-20515351 REVERSE	0.0486875
1.1.1.2	PS.lightreaction.photosystem II.PSII polypeptide subunits	at3g56650	thylakoid lumenal 20 kDa protein | chr3:20984752-20986131 FORWARD	0.0762399
1.1.1.2	PS.lightreaction.photosystem II.PSII polypeptide subunits	at4g05180	Symbols: PSBQ, PSBQ-2, PSII-Q | PSBQ-2; calcium ion binding | chr4:2671822-2673243 REVERSE	0.0547968
1.1.1.2	PS.lightreaction.photosystem II.PSII polypeptide subunits	at4g15510	photosystem II reaction center PsbP family protein | chr4:8860616-8862665 FORWARD	0.11344
1.1.1.2	PS.lightreaction.photosystem II.PSII polypeptide subunits	at4g21280	Symbols: PSBQ, PSBQA, PSBQ-1 | oxygen-evolving enhancer protein 3, chloroplast, putative (PSBQ1) (PSBQ) | chr4:11334402-11335773 FORWARD	0.0835435
1.1.1.2	PS.lightreaction.photosystem II.PSII polypeptide subunits	at4g28660	Symbols: PSB28 | PSB28 (PHOTOSYSTEM II REACTION CENTER PSB28 PROTEIN) | chr4:14149916-14151104 FORWARD	-0.0516593
1.1.1.2	PS.lightreaction.photosystem II.PSII polypeptide subunits	at5g02120	Symbols: OHP | OHP (ONE HELIX PROTEIN) | chr5:419091-419773 FORWARD	-0.0124561
1.1.1.2	PS.lightreaction.photosystem II.PSII polypeptide subunits	at5g11450	oxygen-evolving complex-related | chr5:3654427-3656555 FORWARD	0.115198
1.1.1.2	PS.lightreaction.photosystem II.PSII polypeptide subunits	at5g51545	Symbols: LPA2 | LPA2 (low psii accumulation2) | chr5:20936426-20937413 FORWARD	0.0723925
1.1.1.2	PS.lightreaction.photosystem II.PSII polypeptide subunits	at5g66570	Symbols: PSBO-1, OEE1, OEE33, OE33, PSBO1, MSP-1 | PSBO1 (PS II OXYGEN-EVOLVING COMPLEX 1); oxygen evolving/ poly(U) binding | chr5:26568653-26570278 FORWARD	0.0473295
1.1.1.2	PS.lightreaction.photosystem II.PSII polypeptide subunits	atcg00020	Symbols: PSBA | Encodes chlorophyll binding protein D1, a part of the photosystem II reaction center core | chrC:383-1444 REVERSE	0.0556561
1.1.1.2	PS.lightreaction.photosystem II.PSII polypeptide subunits	atcg00270	Symbols: PSBD | PSII D2 protein | chrC:32711-33772 FORWARD	0.0725915
1.1.1.2	PS.lightreaction.photosystem II.PSII polypeptide subunits	atcg00280	Symbols: PSBC | chloroplast gene encoding a CP43 subunit of the photosystem II reaction center. promoter contains a blue-light responsive element. | chrC:33720-35141 FORWARD	0.07017
1.1.1.2	PS.lightreaction.photosystem II.PSII polypeptide subunits	atcg00580	Symbols: PSBE | PSII cytochrome b559. There have been many speculations about the function of Cyt b559, but the most favored at present is that it plays a protective role by acting as an electron acceptor or electron donor under conditions when electron flow through PSII is not optimized. | chrC:64071-64322 REVERSE	0.0517724
1.1.1.2	PS.lightreaction.photosystem II.PSII polypeptide subunits	atcg00680	Symbols: PSBB | encodes for CP47, subunit of the photosystem II reaction center. | chrC:72371-73897 FORWARD	0.0502799
1.1.1.2	PS.lightreaction.photosystem II.PSII polypeptide subunits	atcg00710	Symbols: PSBH | Encodes a 8 kD phosphoprotein that is a component of the photosystem II oxygen evolving core. Its exact molecular function has not been determined but it may play a role in mediating electron transfer between the secondary quinone acceptors, QA and QB, associated with the acceptor side of PSII. | chrC:74485-74706 FORWARD	0.00848655
1.1.2.1	PS.lightreaction.photosystem I.LHC-I	at1g19150	Symbols: LHCA6, LHCA2*1 | LHCA6; chlorophyll binding | chr1:6612749-6613972 FORWARD	0.0131089
1.1.2.1	PS.lightreaction.photosystem I.LHC-I	at1g34000	Symbols: OHP2 | OHP2 (ONE-HELIX PROTEIN 2) | chr1:12357910-12358966 REVERSE	0.142677
1.1.2.1	PS.lightreaction.photosystem I.LHC-I	at1g45474	Symbols: LHCA5 | LHCA5; pigment binding | chr1:17179302-17180530 FORWARD	0.0877531
1.1.2.1	PS.lightreaction.photosystem I.LHC-I	at1g61520	Symbols: LHCA3 | LHCA3; chlorophyll binding | chr1:22700010-22701383 FORWARD	0.0726996
1.1.2.1	PS.lightreaction.photosystem I.LHC-I	at3g47470	Symbols: LHCA4, CAB4 | LHCA4 (LIGHT-HARVESTING CHLOROPHYLL-PROTEIN COMPLEX I SUBUNIT A4); chlorophyll binding | chr3:17493372-17495033 REVERSE	0.0909895
1.1.2.1	PS.lightreaction.photosystem I.LHC-I	at3g54890	Symbols: LHCA1 | LHCA1; chlorophyll binding | chr3:20339504-20341103 REVERSE	0.0944876
1.1.2.1	PS.lightreaction.photosystem I.LHC-I	at3g61470	Symbols: LHCA2 | LHCA2; chlorophyll binding | chr3:22745653-22747282 FORWARD	0.0565654
1.1.2.2	PS.lightreaction.photosystem I.PSI polypeptide subunits	at1g03130	Symbols: PSAD-2 | PSAD-2 (photosystem I subunit D-2) | chr1:753307-754198 REVERSE	0.109054
1.1.2.2	PS.lightreaction.photosystem I.PSI polypeptide subunits	at1g30380	Symbols: PSAK | PSAK (photosystem I subunit K) | chr1:10722197-10723247 FORWARD	0.214514
1.1.2.2	PS.lightreaction.photosystem I.PSI polypeptide subunits	at1g31330	Symbols: PSAF | PSAF (photosystem I subunit F) | chr1:11214824-11216037 REVERSE	0.071183
1.1.2.2	PS.lightreaction.photosystem I.PSI polypeptide subunits	at1g52230	Symbols: PSAH2, PSAH-2, PSI-H | PSAH2 (PHOTOSYSTEM I SUBUNIT H2) | chr1:19454836-19455668 FORWARD	0.0225942
1.1.2.2	PS.lightreaction.photosystem I.PSI polypeptide subunits	at1g55670	Symbols: PSAG | PSAG (PHOTOSYSTEM I SUBUNIT G) | chr1:20802670-20803449 REVERSE	0.121852
1.1.2.2	PS.lightreaction.photosystem I.PSI polypeptide subunits	at2g20260	Symbols: PSAE-2 | PSAE-2 (photosystem I subunit E-2); catalytic | chr2:8736734-8737767 FORWARD	0.0538141
1.1.2.2	PS.lightreaction.photosystem I.PSI polypeptide subunits	at2g46820	Symbols: PTAC8, TMP14, PSAP, PSI-P | PSI-P (PHOTOSYSTEM I P SUBUNIT); DNA binding | chr2:19243589-19245141 FORWARD	0.112482
1.1.2.2	PS.lightreaction.photosystem I.PSI polypeptide subunits	at4g02770	Symbols: PSAD-1 | PSAD-1 (photosystem I subunit D-1) | chr4:1229111-1229945 REVERSE	0.0923854
1.1.2.2	PS.lightreaction.photosystem I.PSI polypeptide subunits	at4g12800	Symbols: PSAL | PSAL (photosystem I subunit L) | chr4:7521322-7522670 FORWARD	0.150934
1.1.2.2	PS.lightreaction.photosystem I.PSI polypeptide subunits	at4g28750	Symbols: PSAE-1 | PSAE-1 (PSA E1 KNOCKOUT); catalytic | chr4:14202758-14203961 REVERSE	0.0717139
1.1.2.2	PS.lightreaction.photosystem I.PSI polypeptide subunits	at5g64040	Symbols: PSAN | PSAN; calmodulin binding | chr5:25628588-25629615 REVERSE	0.0823727
1.1.2.2	PS.lightreaction.photosystem I.PSI polypeptide subunits	atcg00340	Symbols: PSAB | Encodes the D1 subunit of photosystem I and II reaction centers. | chrC:37375-39579 REVERSE	0.0251033
1.1.2.2	PS.lightreaction.photosystem I.PSI polypeptide subunits	atcg00350	Symbols: PSAA | Encodes psaA protein comprising the reaction center for photosystem I along with psaB protein; hydrophobic protein encoded by the chloroplast genome. | chrC:39605-41857 REVERSE	0.0643192
1.1.2.2	PS.lightreaction.photosystem I.PSI polypeptide subunits	atcg01060	Symbols: PSAC | Encodes the PsaC subunit of photosystem I. | chrC:117318-117563 REVERSE	0.0417516
1.1.3	PS.lightreaction.cytochrome b6/f	at4g03280	Symbols: PETC, PGR1 | PETC (PHOTOSYNTHETIC ELECTRON TRANSFER C); electron transporter, transferring electrons from cytochrome b6/f complex of photosystem II | chr4:1440146-1441863 FORWARD	0.0886113
1.1.3.2	PS.lightreaction.cytochrome b6/f.subunit 4 (PETD)	atcg00730	Symbols: PETD | A chloroplast gene encoding subunit IV of the cytochrome b6/f complex | chrC:76481-77672 FORWARD	-0.0275686
1.1.3.3	PS.lightreaction.cytochrome b6/f.cytochrome b6 (CYB6)	atcg00720	Symbols: PETB | Encodes the cytochrome b(6) subunit of the cytochrome b6f complex. | chrC:74841-76292 FORWARD	0.0957321
1.1.3.4	PS.lightreaction.cytochrome b6/f.apocytochrome f (CYF)	atcg00540	Symbols: PETA | Encodes cytochrome f apoprotein; involved in photosynthetic electron transport chain; encoded by the chloroplast genome and is transcriptionally repressed by a nuclear gene HCF2. | chrC:61657-62619 FORWARD	0.0757319
1.1.4	PS.lightreaction.ATP synthase	at2g31040	ATP synthase protein I -related | chr2:13208906-13211085 REVERSE	0.0421608
1.1.4.1	PS.lightreaction.ATP synthase.alpha subunit	atcg00120	Symbols: ATPA | Encodes the ATPase alpha subunit, which is a subunit of ATP synthase and part of the CF1 portion which catalyzes the conversion of ADP to ATP using the proton motive force. This complex is located in the thylakoid membrane of the chloroplast. | chrC:9938-11461 REVERSE	0.000406042
1.1.4.2	PS.lightreaction.ATP synthase.beta subunit	atcg00480	Symbols: ATPB | chloroplast-encoded gene for beta subunit of ATP synthase | chrC:52660-54156 REVERSE	0.0877939
1.1.4.3	PS.lightreaction.ATP synthase.epsilon chain	atcg00470	Symbols: ATPE | ATPase epsilon subunit | chrC:52265-52663 REVERSE	0.0909285
1.1.4.4	PS.lightreaction.ATP synthase.gamma chain	at4g04640	Symbols: ATPC1 | ATPC1; enzyme regulator | chr4:2350498-2352018 REVERSE	0.0880752
1.1.4.5	PS.lightreaction.ATP synthase.subunit C	atcg00140	Symbols: ATPH | ATPase III subunit | chrC:13262-13507 REVERSE	0.12029
1.1.4.6	PS.lightreaction.ATP synthase.chloroplastic subunit a	atcg00150	Symbols: ATPI | Encodes a subunit of ATPase complex CF0, which is a proton channel that supplies the proton motive force to drive ATP synthesis by CF1 portion of the complex. | chrC:14021-14770 REVERSE	0.0846516
1.1.4.7	PS.lightreaction.ATP synthase.delta chain	at4g09650	Symbols: ATPD | ATPD (ATP SYNTHASE DELTA-SUBUNIT GENE); hydrogen ion transporting ATP synthase, rotational mechanism / proton-transporting ATPase, rotational mechanism | chr4:6100743-6101708 FORWARD	0.106817
1.1.4.8	PS.lightreaction.ATP synthase.subunit B (ATPF)	atcg00130	Symbols: ATPF | ATPase F subunit. | chrC:11529-12798 REVERSE	0.110248
1.1.5.1	PS.lightreaction.other electron carrier (ox/red).plastocyanin	at1g20340	Symbols: DRT112, PETE2 | DRT112; copper ion binding / electron carrier | chr1:7042429-7043363 REVERSE	-0.016016
1.1.5.2	PS.lightreaction.other electron carrier (ox/red).ferredoxin	at3g16250	Symbols: NDF4 | NDF4 (NDH-DEPENDENT CYCLIC ELECTRON FLOW 1); electron carrier/ iron-sulfur cluster binding | chr3:5506931-5508414 REVERSE	0.0803255
1.1.5.3	PS.lightreaction.other electron carrier (ox/red).ferredoxin reductase	at1g20020	Symbols: ATLFNR2, FNR2 | FNR2 (FERREDOXIN-NADP(+)-OXIDOREDUCTASE 2); NADPH dehydrogenase/ oxidoreductase/ poly(U) binding | chr1:6942717-6945018 FORWARD	0.0812266
1.1.5.3	PS.lightreaction.other electron carrier (ox/red).ferredoxin reductase	at5g66190	Symbols: ATLFNR1, FNR1 | FNR1 (FERREDOXIN-NADP(+)-OXIDOREDUCTASE 1); NADPH dehydrogenase/ electron transporter, transferring electrons within the cyclic electron transport pathway of photosynthesis/ electron transporter, transferring electrons within the noncyclic electron transp | chr5:26450964-26453199 REVERSE	0.0792897
1.2.1	PS.photorespiration.phosphoglycolate phosphatase	at5g36700	Symbols: ATPGLP1, PGLP1 | PGLP1 (2-PHOSPHOGLYCOLATE PHOSPHATASE 1); phosphoglycolate phosphatase | chr5:14421635-14424490 REVERSE	-0.0123969
1.2.2	PS.photorespiration.glycolate oxydase	at3g14415	(S)-2-hydroxy-acid oxidase, peroxisomal, putative / glycolate oxidase, putative / short chain alpha-hydroxy acid oxidase, putative | chr3:4818298-4821006 FORWARD	0.0717685
1.2.2	PS.photorespiration.glycolate oxydase	at3g14420	(S)-2-hydroxy-acid oxidase, peroxisomal, putative / glycolate oxidase, putative / short chain alpha-hydroxy acid oxidase, putative | chr3:4821523-4824178 FORWARD	0.0202891
1.2.3	PS.photorespiration.aminotransferases peroxisomal	at1g70580	Symbols: AOAT2, GGT2 | AOAT2 (ALANINE-2-OXOGLUTARATE AMINOTRANSFERASE 2); L-alanine:2-oxoglutarate aminotransferase/ glycine:2-oxoglutarate aminotransferase | chr1:26612719-26616069 FORWARD	0.0402799
1.2.3	PS.photorespiration.aminotransferases peroxisomal	at2g13360	Symbols: AGT, AGT1 | AGT (ALANINE:GLYOXYLATE AMINOTRANSFERASE); alanine-glyoxylate transaminase/ serine-glyoxylate transaminase/ serine-pyruvate transaminase | chr2:5539240-5541358 REVERSE	-0.0580236
1.2.4.1	PS.photorespiration.glycine cleavage.P subunit	at2g26080	Symbols: AtGLDP2 | AtGLDP2 (Arabidopsis thaliana glycine decarboxylase P-protein 2); ATP binding / glycine dehydrogenase (decarboxylating) | chr2:11109003-11113828 REVERSE	-0.0815207
1.2.4.1	PS.photorespiration.glycine cleavage.P subunit	at4g33010	Symbols: AtGLDP1 | AtGLDP1 (Arabidopsis thaliana glycine decarboxylase P-protein 1); catalytic/ glycine dehydrogenase (decarboxylating)/ pyridoxal phosphate binding | chr4:15926670-15931332 REVERSE	-0.119056
1.2.4.2	PS.photorespiration.glycine cleavage.T subunit	at1g11860	aminomethyltransferase, putative | chr1:4001280-4003442 FORWARD	-0.133388
1.2.4.4	PS.photorespiration.glycine cleavage.H protein	at2g35370	Symbols: GDCH | GDCH; glycine dehydrogenase (decarboxylating) | chr2:14891102-14892218 FORWARD	-0.0672102
1.2.5	PS.photorespiration.serine hydroxymethyltransferase	at4g32520	Symbols: SHM3 | SHM3 (SERINE HYDROXYMETHYLTRANSFERASE 3); catalytic/ glycine hydroxymethyltransferase/ pyridoxal phosphate binding | chr4:15689464-15692857 REVERSE	0.0622498
1.2.6	PS.photorespiration.hydroxypyruvate reductase	at1g68010	Symbols: HPR | HPR; glycerate dehydrogenase/ poly(U) binding | chr1:25493218-25495988 FORWARD	-0.0678523
1.3.1	PS.calvin cycle.rubisco large subunit	atcg00490	Symbols: RBCL | large subunit of RUBISCO. Protein is tyrosine-phosphorylated and its phosphorylation state is modulated in response to ABA in Arabidopsis thaliana seeds. | chrC:54958-56397 FORWARD	0.15891
1.3.1	PS.calvin cycle.rubisco large subunit	atcg00490	Symbols: RBCL | large subunit of RUBISCO. Protein is tyrosine-phosphorylated and its phosphorylation state is modulated in response to ABA in Arabidopsis thaliana seeds. | chrC:54958-56397 FORWARD	0.15891
1.3.10	PS.calvin cycle.Rib5P Isomerase	at3g04790	ribose 5-phosphate isomerase-related | chr3:1313316-1315243 FORWARD	0.137426
1.3.11	PS.calvin cycle.RPE	at5g61410	Symbols: RPE, EMB2728 | RPE; catalytic/ ribulose-phosphate 3-epimerase | chr5:24683606-24686105 REVERSE	0.0736811
1.3.12	PS.calvin cycle.PRK	at1g32060	Symbols: PRK | PRK (PHOSPHORIBULOKINASE); ATP binding / phosphoribulokinase/ protein binding | chr1:11532533-11534639 FORWARD	0.0252216
1.3.13	PS.calvin cycle.rubisco interacting	at1g55490	Symbols: CPN60B, LEN1 | CPN60B (CHAPERONIN 60 BETA); ATP binding / protein binding | chr1:20715563-20719165 REVERSE	0.100473
1.3.13	PS.calvin cycle.rubisco interacting	at2g28000	Symbols: CPN60A, CH-CPN60A, SLP | CPN60A (CHAPERONIN-60ALPHA); ATP binding / protein binding | chr2:11926449-11929389 FORWARD	0.100845
1.3.13	PS.calvin cycle.rubisco interacting	at2g39730	Symbols: RCA | RCA (RUBISCO ACTIVASE); ADP binding / ATP binding / enzyme regulator/ ribulose-1,5-bisphosphate carboxylase/oxygenase activator | chr2:16570746-16573548 REVERSE	0.0315572
1.3.13	PS.calvin cycle.rubisco interacting	at4g20130	Symbols: PTAC14 | PTAC14 (PLASTID TRANSCRIPTIONALLY ACTIVE14) | chr4:10878887-10881945 FORWARD	-0.0257036
1.3.13	PS.calvin cycle.rubisco interacting	at1g55490	Symbols: CPN60B, LEN1 | CPN60B (CHAPERONIN 60 BETA); ATP binding / protein binding | chr1:20715563-20719165 REVERSE	0.100473
1.3.13	PS.calvin cycle.rubisco interacting	at2g28000	Symbols: CPN60A, CH-CPN60A, SLP | CPN60A (CHAPERONIN-60ALPHA); ATP binding / protein binding | chr2:11926449-11929389 FORWARD	0.100845
1.3.13	PS.calvin cycle.rubisco interacting	at2g39730	Symbols: RCA | RCA (RUBISCO ACTIVASE); ADP binding / ATP binding / enzyme regulator/ ribulose-1,5-bisphosphate carboxylase/oxygenase activator | chr2:16570746-16573548 REVERSE	0.0315572
1.3.13	PS.calvin cycle.rubisco interacting	at4g20130	Symbols: PTAC14 | PTAC14 (PLASTID TRANSCRIPTIONALLY ACTIVE14) | chr4:10878887-10881945 FORWARD	-0.0257036
1.3.2	PS.calvin cycle.rubisco small subunit	at1g67090	Symbols: RBCS1A | RBCS1A (RIBULOSE BISPHOSPHATE CARBOXYLASE SMALL CHAIN 1A); copper ion binding / ribulose-bisphosphate carboxylase | chr1:25048158-25049424 REVERSE	0.138473
1.3.2	PS.calvin cycle.rubisco small subunit	at5g38410	ribulose bisphosphate carboxylase small chain 3B / RuBisCO small subunit 3B (RBCS-3B) (ATS3B) | chr5:15377173-15378416 REVERSE	0.179618
1.3.2	PS.calvin cycle.rubisco small subunit	at5g38430	ribulose bisphosphate carboxylase small chain 1B / RuBisCO small subunit 1B (RBCS-1B) (ATS1B) | chr5:15384117-15385247 REVERSE	0.150324
1.3.2	PS.calvin cycle.rubisco small subunit	at1g67090	Symbols: RBCS1A | RBCS1A (RIBULOSE BISPHOSPHATE CARBOXYLASE SMALL CHAIN 1A); copper ion binding / ribulose-bisphosphate carboxylase | chr1:25048158-25049424 REVERSE	0.138473
1.3.2	PS.calvin cycle.rubisco small subunit	at5g38410	ribulose bisphosphate carboxylase small chain 3B / RuBisCO small subunit 3B (RBCS-3B) (ATS3B) | chr5:15377173-15378416 REVERSE	0.179618
1.3.2	PS.calvin cycle.rubisco small subunit	at5g38430	ribulose bisphosphate carboxylase small chain 1B / RuBisCO small subunit 1B (RBCS-1B) (ATS1B) | chr5:15384117-15385247 REVERSE	0.150324
1.3.3	PS.calvin cycle.phosphoglycerate kinase	at1g56190	phosphoglycerate kinase, putative | chr1:21028238-21030649 FORWARD	0.158101
1.3.3	PS.calvin cycle.phosphoglycerate kinase	at3g12780	Symbols: PGK1 | PGK1 (PHOSPHOGLYCERATE KINASE 1); phosphoglycerate kinase | chr3:4060971-4063306 REVERSE	0.119277
1.3.4	PS.calvin cycle.GAP	at1g12900	Symbols: GAPA-2 | GAPA-2 (GLYCERALDEHYDE 3-PHOSPHATE DEHYDROGENASE A SUBUNIT 2); NAD or NADH binding / binding / catalytic/ glyceraldehyde-3-phosphate dehydrogenase (phosphorylating)/ glyceraldehyde-3-phosphate dehydrogenase | chr1:4392450-4394400 REVERSE	0.100733
1.3.4	PS.calvin cycle.GAP	at1g42970	Symbols: GAPB | GAPB (GLYCERALDEHYDE-3-PHOSPHATE DEHYDROGENASE B SUBUNIT); glyceraldehyde-3-phosphate dehydrogenase (NADP+)/ glyceraldehyde-3-phosphate dehydrogenase | chr1:16127381-16129843 FORWARD	0.123915
1.3.4	PS.calvin cycle.GAP	at3g26650	Symbols: GAPA, GAPA-1 | GAPA (GLYCERALDEHYDE 3-PHOSPHATE DEHYDROGENASE A SUBUNIT); glyceraldehyde-3-phosphate dehydrogenase/ protein binding | chr3:9795071-9797045 FORWARD	0.0819962
1.3.5	PS.calvin cycle.TPI	at2g21170	Symbols: TIM | TIM (TRIOSEPHOSPHATE ISOMERASE); catalytic/ triose-phosphate isomerase | chr2:9070754-9073233 REVERSE	0.0938761
1.3.6	PS.calvin cycle.aldolase	at2g01140	fructose-bisphosphate aldolase, putative | chr2:94811-96655 REVERSE	0.0517184
1.3.6	PS.calvin cycle.aldolase	at2g21330	fructose-bisphosphate aldolase, putative | chr2:9128151-9130240 REVERSE	0.0898106
1.3.6	PS.calvin cycle.aldolase	at4g26530	fructose-bisphosphate aldolase, putative | chr4:13391344-13393107 FORWARD	-0.0293261
1.3.6	PS.calvin cycle.aldolase	at4g38970	fructose-bisphosphate aldolase, putative | chr4:18163496-18165762 REVERSE	0.125638
1.3.7	PS.calvin cycle.FBPase	at3g54050	fructose-1,6-bisphosphatase, putative / D-fructose-1,6-bisphosphate 1-phosphohydrolase, putative / FBPase, putative | chr3:20016905-20018780 FORWARD	0.0502249
1.3.8	PS.calvin cycle.transketolase	at3g60750	transketolase, putative | chr3:22453719-22457152 FORWARD	0.110489
1.3.8	PS.calvin cycle.transketolase	at3g60750	transketolase, putative | chr3:22453719-22457152 FORWARD	0.110489
1.3.9	PS.calvin cycle.seduheptulose bisphosphatase	at3g55800	Symbols: SBPASE | SBPASE (sedoheptulose-bisphosphatase); phosphoric ester hydrolase/ sedoheptulose-bisphosphatase | chr3:20709386-20711640 FORWARD	0.13304
